# Supplementary material for: Identification and Characterization of MicroRNAs in Small Brown Planthopper (Laodephax striatellus) by Next-Generation Sequencing
Source: PLoS One. 2014 Jul 24;9(7):e103041. doi: 10.1371/journal.pone.0103041 (PMC4109989; doi:10.1371/journal.pone.0103041)
Supplement: Table S2 — The property of miRNAs and their corresponding precursors in L. striatellus . (XLSX) [file pone.0103041.s004.xlsx]

## Sheet: Conserved miRNA Precursors
	miRNA Precursors	Pre Reads	3' and 5'conserved miRNAs	miRNA sequences (5'->3')	miR length (nt)	Highest miR reads	Total miR Reads	miRNA precursor sequence	Precursor structure	Precusor from chromosome	Precusor start	Precusor end	Precusor strand	Precusor length (nt)	Free energy (kcal/mol)
	lst-mir-1	6530	lst-miR-1-5p	CCGTGCTTCCTTACTTCCCATAA	23	3070	4290	AGCGCGAGTTCCGTGCTTCCTTACTTCCCATAGTGATTACTGACCGTATGGAATGTAAAGAAGTATGGAGCTTCGCGGGC	..(((((((((((((((((.((((...(((((..(........)..)))))...)))).)))))))))))).)))))...	Singletons8531	21	100	+	80	－35.9
			lst-miR-1-3p	TGGAATGTAAAGAAGTATGGAT	22	1645	2240
	lst-mir-2a-2	117	lst-miR-2a-2-5p	GTCAAAATGGTTGTGAAATG	20	2	2	ATGCTGGGCTCTCAAAGTGGTTGTGAAATGCATTTCCGCTTTGCGCGGCATATCACAGCCAGCTTTGATGAGCTTAGCGTAATG	((((((((((((((((((((((((((.((((.....(((.....))))))).))))))))).)))))).)))))))))))....	Chr2L	19569891	19569974	-	84	－44.9
			lst-miR-2a-2-3p	TATCACAGCCAGCTTTGATGAGCT	24	69	115
	lst-mir-2b-1	19327	lst-miR-2b-1-5p	GTCAAAATGGTTGTGAAATG	20	2	2	TGTGTCATTCTTCAAAGTGGTTGTGAAATGTTTGCCTTTTTATGCCTATTCATATCACAGCCAGCTTTGAGGAGCGACGCGATGCT	.(((((.(((((((((((((((((((.(((...((........)).....))).))))))))).)))))))))).)))))......	Chr2L	19570178	19570263	-	86	－36.4
			lst-miR-2b-1-3p	TCACAGCCAGCTTTGATGAGCA	22	4489	19325
	lst-mir-8	105946	lst-miR-8-5p	CATCTTACCGGGCAGCATTAGA	22	5462	6974	CATCTGTTCACATCTTACCGGGCAGCATTAGATCCTTTTTATAACTCTAATACTGTCAGGTAAAGATGTCGTCCGTGTCC	.....(..(((((((((((.(((((.((((((.............)))))).))))).))).))))))).)..)......	Chr2R	12718942	12719021	+	80	－22.5
			lst-miR-8-3p	TAATACTGTCAGGTAAAGATGTC	23	57699	98972
	lst-mir-9a	9520	lst-miR-9a-5p	TCTTTGGTTATCTAGCTGTATGA	23	3727	8744	TGCTATGTTGTCTTTGGTTATCTAGCTGTATGAGTGATAAATAACGTCATAAAGCTAGCTTACCGAAGTTAATATTAGCGT	.(((((((((.(((((((...((((((.(((((((........)).))))).))))))...))))))).))))).))))..	Chr3L	19558230	19558310	+	81	－30.7
			lst-miR-9a-3p	ATAAAGCTAGGTTACCGAAGTTA	23	541	776
	lst-mir-10	12141	lst-miR-10-5p	TACCCTGTAGATCCGAATTTGT	22	8609	11672	GCTCCACGTCTACCCTGTAGATCCGAATTTGTTTTATACTAGCTTTAAGGACAAATTCGGTTCTAGAGAGGTTTGTGTGGTTCA	(..(((((...(((((.((((.(((((((((((((............))))))))))))).)))).)).)))...)))))..).	Chr3R	2635224	2635307	-	84	－32.4
			lst-miR-10-3p	CAAATTCGGTTCTAGAGAGGTTT	23	222	472
	lst-mir-13b-2	1384	lst-miR-13b-2-5p	CGTCAAAATGGCTGTGAGTTATG	23	15	21	TCTATTAACGCGTCAAAATGACTGTGAGCTATGTGGATTTGACTTCATATCACAGCCATTTTGACGAGTTTGTTGGA	((((..(((.((((((((((.((((((....((((((......)))))))))))).)))))))))).)))...))))	ChrX	8985261	8985337	+	77	－29.0
			lst-miR-13b-2-3p	TATCACAGCCACTTTGATGA	20	833	1363
	lst-mir-184a	42841	lst-miR-184a-5p	CCTTATCATTCTCTCGGCCAGT	22	1	1	GCATTCGTACCCTTATCATTCTCTCGCCCCGTGTGCACTTAAAGACAACTGGACGGAGAACTGATAAGGGCTCGTATCACC	.....((..((((((((((((((.((((...(((..........)))...)).))))))).)))))))))..)).......	Chr2R	9216915	9216995	-	81	－26.2
			lst-miR-184a-3p	CGGACGGAGAACTGATAAGGGC	22	16540	42840
	lst-mir-210	2325	lst-miR-210-5p	AGCTGCTGGACACTGCACAAGA	22	52	182	TGCTTATTGCAGCTGCTGGCCACTGCACAAGATTAGACTTAAGACTCTTGTGCGTGTGACAGCGGCTATTGTAAGAG	..(((((...((((((((..((((((((((((.............))))))))).))).))))))))...)))))..	ChrX	18022257	18022333	+	77	－33.0
			lst-miR-210-3p	CTTGTGCGTGTGACAGCGGCT	21	1166	2143
	lst-mir-276-1	9144	lst-miR-276-1-5p	AGCGAGGTATAGAGTTCCTACG	22	1812	2089	TTTTACCATCAGCGAGGTATAGAGTTCCTACGTTCCTATATTCAGTCGTAGGAACTTAATACCGTGCTCTTGGAGGACT	.....(((..((((.(((((.(((((((((((...((......)).))))))))))).))))).))))..)))......	Chr3L	10312898	10312976	+	79	－32.5
			lst-miR-276-1-3p	TAGGAACTTCATACCGTGCTT	21	4115	7055
	lst-mir-276-2	9144	lst-miR-276-2-5p	AGCGAGGTATAGAGTTCCTACG	22	1812	2089	TTTTGCCATCAGCGAGGTATAGAGTTCCTACGTTCATTATAAACTCGTAGGAACTTCATACCGTGCTCTTGGAAGACC	((((.(((..((((.(((((..((((((((((.............))))))))))..))))).))))..)))))))..	Chr3L	10358334	10358411	+	78	－32.4
			lst-miR-276-2-3p	TAGGAACTTCATACCGTGCTT	21	4115	7055
	lst-mir-279d	5522	lst-miR-279d-5p	TGGGTGGGGGTCTAGTGTTG	20	1	1	CTGTTTTTAGTGGGTGGGGGTCCAGTGTTTCACATTGATTTTCTTAGTATTTGTGACTAGATCCACACTCATTAATAACGGTAG	(((((.((((((((((.(((((.((....(((((...(((.....)))...))))))).))))).)))))))))).)))))...	Chr3R	25041320	25041403	+	84	－29.4
			lst-miR-279d-3p	TGACTAGATCCACACTCAACA	21	2538	5521
	lst-mir-281-2	66660	lst-miR-281-2-5p	AAGAGAGCTATCCGTCGACAGT	22	40870	65354	TTGTGAAATGAAGAGAGCTATCCGTCGACAGTCAAGTTAAGACCGATTGTAATACTGTCATGGAATTGCTCTCTTTGTATAACAT	.(((...(..((((((((..(((((.((((((..((((......)))).....)))))))))))...))))))))..)...))).	Chr2R	8057661	8057745	-	85	－29.9
			lst-miR-281-2-3p	CTGTCATGGAGTTGCTCTCTT	21	353	1306
	lst-mir-281-1	66660	lst-miR-281-1-3p	CTGTCATGGAGTTGCTCTCTT	21	353	1306	TAAGTGAATAAAGAGAGCTGTCCGTCGACAGTCCAGAAACTATTTAATATCACTGTCATGGAATTGCTCTCTTTGTATAATAT	.......(((((((((((..(((((.((((((...................)))))))))))...))))))))))).......	Chr2R	8057881	8057963	-	83	－28.7
			lst-miR-281-1-5p	AAGAGAGCTATCCGTCGACAGT	22	40870	65354
	lst-mir-927a	254	lst-miR-927a-5p	TTTAGAATTCCTACGCTTTGCC	22	129	251	GCTGTAGAGTTTTAGAATTCCTACGCTTTACCGTGGCATACGAAATTCGGCAAAGCGTTTGGATTCTGAAACCCTACCGAT	.(.((((.((((((((((((..(((((((.(((..............))).)))))))..)))))))))))).)))).)..	ChrX	15859986	15860066	-	81	－31.7
			lst-miR-927a-3p	CAAAGCGTTTGACTTCTGAAA	21	2	3
	lst-mir-929	72	lst-miR-929-5p	AAATTGACTCTAGTAGGGAGT	21	43	71	GGTGGAGCTCAAATTGACTCTAGTAGGGAGTCCTTTAATGAGCGACTCCCTAACGGAGTCAGATTGAGCTGCAAAGGA	..((.(((((((.((((((((..((((((((((((....))).)))))))))..)))))))).))))))).)).....	Chr3R	121097	121174	+	78	－44.5
			lst-miR-929-3p	CTCCCTAATGGAGTCAGATTGAT	23	1	1
	miRNA Precursors	Pre Reads	5' conserved miRNAs	miRNA sequences (5'->3')	miR length (nt)	Highest miR reads	Total miR Reads	miRNA precursor sequence	Precursor structure	Precusor from chromosome	Precusor start	Precusor end	Precusor strand	Precusor length (nt)	Free energy (kcal/mol)
	lst-let-7g	14134	lst-let-7g-5p	TGAGGTAGTAGGTTGTATAGT	21	9066	14134	TCTGGCAAATTGAGGTAGTAGGTTGTATAGTAGTAATTACACATCATACTATACAATGTGCTAGCTTTCTTTGCTTGAC	((.((((((..(((.(((((.(((((((((((..............))))))))))).))))).)))..)))))).)).	Chr2L	18472034	18472112	+	79	－30.9
	lst-mir-7	3601	lst-miR-7-5p	TGGAAGACTAGTGATTTTGTTGTT	24	1633	3601	GCATTCCGTATGGAAGACTAGTGATTTTGTTGTTTGGTCTTTGGTAATAACAATAAATCCCTTGTCTTCTTACGGCGTGCA	((((.(((((.(((((((.((.(((((.((((((....(....)....))))))))))).)).)))))))))))).)))).	Chr2R	16493576	16493656	+	81	－30.7
	lst-mir-9b	994	lst-miR-9b-5p	TCTTTGGTGATGTAAGCTGTAT	22	601	994	TATTATTTGCTCTTTGGTGATTTTAGCTGTATGGTGTTTATGTATATTCCATAGAGCTTTATTACCAAAAACCAAATGGTT	.((((((((...(((((((((...((((.(((((.((........)).))))).))))..)))))))))...)))))))).	Chr2L	16698748	16698828	+	81	－26.8
	lst-mir-9c	499	lst-miR-9c-5p	TCTTTGGTATGCTAGCTGAAG	21	190	499	TTTTGCTGTTTCTTTGGTATTCTAGCTGTAGATTGTTTCACGCACATTGTATATCATCTAAAGCTTTTATACCAAAGCTCCAGCTTAA	....((((...(((((((((...((((.(((((.((...(((.....)))..)).))))).))))...)))))))))...))))....	Chr2L	16697926	16698013	+	88	－26.4
	lst-mir-12	45	lst-miR-12-5p	AGAGTATTATATCAGGTACTGGT	23	40	45	TCTGTACGGTTGAGTATTACATCAGGTACTGGTGTGCCTTAAATCCAACAACCAGTACTTATGTCATACTACGCCGTGCACGGA	..((((((((..(((((.((((.((((((((((((............)).)))))))))))))).)))))..))))))))....	ChrX	15403502	15403585	+	84	－34.6
	lst-mir-34	228636	lst-miR-34-5p	TGGCAGTGTGGTTAGCTGGTTGT	23	71450	228636	CTATGCGCTTTGGCAGTGTGGTTAGCTGGTTGTGTAGCCAATTATTGCCGTTGACAATTCACAGCCACTATCTTCACTGCCGCCGCGACAAGC	...(((((..((((((((.((.(((.((((((((..(.((((.......)))).)....))))))))))).)).))))))))..))).))...	Chr3R	5926664	5926756	+	93	－35.5
	lst-mir-100	15314	lst-miR-100-5p	AACCCGTAGATCCGAACTTGTG	22	9188	15314	CATTAACAGAAACCCGTAAATCCGAACTTGTGCTGTTTTATATCTGTTACAAGACCGGCATTATGGGAGTCTGTCAATGC	((((.(((((..(((((((..(((..(((((((.(........).).))))))..)))..)))))))..))))).)))).	Chr2L	18471435	18471514	+	80	－26.8
	lst-mir-125	5153	lst-miR-125-5p	TCCCTGAGACCCTAATTTGTGA	22	2812	5153	TATGGCTGATTCCCTGAGACCCTAACTTGTGACTTTTAATACCAGTTTCACAAGTTTTGATCTCCGGTATTGGACGCAAA	..((((..((..((.((((.(..(((((((((..((.......))..)))))))))..).)))).)).))..).).))..	Chr2L	18472333	18472412	+	80	－19.7
	lst-mir-184b	14	lst-miR-184b-5p	GGACGGAGAACTGATAAGGG	20	9	14	ATCAGCTGGAGGACGGAGAACAGTTAAGGGACGAGGCCGGCTACATAGTGCGCCATGATCCTCTCCTTGACGACGTTATTATCGTCCGCCGCCAGAC	.....((((.((((((..(((.((((((((..((((..((((((...))).))).....))))))))))))...)))....))))))....))))..	Chr3R	1288019	1288115	-	97	－33.3
	lst-mir-190	1661	lst-miR-190-5p	AGATATGTTTGATATTCTTGGTTG	24	816	1661	GGTTCCAGTGAGATATGTTTGATATTCTTGGTTGTTTCATTCAAAAGTTCACCCAGGAATCAAACATATTATTACTGTGACCC	(((..((((((((((((((((((..((((((.((...(........)..)).)))))))))))))))))).))))))..))).	Chr3L	8564912	8564994	+	83	－31.9
	lst-mir-219	7	lst-miR-219-5p	TGATTGTCCAAACGCAATTCTTG	23	3	7	TTTTTAGCTATGATTGTCCAAACGCAATTCTTGTTGATATTCAATATTCAAGGGTTGCGACTGGGCATCGCGGCTCGAAAT	((((.(((..((((.(((((..((((((((((((((.....)))....)))))))))))..)))))))))..))).)))).	Chr3L	17308114	17308194	+	81	－31.2
	lst-mir-275-1	46	lst-miR-275-1-5p	TCAGGTACCTGAAGTAGCGC	20	42	46	TACCGTTTGGTCAGATACTTGAAGTAGCGCTTGGAGAAGTGCACACCGGAGTGGATGATCAGCGAGA	...((((.(((((..(((((...((.((((((....))))))))....)))))..)))))))))...	Chr2R	19134459	19134525	+	67	－21.4
	lst-mir-305	3310	lst-miR-305-5p	ATTGTACTTCATCAGGTGCT	20	1914	3310	TCCCATGTCTATTGTACTTCATCAGGTGCTCTGGTGTGTCTCGTAACCCGGCACATGTTGAAGTACACTCAATATGAGGC	.(((((((..(.(((((((((.((.(((((..((.((........))))))))).)).))))))))).)..))))).)).	Chr2L	7425969	7426048	+	80	－27.8
	lst-mir-315	416	lst-miR-315-5p	TTTTGATTGTTGCTCAGAAAGCC	23	232	416	ACTTATATAATTTTGATTGTTGCTCAGAAAGCCCTCATTGTTTACCAGTTGGCTTTCGAGCAATAATTGAAACCAGATAAGTG	((((((....(((..((((((((((.(((((((...((((.....)))).)))))))))))))))))..)))....)))))).	Chr3L	18854072	18854154	+	83	－32.9
	lst-mir-932	32	lst-miR-932-5p	TCAATTCCGTAGTGCATTGCAGT	23	21	32	TTTGAAGTTTTCAATTCCGTAGTGCATTGCAGTGTGTTTCATTATTTACTGCAAGCGCTGCGGATTTGGCAACTTTGAC	.(..(((((.((((.((((((((((.((((((((.((......)).)))))))))))))))))).)))).)))))..).	Chr2L	6902067	6902145	+	79	－39.0
	lst-mir-1000	241	lst-miR-1000-5p	ATATTGTCCTGTCACAGCAGTA	22	95	241	CTTGCCATTGATATTGTCCTGTCACAGCAGTATTGTAACACTATATTATAGTTTACTGCTGGGTCGGGGCATTAACATTGTTGAGC	(((..((.((.((.(((((((.(.((((((((((((((.......)))))))..))))))).).))))))).)).)).))..))).	Chr3R	21414591	21414676	-	86	－29.6
	miRNA Precursors	Pre Reads	3' conserved miRNAs	miRNA sequences (5'->3')	miR length (nt)	Highest miR reads	Total miR Reads	miRNA precursor sequence	Precursor structure	Precusor from chromosome	Precusor start	Precusor end	Precusor strand	Precusor length (nt)	Free energy (kcal/mol)
	lst-bantam	62655	lst-bantam-3p	TGAGATCATTGTGAAAGCTGAT	22	23565	62655	ATTTGACTACGAAACCGGTTTTCGATTTGGTTTGACTGTTTTTCATACAAGTGAGATCATTTTGAAAGCTGATTTTGTCAATG	..(((((...((((.((((((((((..((((((.(((((.......)).))).))))))..)))))))))).)))))))))..	Chr3L	642208	642290	+	83	－26.1
	lst-mir-2a-1	115	lst-miR-2a-1-3p	TCACAGCCAGCTTTGATGAGCA	22	69	115	TTGATTATCTAAGCCTCATCAAGTGGTTGTGATATGGATACCCAACGCATATCACAGCCAGCTTTGATGAGCTAGGATAATCA	.(((((((((.(((.((((((((((((((((((((((........).)))))))))))))..))))))))))).)))))))))	Chr2L	19569485	19569567	-	83	－40.9
	lst-mir-2b-2	19325	lst-miR-2b-2-3p	TCACAGCCAGCTTTGATGAGCA	22	4489	19325	AAAAACTTCAACTGTCTTCAAAGTGGCAGTGACATGTTGTCAACAATATTCATATCACAGCCAGCTTTGAGGAGCGTTGCGGTTTT	.((((((.((((..(((((((((((((.((((.((((((....)))))).....)))).)))).)))))))))..)))).))))))	Chr2L	8258612	8258697	-	86	－32.6
	lst-mir-13b-1	1363	lst-miR-13b-1-3p	TATCACAGCCACTTTGATGA	20	833	1362	ATACCATGTCGTTAAAATGTTTGTGAACTTATGTATTCACAATCATATCACAGCCATTTTGACGAGTTTGGGTAA	.((((...(((((((((((.((((((...((((..........)))))))))).))))))))))).....)))).	Chr3R	11243126	11243200	-	75	－23.3
	lst-mir-13a	1	lst-miR-13a-3p	TATCACAGCCACTTTGATGA	20	1	1	CTTACGTAACTCCTCAAAGGGTTGTGAAATGTCGACTATTATCTACTCATATCACAGCCATTTTGATGAGTTTCGTGCG	..((((.(((((.((((((((((((((.(((..((......))....))).)))))))).)))))).))))).))))..	Chr3R	11243262	11243340	-	79	－27.9
	lst-mir-14	10856	lst-miR-14-3p	TCAGTCTTTTTCTCTCTCCTAT	22	4490	10856	TGCAACCTATGTGGGAGCGAGACGGGGACTCACTGTGCTTATTAAATAGTCAGTCTTTTTCTCTCTCCTATACAAATTGCG	.((((....((((((((.((((..((((((.(((((.........))))).))))))..)))).))))))))....)))).	Chr2R	5441258	5441338	+	81	－33.2
	lst-mir-14b	4010	lst-miR-14b-3p	TCAGTCTTTTTCTCTCTCCT	20	3969	4010	ACAGCGAGAGAGAGAGAGAAGGCTCCTTTTCCTGGGGTCTCTCTTTTTCTCTCTCCTGCTCTCACTG	.(((.(((((((((((((((((((((.......))))))).))))))))))))))))).........	Chr2R	5842647	5842713	-	67	－35.0
	lst-mir-29b	45	lst-miR-29b-3p	TAGCACCATTTGAAATTAGTGC	22	36	45	CGAATCGAAGAACTGAGATCGATTGGTGCATAGATATCAGGAGAACCCACTCAATTTAACTCTAGCACCATTCGAAATCAGTGCTTTTGATAAG	...(((((((.(((((..((((.((((((.((((......(((......)))........)))))))))).))))..)))))..)))))))...	Chr3L	11939197	11939290	-	94	－33.3
	lst-mir-79	10	lst-miR-79-3p	ATAAAGCTATATTACCAAAGCA	22	6	10	GACTTGCCATTGCTTTGGCGCTTTAGCTGTATGATAGATTTAAACTACTTCATAAAGCTAGATTACCAAAGCATTGGCTTCTG	.....((((.((((((((...(((((((.((((((((.......)))..))))).)))))))...)))))))).)))).....	Chr2L	16698561	16698643	+	83	－31.7
	lst-mir-87b	2022	lst-miR-87b-3p	GTGAGCAAAGTTTCAGGTGTGT	22	1942	2022	ACACATTTCATTCGCGCCTGTATCTTGCTGAACCGCTGCCATTATGGCCAACGATCCGGTTGAGCAAAATTTCAGGTGTGTGAGAAATGTG	.((((((((...((((((((.((.(((((.(((((..(((.....)))........))))).))))).))..))))))))...))))))))	Chr2L	9950425	9950515	-	91	－38.7
	lst-mir-92a	1207	lst-miR-92a-3p	TATTGCACTTGTCCCGGCCTAT	22	579	1207	TGAATTTCCCGTAGGACGGGAAGGTGTCAACGTTTTGCATTTCGAATAAACATTGCACTTGTCCCGGCCTATGGGCGGTTTG	.((((..((((((((.((((((((((.(((.((((..(.....)...)))).)))))))).))))).))))))))..)))).	Chr3R	21472232	21472313	+	82	－35.3
	lst-mir-92b	9453	lst-miR-92b-3p	AATTGCACTTGTCCCGGCCTGC	22	5416	9453	CGTCACCTGATGTAGGCCGTGCCCAGTGCTTATTTGTTGCATTTTCGAAATACAAATTGCACTAGTCCCGGCCTGCAATGAGTGTC	.(.(((..(.(((((((((.(.(.(((((..((((((..(......)....)))))).))))).).).))))))))).)..))).)	Chr3R	21477125	21477210	+	86	－30.5
	lst-mir-124	101	lst-miR-124-3p	TAAGGCACGCGGTGAATGCCA	21	46	101	ACGTTTTTCTCCTGGTATCCACTGTAGGCCTATATGTATTTCCACCATAAGGCACGCGGTGAATGCCAAGAGCGAACG	.(((((..(((.((((((.((((((..((((.((((.........))))))))..)))))).)))))).))).)))))	Chr2L	17566379	17566456	+	78	－30.9
	lst-mir-133	8349	lst-miR-133-3p	TTGGTCCCCTTCAACCAGCTGT	22	6434	8349	AACACTGTGTGTAGCTGGTTGACATCGGGTCAGATCTGTTTTTCAAGCATTTGGTCCCCTTCAACCAGCTGTAGCCAGTGGT	..(((((..(((((((((((((....((..(((((((........)).)))))..))...)))))))))))))..)))))..	Chr2L	20616623	20616704	+	82	－36.4
	lst-mir-137	61	lst-miR-137-3p	TATTGCTTGAGAATACACGTAG	22	22	61	ATCTCCAATGGCCACGTGTATGCTCGTAGCTATAACCTGAAATCCAAATGTTATTGCTTGAGAATACACGTAGTTCACCGAGA	.((((...((..(((((((((.((((.(((.(((((.((.....))...))))).))))))).)))))))).)..))..))))	Chr2R	11952765	11952847	-	83	－25.9
	lst-mir-193	416	lst-miR-193-3p	TACTGGCCTGCTAAGTCCCAAG	22	291	416	CCCTTATTATGGTTGGGATTTTTTAGATCAGCAGTTATTGCTATATAGCCATATTTATAAATCTTCTACTGGCCTACTAAGTCCCAACATAATGAGAG	..(((((((((.(((((((((..(((..(((.((.(((.(((....))).)))............)).)))..)))..))))))))))))))))))..	Chr3L	21567120	21567217	+	98	－30.8
	lst-mir-275-2	12359	lst-miR-275-2-3p	TCAGGTACCTGAAGTAGCGCGCG	23	7891	12359	GTCTCCTACCTTGCGCGCTAATCAGTGACCGGGGCTGGTTTTTTATATACAGTCAGGTACCTGAAGTAGCGCGCGTGGTGGCAGA	.(((.(((((.(((((((((.((((..(((..(((((............))))).)))..))))..))))))))).))))).)))	Chr2L	7425801	7425885	+	85	－42.0
	lst-mir-278	15033	lst-miR-278-3p	TCGGTGGGACTTTCGTCCGTCT	22	12885	15033	AATGGTACGGTGCGACCGGATGATGGTTCACAACGACCGTGTCATTTAAACGGGTCGGTGGGACTTTCGTCCGTTTGTAACGCCAT	.(((((....(((((.(((((((.(((((.((.(((((.(((.......)))))))).))))))).))))))).)))))..)))))	Chr2R	11544573	11544658	+	86	－36.3
	lst-mir-307	240	lst-miR-307-3p	CACAACCTCCTTGAGTGAGCGA	22	72	240	TTGTCTTGCTTTGACTCACTCAACCTGGGTGTGATGTTATTTCGATATGGTATCCATCACAACCTCCTTGAGTGAGCGATAGCAGGACA	.((((((((((((.(((((((((...((.(((((((.((((.......))))..))))))).))...)))))))))))).)))))))))	Chr2R	5508756	5508844	-	89	－40.2
	lst-mir-317	12981	lst-miR-317-3p	TGAACACAGCTGGTGGTATCT	21	10187	12981	CAACTGCCATTGGGATACACCCTGTGCTCGCTTTGAATGAAATGCAAGCAAGTGAACACAGCTGGTGGTATCCAGTGGCCGTT	.(((.(((((((((...(((((((((.((((((.(..((.....))..))))))).)))))..))))...))))))))).)))	Chr3R	5916851	5916933	+	83	－35.5
	lst-mir-965	29	lst-miR-965-3p	TAAGCGTATAGCTTTTCCCCTT	22	16	29	GCTCAACATTTTGGGGGGTAAAACTGTACGTTATATGTGCCCTTCTGTGATATTCATAAGCGTATAGCTTTTCCCCTTAAAAGTTAGA	.((.(((.((((((((((.(((((((((((((.((((.................))))))))))))).))))))))))))))))))).	Chr2L	243045	243132	-	88	－27.73

## Sheet: Novel miRNA Precursors
	miRNA Precursors	Pre Reads	3' and 5' new miRNAs	miRNA sequences (5'->3')	miR length (nt)	Highest miR reads	Total miR Reads	miRNA precursor sequence	Precursor structure	Precusor from chromosome	Precusor start	Precusor end	Precusor strand	Precusor length (nt)	Free energy (kcal/mol)
	lst-mir-n1	67	lst-miR-n1-5p	TGAAAAAGTTGGCGTAGA	18	1	1	CGACATGCTGCTGCTGGAGGCAGAGGCAAGGGCAAAACGCGTGAAAAAGCTGGCGTACATCCATGTGGTGGGCTTCGGCTTGGGCGTGTGGAAGGCA	...(.((((.((((.....)))).)))).).((...((((((....(((((((.(..((((.....))))..).)))))))..)))))).....)).	ChrX	10221712	10221808	+	97	－34.4
			lst-miR-n1-3p	GTGGGCTTCGGCTTTGCCGT	20	16	66
	lst-mir-n2-1	16	lst-miR-n2-1-5p	TGAACTTGCTGCTGCTGCTGCTGC	24	1	1	TTGCTGCTGGTGCGCCTGATGTTGCTGCTGCTGCTGCTGCTGCTGCTGGTGTTGCTGCTGCGGGTGTGGTGGCA	.(((..((...(((((((..((.((.((.(((((.((....)).)).))))).)).))..)))))))))..)))	ChrX	12608066	12608139	+	74	－28.1
			lst-miR-n2-1-3p	TGCTGGTGTGGCTGCTGGGGG	21	6	15
	lst-mir-n3	4	lst-miR-n3-5p	CCTCGTCGTCGTCGAAGATGG	21	1	1	AGTGATAAGGCCGCGTCCTCGTCGAAGATGGCCAGCAACATACCGTCCTGCTTTGACTTCGAGGAGGAGGAGGATGTACAGCAGCA	.((..((...((.(.(((((.((((((..(((.((..((.....)).)))))....)))))).))))).).))...))..))....	ChrX	19406945	19407030	+	86	－27.5
			lst-miR-n3-3p	ACTTCGAGGAGGAGGAGGACC	21	2	3
	lst-mir-n4	4	lst-miR-n4-5p	AGCTGGCTTTAGGGTTTATGGT	22	2	3	CTTGTCCTCCAGCTGGCTTTGGGGTTTATGGCTGATGCTATTATGTGCCCCGCTGGGCTGCTCCAGCGCATCAATCA	..(((.((..(((.(((((((((((..(((((....))))).....))))))..))))))))..)).))).......	Chr2R	16650240	16650316	-	77	-24.6
			lst-miR-n4-3p	CCCCGCTCGCCTGCTCCAGC	20	1	1
	lst-mir-n5	4	lst-miR-n5-5p	TTTGAGTTCTTTGAAGTGTGT	21	2	3	ACGAGTTCACTTTGAGTTCCTTGGAGTGTGTTTGCGTTTCATTGTCCGTGGCATTAGGGTTTTTGGGATTCGGATTGGGTCTCGC	.((((((((.((((((((((..(((.((((.(..((..(....)..))..))))...).)))..)))))))))).)))).)))).	Chr2L	4929435	4929519	-	85	－23.4
			lst-miR-n5-3p	TTAGGGTTTATGGGATTAG	19	1	1
	lst-mir-n6	5	lst-miR-n6-5p	ACGGCTTATCGTCTTAAAGACA	22	1	1	TGACGATGACGGCTTATCGACTTATAGACAAGAACGTTGTTGTTTCTGCTGTTGGTTGTGGGGTTTGTTGTTGTTATTGTTG	((((((..(((((((..(((((.((((.((..((((....))))..)))))).)))))..))).))))..))))))......	Chr3L	15587508	15587589	-	82	－25.0
			lst-miR-n6-3p	TGGTTGTGGAGTCTGTTGTT	20	4	4
	miRNA Precursors	Pre Reads	5' new miRNAs	miRNA sequences (5'->3')	miR length (nt)	Highest miR reads	Total miR Reads	miRNA precursor sequence	Precursor structure	Precusor from chromosome	Precusor start	Precusor end	Precusor strand	Precusor length (nt)	Free energy (kcal/mol)
	lst-mir-n7	265	lst-miR-n7-5p	TGCCGGCGGTAGATGTCACC	20	125	265	AGGTTCTCGATGCCGGCGGCAGATTTCACCACGCTTTTCGCATGTGTCGAGCTGCCTCTGGCCGATAGCGGGGGTGG	..(..((((..(((((.(((((.(((.((((.((.....)).)).)).)))))))).)))))......))))..)..	ChrX	436134	436210	+	77	－28.4
	lst-mir-n8	2	lst-miR-n8-5p	TTTTTGTTGTTGTTGTTGTTCTCG	24	2	2	TTCTTGTTGTTTTTTGTTGTTGTTGTTGTTGTTGTGATTGGCACACTCACTCACACACTCGAACAAAAACAAAATAAAGAGTGACAGTGGGG	(((((((..(((((((((.(((((.((((((((((((.(((.....))).))))).))...))))).))))))))))))))..)))).))).	ChrX	1400766	1400857	+	92	－24.1
	lst-mir-n9	3	lst-miR-n9-5p	TGAGTTGATGGGTGGGAGGT	20	2	3	GGTGGGTGAGTGAGTTGGTGGGTGGGTGGTTTTTGGGCGCTATTTTGGGTGGCTCTGGGCCGCCTCTCTATCTGTCTTTTCAAACGCTC	((((..((((.(((..(((((..(((((((((..((.((((......)))).))..)))))))))..)))))...)))))))..)))).	ChrX	7053811	7053899	+	89	－36.8
	lst-mir-n10	3	lst-miR-n10-5p	AAAGACAGTCCGTCGTCGGC	20	3	3	CTTGATCTTTCCAGACAGTCCGTCGTCGGCTTTTGATTCGTGGGCACAGTGGGACGGTGGCGGGGGCGGCGGTTTGGGATTGGGT	((..(((...((((((.(.(((((.((.(((.(((.((((((....)).)))).))).))).)))))))).)))))))))..)).	ChrX	7199784	7199868	+	85	－30.0
	lst-mir-n11	9	lst-miR-n11-5p	TTCTTGGGCGTAGCCGGCGCC	21	6	9	ACCCGACGATGACTTGGGCGTAGCCGGCGCCCGTTGCTTCTTTTTGCCACCCTTGGCCGTGACCGGCTCCAGTTCAAGCTCCTCCTTAGGC	.((..(.((.(((((((((..(((((((((..(......).....((((....)))).))).))))))...))))))).)).)).)..)).	ChrX	7948951	7949041	+	91	－29.8
	lst-mir-n12	3	lst-miR-n12-5p	TGGTGGAGGAAATGGTGGAGGGC	23	3	3	AACGCGTAAGTGGTGGAGGAAGTGGTGGAGGGGGGAGGGGGGAAGACAGAGTATTTTCACCTTTTACGCCAAGATGCATT	...((((...(((((...((((.((((((((......(........)......)))))))))))).)))))..))))...	ChrX	8552859	8552938	+	80	－23.0
	lst-mir-n13-1	3	lst-miR-n13-1-5p	TGCTGCTGCTGCTCGAGCTCT	21	3	3	CAGCAGGTGCTGCTGCTGCTGCTCGAACTCGGCTCGTTGGCGCTGATAATCGAGGAAGGCGGCGTGCATCTGGTC	...((((((((((((((..(.(((((..(((((.(....).)))))...))))).).))))))).)))))))...	ChrX	18330457	18330531	+	75	－36.0
	lst-mir-n13-2	3	lst-miR-n13-2-5p	TGCTGCTGCTGCTCGAGCTCT	21	3	3	TTCTTCTTTTTGCTGCTGCTGCTGCAGCTCTGGTTGCTGTTGTTCTTGTTGTGGTTGGGGCGGATAGGGGGTGAGGGGGCGTT	....((((((..((.((.(((((.(((((.(..(.((....))....)..).))))).)))))...)).))..))))))....	Chr3R	10205543	10205625	+	83	－25.7
	lst-mir-n14	3	lst-miR-n14-5p	TGCGTCGTTAATTGCCACCTGGA	23	3	3	CACCGTGCCGTGCATCGTAAATTGCCACCTGGAGGAGCGATAAAAGGCGCCTGTTCGGGGAGGCGATGGATGATGGAGGCGTTTAT	......(((.(.((((((..((((((.((((((.(.(((........))).).))))))..))))))..)))))).))))......	ChrX	19395186	19395271	+	86	－35.5
	lst-mir-n15	3	lst-miR-n15-5p	ATTGATTGCAGCCTCCCGAG	20	3	3	AGTTTTTTCGATTGATTGCAGCCTCCCGTCTGGCGATTATTTAGCGGGCTGCTAATTAATAAATAAAATGAAAAAGGG	..(((((((((((((((((((((...((.((((.......)))))))))))).)))))))........))))))))..	ChrX	21246041	21246118	+	78	－18.4
	lst-mir-n16	11	lst-miR-n16-5p	TCCTGTTGGACCTGTTGCTCCT	22	2	11	CCTGGTAGTCCTGTTGGTCCTGTTGGTCCTAGTAGCCCTTCCTAGGCCGAGTCCTGGCACCAGCCGGCCAACGATGCCAAT	..(((((....((((((.((.((((((.((((..(.(((....))).).....)))).)))))).)))))))).)))))..	ChrX	3396530	3396610	-	81	－30.5
	lst-mir-n17-1	4	lst-miR-n17-1-5p	CGTCAAAATGGCTGTGAGCT	20	2	4	CAACAAACTCGTCAAAATGGCTGTGATATGAAGTCAAATCCACATAGCTCACAGTCATTTTGACGCGTTAATAG	.....(((.(((((((((((((((((((((..(......)..))))..))))))))))))))))).))).....	ChrX	8985262	8985335	-	74	－29.0
	lst-mir-n17-2	4	lst-miR-n17-2-5p	CGTCAAAATGGCTGTGAGCT	20	2	4	TACCCAAACTCGTCAAAATGGCTGTGATATGATTGTGAATACATAAGTTCACAAACATTTTAACGACATGGTAT	((((.....((((.((((((..(((((.....(((((....)))))..)))))..)))))).))))...)))).	Chr3R	11243127	11243200	+	74	－20.5
	lst-mir-n18	8	lst-miR-n18-5p	AGTTGAACCTTGGGCCTGGC	20	5	8	GTGGATTTGGAGTTGAAGTTTGGGCCTGGCCCAGTAACGAATCTGTGCGATGCCAACTGGCCCGGCAAGTGCTCACGAATTAACA	((.((((((((((....(((.(((((((((...(((.((....)))))...))))...))))))))....)))).)))))).)).	ChrX	10831058	10831142	-	85	－28.7
	lst-mir-n19	5	lst-miR-n19-5p	CGACTCGGCAACCTTCTCT	19	2	5	CAAAGTCCCGCGACTCGGCAACCATCTCGAGGTTCCATTTGAGAAACCGCTTGAGTGTTTCGGTGAGATCGTTGTGGGTGGGCGTGAAGGAGAGCG	.....(((((((.(((((((((.((((((..(...((((..((......))..))))...)..)))))).)))))...))))))))..))).....	ChrX	11615641	11615736	-	96	－29.3
	lst-mir-n20	10	lst-miR-n20-5p	TCTGGCAACGCTGTTTCGGGC	21	8	10	CCGCCCATAATCTGGCATCTCTGTTTCGGGCCAAGCTTAAACGCGGAGAGACGAGAGAGAATAGTGAAGAACAGAGAGCGGA	((((.(....(((.(..(((((((((..(((...)))..)).)))))))..).))).......((.....))...).)))).	ChrX	13195249	13195330	-	82	－23.5
	lst-mir-n21	4	lst-miR-n21-5p	TCGCCGCCCTGTCCACCTCCG	21	3	4	AGATTAGTTTTTGCCGCCCTTTCCACCTCCGCCACCGTGGAACGTAAATAGGGGCGTGGCATTTCCTCTTAAACGTTTACTAAATTAATTTT	((((((((((.((((((((((...((.(((((....)))))..))....))))))..))))....................)))))))))).	ChrX	14275759	14275850	-	92	－21.7
	lst-mir-n22	3	lst-miR-n22-5p	TTTGAGCCACTGTTCGTCTG	20	2	3	GTATTTTCCTTTTGAGGCTCTGTTCGTCTGCTTTCGTGGTGGAAAGGACAGGGACCTGGAACCTGGGAGTCGTC	.....((((((((.(((((((((((.((..((.....))..))..)))))))).))).)))...))))).....	ChrX	15876922	15876995	-	74	－26.5
	lst-mir-n23	3	lst-miR-n23-5p	TGGCGAAACGACTGCACTTCC	21	2	3	GAGCCTTCGCTGGCGAAACTAGTGCACTTCCAAACGTATCCAAAGTCGGTTATTCCCATGATGGTGGCCAGTGTGCCATCGATGCAC	..((..(((.(((((..(((.((.((((..((...(((.((......)).))).....))..)))))).))).))))).))).))..	ChrX	17547371	17547457	-	87	－21.2
	lst-mir-n24	45	lst-miR-n24-5p	CGATTCCTGCTCAGGCCACCA	21	43	45	AGACAGGTTCCGATTCCTGCCCAGGCCACGATGTACGACCAGTCGTAGGCGATCTTCGTGTTGTCGCGCAGGACCTAATA	....(((.......((((((...(((((((((.(((((....))))).)......)))))..)))..)))))))))....	ChrX	17734789	17734868	-	80	－22.4
	lst-mir-n25	4	lst-miR-n25-5p	TGCCCACCGTTGTCCTCACCA	21	3	4	GATGACGAGCTGCCCACCGTTGTGCTGACCAAGCCGGACCGATACGAGATGCTGTGGGGCAAGACCAAAGAGGCCTTTGTCCAC	...((((((..((((...(((.((((..((((((((........))....))).))))))).)))....).))).))))))...	ChrX	19020849	19020932	-	84	－18.9
	lst-mir-n26	4	lst-miR-n26-5p	CAGAGTGGCTGTACGACTCT	20	3	4	GTTGGGTTGGCAGAGTGGCTGTACGCCTCCTTTTTTGGCAAATGTCGCGAGTCGCGAGGCGTCGCTAACGTGGACATGGACA	(((.((((.((....((((.(.((((((((.(((.((((....)))).)))..).))))))))))))..)).))).).))).	ChrX	20840505	20840586	-	82	－26.0
	lst-mir-n27	9	lst-miR-n27-5p	ATACTGTGGGCATGGAATAA	20	7	9	GATGCTCGCTATACTGTGGGCATTGGATAATCTTCGTTCTTATTTGTACGGTGCTGGCTGTATCA	(((((..(((((((((((.(.((.(((..........))).)).).))))))).)))).))))).	unknown	1627097	1627161	+	65	－18.2
	lst-mir-n28-1	4	lst-miR-n28-1-5p	TTGCAGTCGTTGGGCTGGACG	21	1	4	TCTGTCGAAATTGCAGTCGTAGGGCTGTACGAAACCTTTCCCACAGAATCTCACCGTTGGCTTTATGATAGCGCCAAAAGAAGT	............((.((((((((((((.(((......(((.....)))......))))))))))))))).))............	unknown	4385093	4385176	+	84	－18.4
	lst-mir-n28-2	4	lst-miR-n28-2-5p	TTGCAGTCGTTGGGCTGGACG	21	1	4	TCTGTCGAAATTGCAGTCGTAGGGCTGTACGAAACCTTTCCCACAGAATCTCACCGTTGGCTTTATGATAGCGCCAAAAGAAGT	............((.((((((((((((.(((......(((.....)))......))))))))))))))).))............	unknown	6024431	6024514	+	84	－18.4
	lst-mir-n29-1	3	lst-miR-n29-1-5p	TGAGATGGTTGGATCCTGGC	20	3	3	AGCCGGGGCGTGAGATGGTTGCATCCTGGACAATGAAGGGTCAACTTCCATAGGTTCCGGTGTGTTCTCTCGAGCCATCCGGTC	.((((((((.(((((.((..(((.((.((((...((((......)))).....)))).)))))..))))))).)))..))))).	unknown	5923120	5923203	+	84	－31.5
	lst-mir-n29-2	3	lst-miR-n29-2-5p	TGAGATGGTTGGATCCTGGC	20	3	3	AGCCGGGGCGTGAGATGGTTGCATCCTGGACAATGAAGGGTCAACTTCCATAGGTTCCGGTGTGTTCTCTCGAGCCATCCGGTC	.((((((((.(((((.((..(((.((.((((...((((......)))).....)))).)))))..))))))).)))..))))).	Chr2R	1473156	1473239	-	84	－31.5
	lst-mir-n29-3	3	lst-miR-n29-3-5p	TGAGATGGTTGGATCCTGGC	20	3	3	AGCCGGGGCGTGAGATGGTTGCATCCTGGACAATGAAGGGTCAACTTCCATAGGTTCCGGTGTGTTCTCTCGAGCCATCCGGTC	.((((((((.(((((.((..(((.((.((((...((((......)))).....)))).)))))..))))))).)))..))))).	Chr2R	1479723	1479806	-	84	－31.5
	lst-mir-n30	3	lst-miR-n30-5p	AATAACAAGAGAAGAACTAC	20	3	3	GTACACTTTAAATAACAAGAGAAGAGCTTCTGCTCTTTATGAGGTTCTTTATTTAACTGTTCAAAGTGTGT	.((((((((.((((..(((.((((((((((..........)))))))))).)))...)))).)))))))).	unknown	8760257	8760327	+	71	－19.8
	lst-mir-n31	7	lst-miR-n31-5p	TTCACGGCCCTGAGCTGCACT	21	6	7	CGTAAGCACTTCCATGGCCCTGAGCTGCACTTAAGATCCGCATGCAGTGCATTAAGAGCCCCAATGGCATTTGCTTGATGG	((((((((..((((((((.((....((((((..............))))))...)).)))...)))).)..))))).))).	Chr3R	2402736	2402816	+	81	－20.7
	lst-mir-n32	3	lst-miR-n32-5p	TGCTGCCTCTGCTACCGCCT	20	2	3	GTGACCGCTCTGCTGCCTCTGCTGCCGCCGCTGGTAGGCCGCCCTTGCCGGTCGCCGGCGGCAGAGGCAGAACGCAGCGGGCTT	....((((((..(((((((((((((((.((((((((((.....)))))))).)).)))))))))))))))...).)))))....	Chr3R	11911090	11911173	+	84	－55.7
	lst-mir-n33	3	lst-miR-n33-5p	TTTAGAGCCGCATCCTTGCTG	21	3	3	ACGGCCCGACTTTAGAGCCGGAACCTTGCTGGGCAGGCGCAGGCTAAGGATGTCCGAATTGGATTTTGGCAGAGCGTTCACAATGTGGGCGTA	...(((.((.(((((...((((.(((((((..((....)).))).))))...))))..))))).)).)))...((((((((...)))))))).	Chr3R	14126116	14126208	+	93	－29.8
	lst-mir-n34	3	lst-miR-n34-5p	CTTGTTGTGTCGGTCGCAGA	20	2	3	GATTCTGGAGCTTGTTGTGCCGTTCGCAGAACTCCTTGAGCAGGGAGCGATTGTCCTCGAAGTCCGCGGGCGGCAGGTGCGTGTTGTAGAAGT	..(((((.(((.((((.((((((((((....((((((....)))))).((((........)))).)))))))))).).))).))).)))))..	Chr3R	14972874	14972966	+	93	－37.0
	lst-mir-n35	15	lst-miR-n35-5p	TAGAAATATAGAAGCAGGAAG	21	8	15	CCGATCGATATAGAAATATAGAATCGGGAAGAAGTTGCAGCTAATTTCTGGTTCGTATAACTCCATTAGAAGGCGATTAGCATATTGAAGGA	((..((((((..((..((((((((((((((..(((....)))..)))))))))).))))..)).........((.....)).)))))).)).	Chr3R	15241593	15241684	+	92	－21.6
	lst-mir-n36	11	lst-miR-n36-5p	CGTGGAGAAGGGTTTCTTGT	20	6	11	TTAGCGGCTCCGTGGAGAAGGGTTTCCTGGCCATCGGTACGTTCTTATAGCATCCTATTCTTTAGGGTCCCTTCTAACTGATGCATTGCTCT	..(((.((((.((..(((((((..((((((..((.((...(((.....)))..)).))...)))))).))))))).)).)).))...)))..	Chr3R	16894464	16894555	+	92	－23.7
	lst-mir-n37-1	39	lst-miR-n37-1-5p	TATTGCTGGTGATGATGCTGCGG	23	17	39	CTGCTGTTGCTGTTGCTGCTGATGATGCTGCGGATGCCCTGGGCCATGGCAATTAGAAGCAATTGCTACTCTGCCAGCTGGCAAACTGGCAAGCTAGCAA	.(((((..((.((((((.(((((..((((..((...(....).))..))))))))).)))))).)).....((((((........))))))...))))).	Chr3R	19468193	19468292	+	100	－33.3
	lst-mir-n37-2	39	lst-miR-n37-2-5p	TATTGCTGGTGATGATGCTGCGG	23	17	39	GTTGCCGGCGTATTGCTGGTGATGTTGCTGCTGCAACTGTTGCAACTGCTGCTGTATGGCGTCGATC	((((.((.(((((.((.(((...(((((.((.......)).))))).))))).))))).)).)))).	Chr3R	25935760	25935826	-	67	－21.2
	lst-mir-n38	4	lst-miR-n38-5p	TGGTTGAGGCGCTGCACTGCT	21	4	4	GTTCGGTTCGTGGTTGCGGGGCTGCACTGCTTTAATTGCTTGTTTTGCTGCAATGCATTTTCCTGGGGCGTTT	((((((...((((((((((.(..(((..((.......)).)))..).))))))).)))...))..))))....	Chr3R	23660095	23660167	+	73	－18.6
	lst-mir-n39	5	lst-miR-n39-5p	CCTCGGATCAGGTAGCGCCC	20	2	5	ATACGTTCCACCTTGGATCGGGTAGCGCCCACTTGTTGCCGCTGCTGCGCGAGACAGGTAAAGCGAAA	...((((..((((.(..(((.(((((((............)).))))).)))..)))))..))))...	Chr3R	25667310	25667377	+	68	－23.5
	lst-mir-n40	6	lst-miR-n40-5p	TGGCCTGTCGGGCTGCTGCTGG	22	4	6	ACGAGGGGGGTGGCCTGTGGGGCGGCTGCTGGGGGGGTGGGGCTCCGCCGCTGGTGCCGCAGGGACAGTTGTTGCACTTGCCACAC	.........(((((..(((.(((((((((((.((.(.((((((...))).))).).)).)))...)))))))).)))..)))))..	Chr3R	1195384	1195469	-	86	－38.8
	lst-mir-n41	3	lst-miR-n41-5p	TCCTCCTCATCTTCATCGGCCT	22	3	3	TTTCGATTCCTCCTCCTCATCCTCATCCGCCTCCCCGTGCTCATCCACGAATCTGGCGGAACTGGAGGGAATGGGTATCCATG	....(((.(((..((((..(((...((((((....((((......)))).....))))))...)))))))..))).)))....	Chr3R	1270557	1270639	-	83	－28.9
	lst-mir-n42	14	lst-miR-n42-5p	TCGGGAAGGCAGTTGCGGCG	20	14	14	AATGCCACATTCGGGAACGCAGTGGCGGCGATTTTGTTTCTTTTCAAGAACCCAAACTGGTGATTCGGATGTTCAACGCAGG	..(((.(((((((((.((.((((...((.(.(((((........))))).)))..))))))..))))))))).....)))..	Chr3R	3245769	3245850	-	82	－20.2
	lst-mir-n43	3	lst-miR-n43-5p	TTCGCCGCTGGTGGAAGTACT	21	3	3	TGGCTGGCTCTTGGTCGCTGGTGGAAGTACTTGAGGGAGTCTTCCACCGAGATCTTCTCAGCCACGCCC	.((((((((...((((..(((((((((.((((....))))))))))))).)))).....))))).))).	Chr3R	3636901	3636969	-	69	－33.9
	lst-mir-n44	3	lst-miR-n44-5p	TACTGCAGGTGCTGGCTAACA	21	2	3	CCTTCATATTTATTGCAGTTGCTGGCTAACAACAATGTGTGTGGGATGCTTGGGTGTGTGTGTGAGTGGGTAGTGGGCGTTGGGTGGTCGAGTCGTGA	.(((..((((((.(((..(((((.(((.(((...(((..(.((((...)))).)..))).))).))).)))))...))).))))))...)))......	Chr3R	8362711	8362808	-	98	－19.4
	lst-mir-n45	3	lst-miR-n45-5p	CACCTCCAGCATTTGCGGCCG	21	3	3	GTTCCCGTGGCACCTCCAGCAGTGGCGGCCGTTCCTGTAGGCACCGTTGCGGAATTGCTCGTCGGAGTGGGCG	((((((((((((..(((.(((((((..(((.........))).))))))))))..))).)).)))...)))).	Chr3R	11240367	11240439	-	73	－26.2
	lst-mir-n46	10	lst-miR-n46-5p	TAGCTGTTGCTGTTGACGTCGC	22	10	10	GCTGTTGCTGTAGCTGTTGCTGTTGCCGCCGCTGCTGCTGCTGCAGCTGCAATCTGCATAATTTTCGCA	((.((((.(((((..(((((.(((((.((.((....)).)).))))).))))))))))))))....)).	Chr3R	14879896	14879964	-	69	－25.5
	lst-mir-n47	3	lst-miR-n47-5p	TATTGCTGGTGATGATGCTGC	21	2	3	ATTGTGGGTCTGCTGCTGGTGATGATGCTGCTGCTGTTGCTGCTGCTGGTGATGATGGGCAGCGGCGGCCACGCT	...((((.(((((((((.((.((.((((.((.((....)).)).))..)).)).)).)))))))).).))))...	Chr3R	21426065	21426139	-	75	－32.2
	lst-mir-n48	5	lst-miR-n48-5p	TGCCGCCTTCTGCTGCCGCTCA	22	5	5	CGACTTGGCGTACCGCCTGCTGCTGCCGCTCATGTTGCTCTGCTCGTCCTCGGCATCGCTCTCCGGCTGGGCAGCTCCGCAGTTCAGCTTGTCGT	((((..(((..((.((..((((((((((........((..(((.((....)))))..))....))))..))))))...)).))...))).)))).	Chr3R	26599743	26599837	-	95	－33.3
	lst-mir-n49	31	lst-miR-n49-5p	GCTCCCTTGATTGCGCGGAAT	21	10	31	AACAACTCCCGCTGCCTTAATTGCGCGGAATAATGTATTGATTATTGATTTAGTTGGCCGTTGTGTCTGGTGTAATTGAAATGTAGGAGTACGT	....(((((..(....(((((((((((((((((((..(..((((......))))..).)))))).))).))))))))))...)..)))))....	Chr3R	26777938	26778031	-	94	－26.2
	lst-mir-n50	6	lst-miR-n50-5p	AGAAGAGGTAGAGCCAGGCGA	21	2	6	AAAACGGGAGGGAAGAGGAAGAGCCAGGCGATAATAAAAGTAAAGCAAAAGTCTGTAACTTTTCGTCTCTTTGTGTTAT	..((((.((((..(((.((((((.(((((.....................)))))...)))))).))))))).))))..	Chr2R	2012647	2012725	+	79	－19.3
	lst-mir-n51	3	lst-miR-n51-5p	TACCAGATCCCAAGCCAGCAG	21	3	3	CCAAGCGATGTACCAGATGCAAAGCCAGCAGATGGAGGCGGCGGGCGGACTGGTGGACCAGAGCAAGA	....((..((((((((.(((...(((.((........)))))..)))..))))))...))..))....	Chr2R	3109025	3109092	+	68	－22.0
	lst-mir-n52	6	lst-miR-n52-5p	TCCTTGAGCGCGTCCTTGGCC	21	5	6	GCCGTACCATTCCTTCAGCACGTCCTTGGCCTCCACGATGAACTTCTCCTGCACCTCCTTGGAGCAGAGGATGTAGTCCGGAGCGATGCAGGTC	(((....((((.((((.((((((((((.((.((((.(..(..............)..).)))))).)))))))).))..)))).))))..))).	Chr2R	3357176	3357269	+	94	－25.8
	lst-mir-n53	7	lst-miR-n53-5p	TGATTAGAGGAATGGGGGAT	20	3	7	TTAGGGTTCGGGATTGGAGGAATGGGGGATTGGGGTATCTATAGTACACAAGCATGTCTTAATCTGCTAATCGTAATCTAAATCAGCGCTCCCCAC	...(((..((.(((((((.((.(((.((((((((..((((..........)).))..)))))))).))).))....))).))))..))..)))...	Chr2R	4461085	4461180	+	96	－25.0
	lst-mir-n54	20	lst-miR-n54-5p	TTCCTGGAGCCGTCGGAGAA	20	9	20	GGATGCGAAGTTCCTGTAGCTGTCGGAGAACTCGAAAACTGCCGACATTCGCTGGCAGTTGGCAGAAGAACTTGGAGGCCA	((...(.(((((((((((((((((((.(((.(((........)))..))).))))))))).))))..)))))).)...)).	Chr2R	5710035	5710115	+	81	－31.0
	lst-mir-n55	3	lst-miR-n55-5p	AGCGGCGGTTGGGGTTGGGGT	21	3	3	TACGAGGGGCAGCGGCGGTGAGGGTTGGGGTTGAGGGTTGGCGATGGGAAAGCCGAGCGAGGAGGCCGAACCGCAGTTTTGCGGCTTCATTGGA	..((((((((.((((.(.((..((((.((.((...(.(((((.........))))).)....)).)).)))).)).).)))).))))).)))..	Chr2R	8899271	8899364	+	94	－30.3
	lst-mir-n56	9	lst-miR-n56-5p	TCTGTAGCTGGCGGTATGGTGG	22	9	9	TCTAGTCCGCTCTGTAGCTGGTGATATGGTGGAGCAGGTTGGTCTTAGCTATCCCAAACGTATCATATGTTACGAGTATTTCTCA	........((((.(((((..((((((((.(((((((((.....))).)))...)))..))))))))..)))))))))........	Chr2R	9857071	9857155	+	85	－23.5
	lst-mir-n57	27	lst-miR-n57-5p	TCTGTCGGTTCTCTCCCGCCGT	22	13	27	TAACTGCCCGACTATCGGTTCTCTCCCGCCGTTCGGTTGTGTGTATAAACATGGCGTCGTTGTGGCTCGAGATGCCGATGCGAGTGGGTGCGAGCG	....(((((.(((((((((..((((..((((..((((..(((......)))..))..))...))))..)))).))))))...))).)).)))....	Chr2R	12743936	12744031	+	96	－33.7
	lst-mir-n58	66	lst-miR-n58-5p	GTTGCATAGTGGATGCGAGC	20	34	66	TGCCGGAGTGGTGGCAAAGTGGATGCGAGCACTTCCATGTCAGATTTGGCCAACGAAGCTGTCGGCTTTGATATGACTCGTGGCGA	.((((((((.(((.((((((.(((((........(((.........)))........)).))).)))))).))).)))).))))..	Chr2R	14317356	14317441	+	86	－28.9
	lst-mir-n59	4	lst-miR-n59-5p	TGGGTGCACTGCGTCGGCTGC	21	2	4	TCGGGACTGCTGGGTGCACTGCGTCTGCTGCGACGCTGGCGGCGCTGCAACCGCTCGAGCTTCTCGC	.(((((..((((((((...((((..((((((.......)))))).))))..))))).))).))))).	Chr2R	19655834	19655900	+	67	－26.0
	lst-mir-n60	5	lst-miR-n60-5p	TAGACTACGTAGCCGGCGCCA	21	4	5	AAAGCTGTCATAGTCTACGTGGCCGGCGCCACCGAGGACACTTTGCGCTACTTCGAGGACATGCACCTGCGTT	...((.(((((.((((.((.((..(((((....(((....))).))))).)).)).))))))).))..))...	Chr2R	19783599	19783671	+	73	－20.3
	lst-mir-n61	3	lst-miR-n61-5p	TAAATCAGTTATGGTTCCTT	20	2	3	TTGCAGGTTCTAAATCAGTTATCGTTCGTTAGCCAATGGCAATAGCACAATAGCGAATTTGGAAAGTTTATCGATAGATATCAAAAAGTACTTCCTG	...((((((((((((..(((((.((..(((((((...)))..)))))).)))))..))))))))....((((....)))).............))))	Chr2R	612176	612272	-	97	－19.3
	lst-mir-n62	8	lst-miR-n62-5p	TGTCCCGAGGTTGCGGATCCAA	22	4	8	AAAGCAGTTATGTCCCGAGATTGAGGATCCAAAGGGACCTGCCAATATGCATCCTTTAGATCCAGACTCGATATATACTCGGCTTTT	(((((...(((((..((((.((..(((((.((((((...(((......))))))))).))))).))))))..)))))....))))).	Chr2R	1523090	1523176	-	87	－26.2
	lst-mir-n63	3	lst-miR-n63-5p	TGATGTAGCTGCTCGCTGGTGG	22	2	3	AATGGCGAAATGATTCAGCTGCTCGCTGGTGGGCAGATGTACATCACTTGCAGGGCTGAATTCTTTGCACGA	....(((((..(((((((((((..(.(((((..(....)..))))))..))..))))))))).)))))....	Chr2R	3133708	3133779	-	72	－23.6
	lst-mir-n64	2	lst-miR-n64-5p	TGAAAAGTATGTGGTTCTGAT	21	1	2	CTAGACTAATTGAAAAGTATGTGTTTCTGACCCTTCAAAGTATATATATTCTTGATCAGGATCACTAACACAGTCATGCTGGCAACGTCCGT	...(((...(((...((((((((((..(((.(((((((((((....)))).))))..))).)))..))))))....))))..))).)))...	Chr2R	8279345	8279436	-	92	－18.8
	lst-mir-n65	10	lst-miR-n65-5p	TTTCGGTTTGAGGTTGTTGC	20	5	10	GGATTTGGGATTTCGGTTTGGGGTTGTTGATTTAGTCTGGGTGGGGTTACAGGTGGACACCTCAGACCCGCTGATATCATGTGATCTC	(((((...(((.((((((((((((.(((.(((((..((.....))..))..))).)))))))))))))....)).)))....))))).	Chr2R	3929494	3929581	-	88	－24.8
	lst-mir-n66	14	lst-miR-n66-5p	CCAGACTGCGAATTTGTCCGCCT	23	8	14	GGGAATCAGGACGGACTGCGAATTTGTCCGCCTCCAGATGCTGGCAGCTCGCTGGCCGTCAGGACATTT	.....((..(((((...((((..(((((.((........)).))))).))))...)))))..)).....	Chr2R	4394090	4394158	-	69	－22.9
	lst-mir-n67	31	lst-miR-n67-5p	TGCGCCGTCGGTGGAAATACTGC	23	22	31	GACAAGATCCTGCGCCGTCTGTGGAAGTACTGCCACGCCTACTCCATCGGCAGCGAAGGCTTGTCG	((((((..(((.(((.(((.(((((.(((..((...)).)))))))).))).))).))))))))).	Chr2R	3699030	3699095	-	66	－26.9
	lst-mir-n68	4	lst-miR-n68-5p	TCGATATCGACGGCCTCCTCC	21	4	4	GGACGACCGTTCCATATCGCCGGCCTCCTCCACCTCCTCGACGTCGAGGGGTGCAAGGCGTGGCAAGGCCAGTGGCACGCCCCGAAAGACTCCT	(((....(((.((((...(((.(((.(((.((((.(((((....)))))))))..)))...)))..)))..)))).)))...(....)..))).	Chr2R	9073431	9073524	-	94	－37.3
	lst-mir-n69	4	lst-miR-n69-5p	CAGAATCAACATCCTTTGTGG	21	4	4	ACTGCCGCTGCAGAATCAACATCTTTTGTGTCACGTAGTTGCAAGAAGATGATGATGCAGTGGAAGC	.((.((((((((...(((.((((((((.(((.((...)).))))))))))).))))))))))).)).	Chr2R	11979871	11979937	-	67	－25.0
	lst-mir-n70	9	lst-miR-n70-5p	TATTTTTGTCTCTGTGTACC	20	5	9	TAAGTTTGCTTATTTTTCTTTCTGTGTACCGCGGCCATTGAACTTTGAGAAATGCCAGGGGCGAAAAAGAAAAAGGGGGCGGT	.....((((((.(((((((((...((..((..(((.(((...........)))))).))..))..)))))))))..)))))).	Chr2R	15074754	15074836	-	83	－21.4
	lst-mir-n71	4	lst-miR-n71-5p	GGTCCGGTCCTTCTGCGCCGA	21	2	4	GCAAGCAGTCGGTCCGGTCCTTCTGCCCAGACCACCCAACCACCCCATCTCGGCCAGAGCAGACCGGACCCCAAACTGGCCTT	.....((((.(((((((((.(((((((.(((................))).)).)))))..)))))))))....)))).....	Chr2L	5751019	5751101	+	83	－28.9
	lst-mir-n72	15	lst-miR-n72-5p	GAAAAGATAAAATTCTGGCCT	21	13	15	GCCAATGTAGGAAAAGATAAAATTCTCGGCTAGAAAGTTCAGGAGCTCGAATATCTGTTTTGTCCTTTGGCG	(((((...((((.((((((..((((..((((.((....))...)))).))))...)))))).))))))))).	Chr2L	6681524	6681595	+	72	－18.9
	lst-mir-n73	11	lst-miR-n73-5p	GAGTTGCAGATGTTCTGACC	20	10	11	GTTGTAGTCGCAGTTGTAGATGTTCTGACCACGGCCGGGTGTTAGACCAGGTACTTTGTACACTGCAGG	.(((((((.((((..(((..((.((((((.((......)))))))).))..))).))))..))))))).	Chr2L	6791262	6791330	+	69	－19.9
	lst-mir-n74	5	lst-miR-n74-5p	TTTGTCAATGTGTACCGGGC	20	5	5	TTTGGGTCTCTTTGTCAATGTGCACCGGTCGCAGTTAATGGTCCATTTGGCGGTATGTCGCGCTCTTTTGCAGAGGGGTCACCA	....(..(((((((.(((.((((((...((((....((((...))))..))))...)).))))....))))))))))..)....	Chr2L	7068081	7068164	+	84	－24.4
	lst-mir-n75	5	lst-miR-n75-5p	TGGCCAAGGTCCTGGAGGACA	21	4	5	ATGCCCAAGTTGGCCAAGGTCCTGAGGGACACCATTTGTCACTTGGGATTTGGCAGTCCTGCTCATC	(((..((.(...((((((.(((..((.((((.....)))).))..)))))))))...).))..))).	Chr2L	9436359	9436425	+	67	－22.7
	lst-mir-n76	3	lst-miR-n76-5p	TGGCAGGGTGGTTAGGTGGTT	21	2	3	GGGGATTCGATGGTTGGGTGGTTAGGTGGTTGCCCGCTGGGTGCTCCTGTGGCTGGGCGGTTGCGGTTGCCT	((.((((((((.(((.(((...((((.(((.((((...)))))))))))..))).))).)))).)))).)).	Chr2L	17503744	17503815	+	72	－24.5
	lst-mir-n77	3	lst-miR-n77-5p	ACTTCGAGGAGGAGGAGGACC	21	2	3	ACGGAGGCCGACAACGAGGAGGAGGAGGACCTCAACTCGGAGTTTATAAATGCCTGCTCCACGCAGTCCACCTACTCCAGTTACCAGCCCATTCGC	.(((((((.(..(((..((((.(((.((((........(((((............))))).....)))).))).)))).)))..).)))..)))).	Chr2L	14331275	14331370	+	96	－29.1
	lst-mir-n78	17	lst-miR-n78-5p	TGTGTTTCATTCATCGATGTC	21	11	17	GGATTCTACTTGTGTTTCATTCATCAATGGCGCGTTCGATCTGATATCAGTTATGTGGAGTTCGATGAAAGAGATATAAAAATGTTGGGGAATTA	.(((((..((((((((((.(((((((((..(((((.....(((....)))..)))))..))).)))))).))))))))).......)..))))).	Chr2L	15310698	15310792	+	95	－24.9
	lst-mir-n79	122	lst-miR-n79-5p	TCATCAGCTCCCGCTTGCGCCT	22	84	122	CTCTTGTTGATCTCCAGCTCCCGCTTGCGCCTCCAACGCTCCGCCTCGTCTTCGTCGAGTGTAGCTAGGCGATCCAGAGG	((((....((((.((((((..((((((((......(((........)))...)).)))))).)))).)).)))).)))).	Chr2L	9953672	9953751	+	80	－21.6
	lst-mir-n80	4	lst-miR-n80-5p	TCCGTGTCGAAGACTTCTGCT	21	4	4	CTTATCTCTGCCTGTGTCGAAGACTTCTGCTGGTGATTGGGAGTTGAATGGGCCGAAGGCGCACAGGTCTTCTCCTC	.........(((((((.((....((((.(((.((.............)).))).)))).))))))))).........	Chr2L	18687023	18687099	+	77	－21.9
	lst-mir-n81	7	lst-miR-n81-5p	TTCCGCCTCAGGGTCCTCTG	20	3	7	CGGGATCGCTTTCCGCCTCATGATCCTCTGGCGATCCCCAGTTCGTGGTATTCAGATTGTTATTATTATGGTTGGGCGGAAATTTCGCTGGTGATTTC	.(..((((((((((((((((((((....((((((((.(((.....)))......))))))))..))))))...))))))))........))))))..)	Chr2L	3837452	3837549	-	98	－29.4
	lst-mir-n82	5	lst-miR-n82-5p	TGGGTTAGTTGGGGCAGTGT	20	2	5	GGGGTTTCGCTGGGTTTGTTGGGGCAGTGCCTGGACAACTTGCCGCATTCCGAGTCGCGCTTAATAACCAGCCCAGTCGTCTGCGCG	.(.((..(((((((((.((((.(((.(((.(((((.............))).)).))))))...)))).))))))).))...)).).	Chr2L	4614040	4614126	-	87	－27.3
	lst-mir-n83	9	lst-miR-n83-5p	TCGTTGTCGGTACTCCTGGTAA	22	6	9	TTCGAAATATTCGTTGTCGCTACTTCTGGTAAAAACTCAAATTAATCACGGAAAACGCTGGAGTGGAGTGGCGATGGAGGCGGGCGAGC	((((.....((((((((((((..(((..((..........................))..)))...))))))))))))......)))).	Chr2L	5971460	5971548	-	89	－21.9
	lst-mir-n84	5	lst-miR-n84-5p	TTTCCAGAGCCGATCCACCGC	21	4	5	ATCCAAGTGGGTTCCAGACCCGATCCACCGCCTCCTGTATTTGGGGGAGTAGCTGTTATCGGCTTGCTGGATCCCGAATCTTC	.......((((.(((((..(((((..((.(((((((.(....).)))))..)).)).)))))....))))).)))).......	Chr2L	9425975	9426057	-	83	－28.6
	lst-mir-n85	6	lst-miR-n85-5p	TGTCTCTGCGATCTTTGCCCT	21	1	4	CCAGCGCTGTTGTCTCTGCGATCTTCGCCCGGAGTACTTGAATTCCTACTAGGTCGGATTGAAGCTGCAGGAACAGATTATTCACAGTCATGCCCC	...((((((((((..(((((..(((((.((((((((..........))))...))))..))))).)))))..)))........)))))...))...	Chr3L	202488	202583	+	96	－21.4
	lst-mir-n86-1	5	lst-miR-n86-1-5p	TGGAGCGGGGCTGGGCTTT	19	2	5	GGAGGGCGGTTGGCGTGGGGCTGGGCTTTTGTTTTTTCAGCTCGGTTTGTTCTCAACTGCAATAATCTT	(((..((((((((.(..((((((((((...........))))))))))..).)))))))).....))).	Chr2L	12314763	12314831	-	69	－21.4
	lst-mir-n86-2	5	lst-miR-n86-2-5p	TGGAGCGGGGCTGGGCTTT	19	2	5	GAACTTTTATTGGAGCGGCGCTCGGCTTTTGTTTTCGTATCGCACTCGCTCGATCAATTAGTAAAGCTCTGAGAGTATCGCCGATTGAAAGCTT	...((((((.(.(.(((..((((((((((.(((.(((....((....)).)))..)))....))))))....))))..)))).).))))))...	Chr2L	16791475	16791568	-	94	－22.4
	lst-mir-n87	7	lst-miR-n87-5p	AAGTGCTCCTCAACGTCTCC	20	3	7	GCGATCAGTGAAGTGCTCCTCGACGTCGCCGCTACCCAGTCGTGGCGGCAACTGTTCTGAGAAGCGCAGCTGGCGCT	(((.(((((...(((((.((((((((.((((((((......)))))))).)).)))..))).))))).)))))))).	Chr3L	3318155	3318231	+	77	－37.6
	lst-mir-n88	4	lst-miR-n88-5p	CCTGTGGCACTCTTTGGTAAGT	22	18	59	AAATTAAATACCTGTGGCATTCTTTGGTAACTCGGGTCCGGATCCGGATCCAGACTCATTCAGATTTATGCGCAGCTTTTGAAGA	...(((((...(((((.(((..(((((....(((((((((....))))))).)).....)))))...))))))))..)))))...	Chr2L	10063581	10063665	-	85	－24.8
	lst-mir-n89	6	lst-miR-n89-5p	CAGAGCTGCAGCCCGTTGCC	20	6	6	CGGTGCCACGTAGGGCTGCAGCCCGTTGCCCGTGGGCGACTGGTGTTGCTGCTGCTGCTGCTGCAGCATGTTGCTGCGCGTGGGTGACTGGGGCACC	.((((((..(((((((.(((((((((((((....)))))).)).))))).))).)))).((.(((((.....)))))))............))))))	Chr3L	2794249	2794345	+	97	－51.4
	lst-mir-n90	14	lst-miR-n90-5p	TGAGAAGTCAGCGTGGATGAGAAG	24	5	14	CTTTCTCGAATGAGAAGCCAGCGTGGATGAGTAGAATAGAGGGTAAACCAACTCCAACCAACCAACTAAACCAACTGGTGGCTCCAAATGAAAT	.((((......(((..(((((..(((...(((........((((......))))..........)))...))).)))))..))).....)))).	Chr2L	13459425	13459518	-	94	－18.57
	lst-mir-n91	3	lst-miR-n91-5p	TGCGGATGGCCAGCTTCTCGTC	22	3	3	GACACTTGGACGCGGTTGGCCAGCTTCTCGTCCAGCTCCTCCTTGTCCCAGGTGGACAGTTGGGCGAGAAACGAGGTGGTCACCTCGTTCTCATTCC	.......(((((.(((.(((((.((((((((((((((((.(((......))).)))..)))))))))))....)).)))))))).))))).......	Chr3L	5786488	5786584	+	97	－44.9
	lst-mir-n92	1	lst-miR-n92-5p	CCACGGATCGGCCATGCTGC	20	1	1	AAAACGTGTGCCACGGATTGGTCATGCTGCTGGAGGTGCGAATGGACCGTCTGATGCCGCACATGTCGC	...(((((((((((((((.((((....(((.......)))....))))))))).))..))))))))...	Chr3L	6187910	6187978	+	69	－24.2
	lst-mir-n93	8	lst-miR-n93-5p	TTCGGCGATCTTGGATAATGC	21	8	8	CGATCCGGAATTCGGCGATCTTGGATAGTGAGTTGGCGTCGTTGTAGAAGGAGAAGTGAGCCATACTTTCCAATCGACCGATTTGCATAAAGGATCT	.((((((.((.((((((((..((((.((((...((((.(((((...........))))))))))))).)))))))).)))).)).).....))))).	Chr3L	11798753	11798849	+	97	－29.6
	lst-mir-n94	11	lst-miR-n94-5p	CATCCACCTCTGCACGCACC	20	11	11	GATTCATCTTCATCCACTTCTGCACGCACAGATTTACTGGTGGTCAGTAGCTTCATGTAACGCTGCAGGAATGCTATGGAGTTGGTATCT	((((((.((((((.((.(((((((.(((((((.((((((.....))))))..)).)))...))))))))).))..)))))).))).))).	Chr3L	12390610	12390699	+	90	－26.9
	lst-mir-n95	3	lst-miR-n95-5p	TAGTGTTACTGCTGCTGTTCT	21	3	3	GTGGGGTTGATAGTGTTGCTGCTGCTGTTGTTGTTGTTGTGGAGGCGACAATGATGATGAGGACTGGTTGCTGCCTGTC	........(((((.((.((.(((.((((..(..(((((((....)))))))..)..))..))...))).)).)))))))	Chr3L	13877256	13877334	+	79	－22.2
	lst-mir-n96	15	lst-miR-n96-5p	TAAGCCAAGTGGCATTCTGCAAGC	24	7	15	CTGCATATTTTAAGCCAAGTGGCATTATGCAATCGCGAATATATGCTTATATATCTGACGAATGCGAGATACGAGGGTGCTGAAAACGTGCGGC	(((((..((((.((((...((..(((.((((.(((((.((((((....)))))).)).))).)))).))).))...).))).))))..))))).	Chr3L	17370130	17370223	+	94	－25.3
	lst-mir-n97	4	lst-miR-n97-5p	CATCTCCAGGAGCAGCGTTTGC	22	4	4	TGGCGTGCAGCATCTCCATGAGCAGCGTTTGGGTGGGCGCACTGCCGGCACAGTGCTTGGTGTACAGGTGATCCTCGCCG	.((((.(...(((((.((((((((..((.(.((..(.....)..)).).))..))))).)))...)))))...).)))).	Chr3L	18745860	18745939	+	80	－26.5
	lst-mir-n98	4	lst-miR-n98-5p	CCGGAAGAGACGCTATGCCGA	21	3	4	CGATACCAAGCCGGAAGAGTCGATATGCCGAATCGCGCAAAAACGAGATTTGGGTAATATTGATTTTTGGCGCTCGCTTT	.........(((((((..((((((((.(((((((.((......)).)))))))...))))))))))))))).........	Chr3L	19496752	19496831	+	80	－25.2
	lst-mir-n99	3	lst-miR-n99-5p	TGTTCCTCCAGTCATACC	18	1	3	CCATACTACTTGTTCCTCAAGTCATACATCGAAAAGAGGTTCTACGTGAGGAGCAGTTTCTCCGAATCACCCCAACACGTGGTGAGAGCTGGA	.........((((((((((.((...((.((.....)).))...)).))))))))))....((((..(((((.(.....).)))))....))))	Chr3L	23718576	23718668	+	93	－25.6
	lst-mir-n100	7	lst-miR-n100-5p	TTGTTTATCTCCCACTGTTCTC	22	3	7	TAGCGCCAAATTGTTGACCTCCCACTGTTCTCAATTTGCTAGTCGATCTGGTTCCGAGAATTTTGTGACGCTCAACTCCGCAA	..(((.......((((((.((.((..((((((.....(((((.....)))))...))))))..)).)).).)))))..)))..	Chr3L	4147179	4147261	-	83	－20.3
	lst-mir-n101	10	lst-miR-n101-5p	TGATGTGTGTGTGAGTGTAA	20	6	10	ATTGTTCCAGTGATGTGTGTGTGTGTGTTATGTCTGTATGTGTGTGTTGATGTGGGGGTAGGATATAGCCGGTATCAGGAGCCAA	...(((((..(((((...((.(((((.((((.((..(((..........)))..)).)))).)))))))...))))))))))...	Chr3L	4375659	4375743	-	85	－19.3
	lst-mir-n102	8	lst-miR-n102-5p	TCGAGGGCGTTGAAGGCGTT	20	3	8	CTGGAACGCTTCGAGGGCGTTGAGGGCGTGGCTCATGTTATCGATCCCAAGGCCATTTCCAAGGAGGCCCTTTATGGTGTCCTGGA	(..(.(((((..((((((.((..(((.((((((.................)))))).)))...)).))))))...))))).)..).	Chr3L	4816458	4816543	-	86	－30.6
	lst-mir-n103	4	lst-miR-n103-5p	TGTACTCGTGACGGGCCAGA	20	2	4	TAGGCGAAGCTGTACTCGGGACGGGCCACATAGTCCACGGTGCGTCCGTCGTGGACGGTGACCAG	..((....(((((.(.((.((((((((((...(....).))).))))))).))))))))..))..	Chr3L	8314191	8314255	-	65	－25.2
	lst-mir-n104	3	lst-miR-n104-5p	TGATGCGAGAACTGGCGACGA	21	3	3	TTGCATTTTGTGCTGCGACAACTGGCGACGAGTTGTTGGCCATTTTTCTCGGCTTATTTTTTTCTTGGTCTGTTGCGGCGACAAACGACAAT	(((...((((((((((((((((..(.((.(((..((.((((.........)))).))..))))))..)).))))))))).)))))...))).	Chr3L	10431680	10431771	-	92	－27.1
	lst-mir-n105	18	lst-miR-n105-5p	TTAGTGTGCCAGCCTTGACC	20	12	18	CCCAGGTGCGTTAGTCTGTCAGCCTTGACCGACAGTCAACGGACGACGGTGCGAGAGGGCGGGA	(((..((.(....(((((((..(((((((.....))))).))..))))).))....).))))).	Chr3L	10595069	10595132	-	64	－20.7
	lst-mir-n106	4	lst-miR-n106-5p	TGTTGTTGTTCTTGTTGGTGGGA	23	2	4	CTGCGGCCGCTGTTGTTGTTCTTGTTGGTGCTATTGTATCGCTTTTGTATCTTTTAGCGCTGTTTTGAGTTAAGCAATTGATGGATATGGTT	...((.((((.((((((...((((.((((((((.......((....))......))))))))...))))...)))))).).)))...))...	Chr3L	10845761	10845852	-	92	－18.4
	lst-mir-n107	3	lst-miR-n107-5p	GCCGGTCTAGCTCTTGCC	18	1	3	CGGCTTGCTAGCCGGTCTAGCTCTGGCCCATCTACTCTTCGTGCTGAGCAGCCACCCCATGGACTGGGCCAAGGTTATCAATGGCATGAGTCTTGCGGG	(.((..(((.((((...((((..(((((((((((......(((((....)).)))....)))).)))))))..))))....))))...)))...)).).	Chr3L	20093922	20094020	-	99	－34.1
	lst-mir-n108	3	lst-miR-n108-5p	GCTTCTTCTCTCTTTCTA	18	1	3	ATTGCTGAAGGCTTCTTCTGTCTTGCTACCACCGCTACACTGGATGTACAGTGGTTCGAAAATGAGAAGTTTAGTCGAA	.(((((((..(((((((.(...(((..(((((.(.((((.....))))).))))).)))..).))))))))))).))).	Chr3L	22172351	22172429	-	79	－19.0
	lst-mir-n109	5	lst-miR-n109-5p	TGATATGCTTCGAATTGCCA	20	3	5	CGGGCTGCCGAGATATGCTGCGAATTGCCAATCTAGCTGCTGACTTGATATTGTTGGTGAGCAGTTTAATAGCATCATCAACGTCCTGCCCA	.((((.(.((.(((((((((.(((((((((..(((((...............))))))).)))))))..)))))).)))..)).)..)))).	Chr3L	23215241	23215332	-	92	－26.3
	lst-mir-n110	7	lst-miR-n110-5p	TAGAACTCCAATTATCCGAATT	22	6	7	TACAGTACCTTAGAACTCTAATTATCCAAATTAATTGGGATTGGACCCCATTCGGTTAATCAAATATTCGGATAATTGGCGTTTTCACAAAATAAA	...........(((((.((((((((((.(((..(((..(((((.(((......)))))))).)))))).)))))))))).)))))...........	Singletons14465	49	144	+	96	－20.6
	lst-mir-n111	684	lst-miR-n111-5p	TAAGGGGTGATGTGGAGGCC	20	298	684	GGGTTGGCTGTAAGGGGTGATGTGGAGGCCAACTATTATTATTATTATTTAAAGCTCTTCATTCCCTTACTACGAAAGATTCAACTCT	(((((((..((((((((....((((((((........................)).))))))))))))))..........))))))).	Singletons10995	74	161	-	88	－20.0
	lst-mir-n112	3	lst-miR-n112-5p	TTTGTGGGTGGTGGTGCATG	20	1	3	TGAAGCAGTATTTGTCGGTGGTGGCGCATGACAGCAAAATGTGGGGAAGCAACGCCGCTGCCGCAACCTCGCCCGACGAAGACTTGTGCCTCG	.((.(((((.((((((((.(((.(((.......(((....((((.(......).)))))))))).)))....)))))))).))...))).)).	Singletons12217	79	171	-	93	－26.5
	lst-mir-n113	7	lst-miR-n113-5p	CGAGCGCTGATGCCCTTGGC	20	5	7	GGTGTAGTGACGAGTGATGATGCCCTTGGCGTACTGGCCGCCCGCCTCGTGTGGTCGCGGGTCGTCAAAGTCATACCTGTCTCCACACA	.((((.(.((((.(((.((((....((((((.(((.((.((((((...))).))).)).))))))))).))))))).)))).).)))).	Singletons13315	440	528	-	89	－32.5
	lst-mir-n114	4308	lst-miR-n114-5p	AATGGCACTGGAAGAATTCACGGG	24	2080	4308	CGGCACAGTTAATGGCACTGGAAGAATTCACGGGGTAATTTTTATACAACCCGTGATCTCTTAGTGGCATCTATGGTGCGA	..((((.((..(((.(((((..(((..(((((((...............))))))))))..))))).)))..)).))))..	Chr2L	11953416	11953496	-	81	－31.8
	lst-mir-n115	28	lst-miR-n115-5p	TCCTCAACTTCCTCCTCCTCCT	22	17	28	CTCCGTTGCCTCCTCCACCTCCTCCTCCTCCTCCTACTCAGCCCAAGGTTGAGGAGAAGAGGGAGAAGACGGGGA	(((((((..(((((.(..((((((..(((....((....))....)))..))))))..).)))))..))))))).	Singletons14767	151	225	-	75	－33.0
	lst-mir-n116	7	lst-miR-n116-5p	TCCGCGAGAAGAACGACTCTGA	22	5	7	GGTCGAAGGCTCCGCGAGAAGAATGACGCTGAATATGGGGTCGTTGAAGACATACTCCAATTCAACGTCAATTCCCGGATAGTCCCCACAA	.......(((((((.(.(((...(((((.(((((.((((((.(((...)))..))))))))))).))))).))))))))..))).......	Singletons1483	81	171	+	91	－26.2
	lst-mir-n117	6	lst-miR-n117-5p	TGATGCTGATGGTGATGGAGT	21	6	6	GAGCGCCAGCTGATGCTAAAGGTGATGGAGTGAGCGGATTTGGAGCGGACGACAACTTTGATGCATTCCTGGCTCTG	.((.(((((..(((((..(((((..((..((..((.........))..))..)))))))...))))).))))).)).	Singletons16215	15	91	+	77	－22.8
	lst-mir-n118	9	lst-miR-n118-5p	TCTTTGTTGCTGACCTCGAGA	21	3	9	ACTGGCGGATTCTTTGTTGCTGTCCTCGAGAAGACCCGACGACTGCCTTGGGAGGCTGAAGCGAGCAGCTCAGAGGATGCTGGCGGC	.(((.(((((((((((..((((..((((...((.(((((........)))))...))....)))))))).)))))))).))).))).	Singletons19197	419	505	-	87	－31.9
	lst-mir-n119	3	lst-miR-n119-5p	ATTCCACCCTTTGCCTGCTG	20	3	3	AACGGCAACTGTTCGACCCTTTGCCTGCTGTCTCCTGGCGGGAGAGAGAGGACCTGCGCGTG	.((((((...((((..(.((((.((((((.......)))))))))).).)))).))).))).	Singletons19303	321	382	+	62	－19.6
	lst-mir-n120	7	lst-miR-n120-5p	TTTTAGGCAGTCGGGACCGAC	21	6	7	TTTTAGGCAGCCGGGACTGACTTTTTCTAAATGACAGAACATCAACCGAGTTATTCGCCTCCTGCCTGACA	..((((((((..((((.((((((.......(((......))).....)))))).)).))..))))))))..	Singletons22017	32	102	-	71	－19.0
	lst-mir-n121	19	lst-miR-n121-5p	TCGGGCTCCGCTGCGGCACTCA	22	9	19	GGTGTTCATGTCGGGCTCAGCTGCGGCACCCAGTCCGGCGCCATACTGCTTCCAGGCGCGCTCGGTGCCGATGGGCCGAGGCGGCGCCT	(((((...((((.((((((....(((((((.(((...(((((............)))))))).))))))).))))))..))))))))).	Singletons245	34	122	-	89	－42.0
	lst-mir-n122	6	lst-miR-n122-5p	GCTCAAGCCACGTGCCGAAG	20	4	6	GAGGTCTACTGCTCGAGTCACGTGCCGAAGATCGGACCCGGCCACCTGGACGGGTCGGCGGGGCGGGGGCCGGGCGGCCCGCCC	..(((...(((((((.(((.(((.(((.....(.((((((.((....)).)))))).)))).)))..))))))))))...))).	Singletons34339	1	84	-	84	－41.6
	lst-mir-n123	60	lst-miR-n123-5p	TCTTGCTGAGATCTGGACGAGAA	23	25	60	GATGCCCTGTTCTCGCTGAGATCTGGACGAGACACCTGCGGAAGAGTGTCCTGTCTGAGAGGGATTTGCGGGCACA	..(((((.((((((.((.((((..(((((.....((...)).....))))).)))).)).))))...)))))))..	Singletons44185	48	123	+	76	－26.7
	lst-mir-n124	3	lst-miR-n124-5p	TTCGGCAAGGAGCGGTCGCGTT	22	1	3	ACCGTGCGGCAAGGAGCGGTCGCGTGGTCGGTTCGGGCTCGTCATCTATCCTGGTAGCTCACAGGTA	((((((.(((.((((..(((.(((.((((......))))))).)))..))))....)))))).))).	Singletons52087	1	67	+	67	－20.5
	lst-mir-n125	7	lst-miR-n125-5p	ACTGACACAGAGCTGCCACCT	21	4	7	GTCGCCCGACACTGAGACAGTGCTGCCACCTACGCGGCAGACGCAGAGCTCGGTTGGCACCCTGTCTCAGTCACAAGATCGGCCCGAG	.(((.(((((((((((((((.(.(((((((...((.((....))...))..)).))))).))))))))))).....).))))..))).	Singletons5493	134	221	+	88	－33.6
	lst-mir-n126	10	lst-miR-n126-5p	TCGTGAACGCAGCTGCGCTGA	21	6	10	ACAGACGATTTCGTGAGCGCAGTTGCGCTGAGTTCTCTGTTTTCGGAGAGGTATTAGGGTAACCGTCCACTGG	............(((.(((..(((((.((((.(((((((....)))))))...)))).)))))))).)))...	Singletons57965	114	186	+	73	－22.2
	lst-mir-n127	5	lst-miR-n127-5p	TGCGGTTGTTGGTGAGGAGATAT	23	4	5	AGTCGATTTGTGCGGTTGTTGTTGAGGAGACATGTAGGCCGGTGTATAGCGAGGAGGACGATTGTATGGAGGAGAGTCGCTT	((.(((((((((((((((((.((...(..((((........))))....)...)).)))))))))))......)))))))).	Singletons6209	382	463	-	82	－19.2
	lst-mir-n128	16450	lst-miR-n128-5p	ACGGACAAAGGCTCCACATGGCC	23	675	16450	CTGGCTACGCACGGACAAAGGCTCCACATGGCCGTCACTTGAACGGGTCGGTGGGACTTTCGTCCGTCTGTATCGGCCT	..(((((((.((((((.((((.(((((.(((((............)))))))))).)))).)))))).)))...)))).	Singletons6584	75	153	+	79	－32.5
	lst-mir-n129	37	lst-miR-n129-5p	GAGACGGTGGGCTTCGGCTT	20	16	37	AATGTGGGGCGAGACGGTCGGCTTGGGCTTAGTGTTGTGCACGAGGAGGTGGTTGGTGGCCGGCAGTCGCAGTTTGCTCACTAT	...(((((((..(((.((((((((.((((..((((...))))........)))).).))))))).)))...))...)))))...	Singletons6720	553	636	+	84	－25.1
	lst-mir-n130	7	lst-miR-n130-5p	ATCGCGTGTACTGGCCCGGCC	21	4	7	AGTCCATCGTATCGCCTGTACTTGCCCGGCCGGCACTCCACGTTGGACAGGAAGGGCGGACACACTTCT	........((.((((((...((((.(((((.((....))..))))).))))..))))))))........	Singletons6901	741	809	-	69	－19.2
	lst-mir-n131	3	lst-miR-n131-5p	TCGAGTCGCGCGTAGTGGCG	20	2	3	GTCGTGCGACTCGAGTCGCGCGTCGTGGTGCGATGGTGGCGGGGCGGCGGCAAAGGTGGGCACATT	...((((.(((...(((((.((((.((.(((....))).)).)))))))))...)))..))))...	Singletons69653	45	110	-	66	－27.4
	lst-mir-n132	8	lst-miR-n132-5p	TTGTCGGCAGGCTGCGTCTGT	21	8	8	ACGGGGGCGCTTGTCGACATGCTGCGTCTGTCAGCTGATGAGGTGCGCACTTTTCACGCGTTCTACGA	.(((((((((.((..((..(((.(((((((((....))).)))))))))..)).)).))))))).)).	Singletons70129	22	89	-	68	－19.8
	lst-mir-n133	6	lst-miR-n133-5p	TTGAATCTGACGGGCCTCGCTC	22	4	6	GCTCGCCTACTTGAATTTGACGGGCGTCGCTCATCTAGTCATCACCGAGGACTCTGATCTCATTCTGTTCGGCTGCA	((..(((.((..((((..((((((.(((.(((..............)))))))))).))..)))).))..))).)).	Singletons73800	173	249	-	77	－18.7
	lst-mir-n134	4	lst-miR-n134-5p	ACCTCAAGGATCGGTACTGGGCCC	24	3	4	AGTATGGAGTACCTCAGGGATCGGTTCTGGGCCCTCTCCTCTTTATCATTTCAATTAATGACATTGGTCTGAAAATGAACGCTTTGGTATATGCTG	(((((...(((((..((.(.(((.(((.(((((............(((((......)))))....))))))))..))).).))..)))))))))).	Singletons75431	190	285	-	96	－19.7
	lst-mir-n135	128	lst-miR-n135-5p	AGTATGTTTCCGTCGATCAA	20	28	128	CTGCACCTGGAGTATGTTGCGGTCGATCAACTCCTGTCGGTCGGGTCGAAGCGCCAACTTCAGGGCCAGG	(((..((((((((.((.(((..((((((....((....))...)))))).))).))))))))))..))).	Singletons77095	294	363	+	70	－29.5
	lst-mir-n136	7	lst-miR-n136-5p	TATTTTGCTGCTGTTTGACCG	21	4	7	TCAGTGGCGCTATTTTGCTGCTGTTTGGCTGGATGTTGCTTGTTGGCAGCCAGAGTGAGAGTGGGCGACAGAGGTTGCGGCGGCTGAG	(((((.((((..(((((.((((.(((.(((....((((((....))))))...))).)))...)))).)))))...)).)).))))).	Singletons8303	330	417	+	88	－31.6
	lst-mir-n137	3	lst-miR-n137-5p	CGGTTGGCAATTCGGGTTGCAG	22	2	3	TCTCCAACTACGGTTGGCAATGCGAGTTGCAGTTGTTTTAATGCGTGCAACTCAAAATTGCCGATA	............(((((((((..((((((((..(((......)))))))))))...))))))))).	Singletons9088	229	294	+	66	－23.6
	miRNA Precursors	Pre Reads	3' new miRNAs	miRNA sequences (5'->3')	miR length (nt)	Highest miR reads	Total miR Reads	miRNA precursor sequence	Precursor structure	Precusor from chromosome	Precusor start	Precusor end	Precusor strand	Precusor length (nt)	Free energy (kcal/mol)
	lst-mir-n2-2	15	lst-miR-n2-2-3p	TGCTGGTGTGGCTGCTGGGGG	21	6	15	GCTGCTGCTGGACCGCCTGTTGTTGCTGCACGGCCTGTTGTTGCTGCTGCTGCTGCTGCTGGTGTTGCTGCTGGGCGGCGGCAGCCAC	...(((((((..((((((...((.((.(((((((..((.((.((....)).)).)).))).)))).)).)).)))))))))))))...	Chr3L	10578158	10578245	-	88	－39.2
	lst-mir-n138-1	4	lst-miR-n138-1-3p	TGCATCCGGCCAATTGACTG	20	4	4	GTAGCATGCGCCGCTATTGCTGCATGGCAAGATTGTTGCCACCGGCCAATTGACTGCGCATGGCTA	.((((((((((.((.(((((((..((((((.....)))))).))).)))).).).)))))).))))	Chr4	1328376	1328441	+	66	－25.9
	lst-mir-n138-2	4	lst-miR-n138-2-3p	TGCATCCGGCCAATTGACTG	20	4	4	GTAGCATGCGCCGCTATTGCTGCATGGCAAGATTGTTGCCACCGGCCAATTGACTGCGCATGGCTA	.((((((((((.((.(((((((..((((((.....)))))).))).)))).).).)))))).))))	Chr4	1341358	1341423	+	66	－25.9
	lst-mir-n139	3	lst-miR-n139-3p	TACTGAGCGGGTGCTTTGGCA	21	2	3	TAACTGATCTCGTCCAGCGGCGCCAGCAAGTCTCCCATTTTGGGTATACTGAGCGGCTGCTGTGGCAACAAGTCCTC	...........(((((((((((((((.......(((.....)))....))).)).))))))).)))...........	ChrX	1815285	1815361	+	77	－25.1
	lst-mir-n140	4	lst-miR-n140-3p	AAGCTACCATCCGTGGGATT	20	3	4	CCAGTCGAGCGAATTCCACTGGATAACTAGAGGCGGGACTCCAGTTCGGCAGATGAAAGCTAACATTCGTGGGATTTGGATTGCTG	.(((.(((.((((((((((.((((...(((..((.((((....)))).)).........)))..))))))))))))))..))))))	ChrX	3863240	3863325	+	86	－25.0
	lst-mir-n141	104	lst-miR-n141-3p	TGCATCTCCAGCTGCCGCTGCTGC	24	31	104	TATTATTGTTGTTGTAGTGCTGCTGCTTGTTGCCGTTGTGCAGCGCACTAACTGCTGCTGCAACTACAGCTGCCGCTGCTGCAGCCCGTTGC	.......(((((.(((((((.((((...(((((.((...((((........)))).)).)))))..)))).).)))))).))))).......	ChrX	10511911	10512002	+	92	－33.9
	lst-mir-n142	9	lst-miR-n142-3p	CAGATTGAACGCTGGCGGCA	20	3	9	TTGGCAATCGTAATACAGCTAGCTCTTAACTCTGGTAGCCTAGATTCGGGCTTTGTCCCAGATTGACCGCTGGCCGCAAATTACCCGG	.(((.....(((((.(.((((((..((((.(((((.(((((......))))).....)))))))))..)))))).)...)))))))).	ChrX	11622371	11622458	+	88	－25.3
	lst-mir-n143	3	lst-miR-n143-3p	TGCTCATCTTCCTGCCCGGA	20	3	3	AGGATTACGTGGAATCGGCGGTGAAGCAAGCGTTGCAGGTTCACCTCACGCCCAACGAGGGCGACATGCTCATCTTCATGCCCGGCCAGGAGGACA	.(..((.(.(((....((((.(((((..(((((...(((....)))..(((((.....)))))..)))))...)))))))))...))).)))..).	ChrX	14117091	14117186	+	96	－32.3
	lst-mir-n144	31	lst-miR-n144-3p	TGCTGGTTGGGCTGCTCGGGGG	22	12	31	GATCATTGTGCTCATCGGAGCGGCTTTGGGCCTTGTGGTTCTGGGGAAGGTTCTGCTGCTGCTGCTGCTGGTTGGGCTGCTCGATGGCCGTGAGGAT	.(((.(..((..(((((.((((((((..((((..(..((...(.((.((......)).)).).))..).)))))))))))))))))..))..).)))	ChrX	14367011	14367107	+	97	－34.6
	lst-mir-n145	23	lst-miR-n145-3p	TGTGTGTGAGTGTAAGTAAGA	21	6	23	AAACGATTTAATTATGTGATTTACACGCACACGCGTTTGTGCCGAGAAGTACATATGTACATACTTATGTGTGTGTGTGTAAGTAAGCAGCTCGGCTT	...(((........(((.((((((((((((((((((..(((.......((((....)))).)))..))))))))))))))))))..)))..)))....	ChrX	15968000	15968097	+	98	－30.9
	lst-mir-n146	26	lst-miR-n146-3p	TCCGGTATGGTGTAGTGGCT	20	17	26	TATGTATGCGTGTCACTATATGTATATGTACATACATATGTACTGTATGGTGTAGTGGCTGTCAAACTGG	...((.((((.(((((((((((((((.((((((....))))))))))).)))))))))))).)).))...	ChrX	2432691	2432760	-	70	－21.7
	lst-mir-n147	20	lst-miR-n147-3p	GATGCTACTGCACTTGCACC	20	20	20	AACTCAAACTGGGCTCGGTGGCAGGTGGCAGATCCCTGAATTGATGCTCCTGCACTTGCTCCTTCTTGGGAC	..(((((...((((..((((.((((.((((..............)))))))))))).)).))...)))))..	ChrX	12337934	12338005	-	72	－22.9
	lst-mir-n148	5	lst-miR-n148-3p	TTCATGGCTCTGCTGGGGGACT	22	5	5	GCGGGGTGGGGGGAAATGTAGAGCGGCCACTTGAAAATTGTAAACTGTGCTGGTGATTTTTATTAGTTTTATGGCGCTGCTGGGGGACTTTTGTGAGCA	((...(..((((....(.(((((((.(((..((((.............((((((((...))))))))))))))))))).))).)...))))..)..)).	ChrX	14734190	14734288	-	99	－19.4
	lst-mir-n149	3	lst-miR-n149-3p	TGGTAGCTACGCTTCGCCCT	20	2	3	TGTGTCGCCTTGTGGCAGGTCGCCTCCGCAGTCGGCTACTTGATATTCGATACCTGGTAGCTGCGCTTCGCCGTCGCTCATACG	.((((.(((....))).....((..(.(((((((((((((.(.(((...))).).)))))))).)))..)).)..))..)))).	ChrX	17337959	17338042	-	84	－22.2
	lst-mir-n150	4	lst-miR-n150-3p	CCAAGTGCACCCACGCGCCT	20	3	4	ATTGATGGACGGCTGCGGGGCATCGCGGCAAATCTGCCAAGTGCACCCACGCGGCCAGCCACCAAG	.(((.(((..((((((((((...(((((((....))))..)))..))).)))))))..))).))).	ChrX	18216784	18216849	-	66	－32.0
	lst-mir-n151	26	lst-miR-n151-3p	TGGCGATGGTCGGGGGTTCCGGA	23	7	26	TCGTCCTGTTCGTCCTGGAGGGCCAATGGCCGGGGGCAAGGCCGCTGGCGATGGTCGGGGGTTGCGGATATATGGATG	.(((((((((((((((....(((((.(.(((((.(((...))).))))).))))))..)))..)))))))...)))))	ChrX	19451140	19451217	-	78	－34.0
	lst-mir-n152	27	lst-miR-n152-3p	TGCCGCCAGTTCGCACAGCTG	21	24	27	CGGCGACGCGTTGTAAGCGGTTCGAAAGGTAGCGCAGCACTGGCGCTCTGCCGCCAATTCGAACAGCTGAGCGCCAGCC	.(((...(((((...(((.(((((((.((..(((.(((......))).)))..))..))))))).))).)))))..)))	ChrX	19781348	19781426	-	79	－34.7
	lst-mir-n153	3	lst-miR-n153-3p	TGCATTTTTGGTGCTTGGGGC	21	2	3	GTGAAAGGGGGCCTTTTGAAGCGGAGGGGAAGCGAAGTTTGGTAACGGTTTTGTGCATTTTTGGTGCTTTTGGCGCAAAAAAGG	........(.(((....((((((..(((((.(((....(((....))).....))).)))))..)))))).))).)........	ChrX	20243519	20243602	-	84	－18.3
	lst-mir-n154	8	lst-miR-n154-3p	TGCTGAACCCGGGCGTTGCGA	21	8	8	AGGGGCCTTCGCAGAATGCGGGATGGCGCGCAAATAGCCTCAGTGCTGCTGAACGCGAGCGTTGCGATACCAGTCCT	.(((((..((((((..((((...((((((((...........)))).))))..))))....)))))).....)))))	unknown	4265467	4265543	+	77	－24.4
	lst-mir-n155	3	lst-miR-n155-3p	TTTTCCCGCCGTTTCTCTGCA	21	2	3	ATAAGAACAAAAGAGAGAAAAATCGGGAGAGCCGAGATTAGATTCTCCCGCAGTTTCTCTGCACAGATAAGAA	.............(((((((...(((((((..(.......)..)))))))...))))))).............	unknown	1363002	1363074	-	73	－21.6
	lst-mir-n156	3	lst-miR-n156-3p	TACCGGAATCAGCCTGCCCGT	21	3	3	CCCGGCGAAGTCAAGGAGGTGGCTGCGGCCATTGCATTCCTGGCCAGCGACGAGGCCAGCTTCAGCACCGGTATCAGCCTGCCCGTGGACGGCGGT	.(((.((...(((..(.((((((((..(((..(((....((((((........)))))).....)))..)))..))))).)))).))).)).))).	Chr3R	1460068	1460163	+	96	－39.1
	lst-mir-n157	4	lst-miR-n157-3p	TCGCCTTCCATCCCTCATCC	20	3	4	GGCTACTAAAGGTTGACGCAGGCAATGGCCAGTGAGTGTCCCCATCGCCTTCCATGCCTCAGCCACCATCGCAT	..........((((((.(((((.((.(((..(((........))).))))))).))).))))))..........	Chr3R	6927075	6927148	+	74	－19.7
	lst-mir-n158	3	lst-miR-n158-3p	TGACATTACTCCTCTGATGG	20	2	3	CTTGACGGCTAATCAAAGCTCTGCGGGATGTCGCCGCATAATGAGTTCCAGTCAGCCGCTGTTGTGACATTCCTCCGCTGATGGAGCCCCATCC	......((((.((((..((...(.((((((((((.(((...(((.......))).....))).)))))))))).).))))))..))))......	Chr3R	7336358	7336451	+	94	－27.5
	lst-mir-n159	7	lst-miR-n159-3p	TTGTTGAAAGGCTGCTGCTGATGT	24	6	7	AGGAGCGAACCTGAGGGTCGGAGTACTGGACCAGGAACTGGTGGCTTCTTGGAAGGCTGCTGCTGATGTTGTTGCATTA	....((((.....((.(((((((((((...(((((((........)))))))..)).)))).))))).)).))))....	Chr3R	10753770	10753848	+	79	－20.8
	lst-mir-n160	3	lst-miR-n160-3p	TCATTTACAGCCTGTAACTCG	21	3	3	TGAATCTGATGAGGAGATCGAAGAGGTGAAGGAGCTGAGTTCTGGTACATCCTTTACATCCTGTAACTCGTACGGATATA	...((((((((((...((....((.(((((((((((.......)))...)))))))).))..))..))))).)))))...	Chr3R	10840746	10840825	+	80	－20.0
	lst-mir-n161	4	lst-miR-n161-3p	TCTTCAGTGACTGACTGACT	20	4	4	CAAGTTTGCCAGCGGGTCATTCAAGTGGACGCCCGTATCCCCGCACGTGGACACTTCAATGACTGACTGACTGAATGACTGG	..((((...((((((((((((.(((((..(((..((......))..)))..))))).))))))...))).)))...))))..	Chr3R	13641057	13641138	+	82	－24.6
	lst-mir-n162	5	lst-miR-n162-3p	TCGAAGCGGAGGCCGTTCTCC	21	4	5	ACGATCCCCTTGGGCACGTAGTCGTGCTTCTGCGAGGTCATCGCATAGATGGGTCCCTCGAAGCGCAGGCCGCTCTCCATGGGAACAA	..(.((((..((((...(..((((((((((...(((((((((.....)))))...))))))))))).)))..)..)))).)))).)..	Chr3R	14113832	14113919	+	88	－33.5
	lst-mir-n163	4	lst-miR-n163-3p	TCGTGTAGCCGCTCCCGATCGC	22	3	4	CATCTTCGGTGATAGTGGGATCGTCGCTTTCCGTGTCGCTCAAGAGGAGATCGTATAGCCACTCCCGATCGCTGGTCAGATC	.((((((((((((...((((..((.(((...(((.((.((....)))).).))...))).)))))).))))))))..)))).	Chr3R	15228265	15228346	+	82	－22.9
	lst-mir-n164	8	lst-miR-n164-3p	TTGGTGACATGCACGTCGGCC	21	8	8	ACTGCAGATGGTCGTCGTTGAAGAGACCGAGGAGGCGATCCGTTTTGGTGACATCCACGGCGGCCAACTCTGCGG	.(((((((((((((((((.((.(..(((((((.((....)).)))))))..).)).))))))))))..)))))))	Chr3R	16831748	16831822	+	75	－35.7
	lst-mir-n165	5	lst-miR-n165-3p	TTCGGGCGCCCTTTTCTTGGCA	22	3	5	TTTCTCGAGGTATCACTGTAAGTTCGCGCCTAGTGAATTCTAGAATTCTATTTAGCATACTTTCGGGCGCCGTTTGCTTGGCATAACGTGAAC	.(((.((..((..((..(((((...((((((((((....(((((......)))))..))))...))))))..))))).))..))..)).))).	Chr3R	17818901	17818993	+	93	－21.3
	lst-mir-n166	3	lst-miR-n166-3p	TTCATTTTTGTTGTTGGGGG	20	2	3	TGGGCGTTTTGGGAATCCCCCTGCCAGAAGGAAGACAAAAATCTGTACGTCTGTCATTTTTTTTGTTGGGGGGGGATGCTGG	..((((((.......(((((((..(((((((((((((..............)))).)))))))))..)))))))))))))..	Chr3R	18470828	18470909	+	82	－27.8
	lst-mir-n167	5	lst-miR-n167-3p	TGCTGAGTTGCCTGGGGCTGG	21	4	5	ACGTGGGCAACAGTTTCGAAGGTGATGAGCCCGTTTCGATCATGAGTTGCTGAGCTGCCTGGAGCTGGAGCAGAGCGG	.(((..((..(((((((..(((((.(.(((....(((......)))..))).)..))))))))))))..))...))).	Chr3R	19205603	19205680	+	78	－23.5
	lst-mir-n168	3	lst-miR-n168-3p	TGTGGCTGCTGGGGGGGCTG	20	2	3	CTAACGCCGCTCACTCCCCCACCAGGATGATGTACACCCCGATCGTGATGTGGCTGCTGCGGGTGCTGGTGGTGTTGT	.((((((((((..(.(((.((.(((..(.((((.(((.......))))))).)))).)).))).)..)))))))))).	Chr3R	266330	266407	-	78	－25.0
	lst-mir-n169	4	lst-miR-n169-3p	TAGGTTTTGGTGCAACTCAAGT	22	4	4	TTTTTGGTTTGATGTGGGGTGATTTGCCATTACCAATATTGCCATTATATGCTGAATAGGTTTTGGTACATCTCAAGTTGATCTGAAA	.(((..(.(..((.(((((((...(((((..(((.((...((........))...)).)))..)))))))))))).))..).)..)))	Chr3R	655540	655627	-	88	－23.8
	lst-mir-n170	6	lst-miR-n170-3p	TGCGGGCTTCGCGACCAGCGA	21	4	6	TGCACACGTGATCTGTTTGGGGCTGGTGGCACTGCAGCATCGTGGGCAGGAGTCTGCGGGCATAGCGACCAGCGAGGGAAAGTGC	.((((.......((....)).((((((.((..(((....(((..(((....)))..))))))..)).))))))........))))	Chr3R	3737035	3737119	-	85	－30.1
	lst-mir-n171	4	lst-miR-n171-3p	TTCTTCTTCAGCCAGGCCTTCT	22	3	4	CAGCGAACTTTATCAACAAGAAGACGGAGGCGGAGGCTAAAGTAGAGGAGATCAGTGGGGTGGCTTTCATCTTCAACCAGGCCTTCTTCAAGGAGCT	.(((...(((..((........))..)))..(((((((...((.(((((((..(((......))).)).))))).))..)))))))........)))	Chr3R	5846164	5846260	-	97	－24.2
	lst-mir-n172	19	lst-miR-n172-3p	TGTGGCTGCTGGGGGGGCTGCTG	23	5	19	GGTGCTCGACGTGGTGCTGCTGCTGTCGCTTTCGCTGTCCTCGCTGGTGGAGTCCATGGGTGTGGGTTGTGGCTGCTGGGGAGGCTGTTGTCTAGCCTGC	((.(((.((((....((.(((.((.(.((..((((..(((.((((.((((...)))).)))).)))..))))..)).).)).))).)))))).)))))..	Chr3R	10486215	10486314	-	100	－35.4
	lst-mir-n173	7	lst-miR-n173-3p	TGAGCAACAGGAGCAGCACC	20	7	7	ATCAGCTGGAGCTGCGGCAGCCTCGGCTGGAGGAGCGGCGCCATCAGCAGGAGGAGCAGCGCCTTCAGCAGCAGGAGCAGCACCCTCAGCTGGC	.(((((((..(.(((.((..((((.((((((((.((.((.((.((.....)))).)).)).)))))))).).))).)).))).)..))))))).	Chr3R	11132616	11132709	-	94	－46.2
	lst-mir-n174	3	lst-miR-n174-3p	TCTGCTGGCAGCTCGCTCGG	20	3	3	TAAGGCGTAAAAACAGTAGTGAGGTCAGCCTGCTCGTCCGAGGTGGCTAAATCAATTTCAGGCCAGCCGGCTGGCAGCTCGCTCGGCATCGCCTTT	.((((((........(.(((((((((((((.(((.(((.(((((..........))))).))).))).)))))))..))))))).....)))))).	Chr3R	17258479	17258574	-	96	－38.0
	lst-mir-n175	4	lst-miR-n175-3p	TCCCCACCAACTCCACCACCA	21	2	4	GCCTGTGGAATGCGTGAGGGGCGGAAGGTGGGCGAAGTGGCCTCCCCACCAACACCACCCCCAACACTACCGG	.((.((((......((.((((.((..((((((.((.......))))))))....)).))))))...)))).))	Chr3R	18425777	18425849	-	73	－27.8
	lst-mir-n176	3	lst-miR-n176-3p	TCAAGTGCAATGTGGTCGGTCC	22	3	3	CATTCCCGGCTCCGTCCCTTGTCATTCTGGGCCGCAGCTAATTTCTTAATAAATGTTGTCAAGTGCAAGGGGGTCGGTCCGTCGATTTTT	......((((.((((((((((.((((...(((.(((....(((....)))...))).))).)))))))))))..)))...))))......	Chr3R	26751626	26751715	-	90	－24.5
	lst-mir-n177	7	lst-miR-n177-3p	AGGGGTCTGTGCTATGCGTT	20	6	7	ACAGCCCCCGACACGCCCACATCCAGGACCCTTAACCCCTCACTGCTCCTAGGGGTCTGTTCTGTGCGTTTAGGCGCCGC	...((.((..(.((((..(((....(((((((((...............)))))))))....))))))))..)).))...	Chr3R	26828857	26828936	-	80	－22.4
	lst-mir-n178	5	lst-miR-n178-3p	ACTCACTGATGGTTGTGATGCG	22	2	5	TGCGGATCTCATCCCAAAGAAACCATAATCCCAGCCTCTTGACACGTCTCTTGGTCACTGAAGTCGACTCACTGATGGTCGAGATGCGCTGCCGCCTA	.((((.(((........)))...........((((((((((((.((((....((((((....)).))))....))))))))))).).))))))))...	Chr3R	27218776	27218873	-	98	－29.0
	lst-mir-n179	4	lst-miR-n179-3p	TTTTAACTGTAGGGGAAA	18	2	4	GTCAAATATGACTCTCAATCCATTAAAGATGTAGCTAAAGTTGTTGAGAAGGTTGGGAAATGTTTTAACTGTGGGGGAGAGTCACACATAAA	........((((((((..(((((..(((((((..((.((.((.......)).)).))..)))))))....))))).))))))))........	Chr2R	500118	500209	+	92	－20.5
	lst-mir-n180	5	lst-miR-n180-3p	TTTGTGACGTCAGCAAAAAGC	21	5	5	ATGTTGCTGCTGATTTACGTACTCATCAAAGACGGTAGACGACTAATATATTTGTGACGTCAGTAAAAATCGCAGTGGCCC	..((..((((.(((((((..(((((.((((.....(((....))).....))))))).))..)))..))))))))..))..	Chr2R	1544255	1544335	+	81	－20.3
	lst-mir-n181	7	lst-miR-n181-3p	TTTGTGTTCTCCCGCGGCGC	20	4	7	CTTGGTTTGCCTGGCGGCTTGAGAAAGGAAGGCTTGCTGATGCGAATGAGCCTGCTGATGGCACTTTCTCTGTTCTCCCGCGGCGCCTGAATCAGT	.(((((((((.(.((((...(((((.((((((.((((....))))....(((.......))).))))))...))))))))).).))..))))))).	Chr2R	17405066	17405161	+	96	－30.1
	lst-mir-n182	163	lst-miR-n182-3p	TCGGCGCAGAAGGACCGGACC	21	154	163	GAAGGCCAGTTTGGGGTCCGGTCTGCTCTGGCCGAGATGGGGTGGTTGGGTGGTCTGGGCAGAAGGACCGGACCGACTGCTTGC	..((((.((((...((((((((((..((((.((.((((.(..........).)))).)))))).))))))))))))))))))..	Chr2L	5751019	5751102	-	84	－38.9
	lst-mir-n183	18	lst-miR-n183-3p	GAACCGAAGCTGCGGATGCA	20	15	18	ATTAGCATTTGGCAGCTGACAGCTGCTTTTTGGGATTGTTCCGCGCGGAGATCGATGTGGGTTGCCAGAACCGAAGCTGCGGCGGCAGATGAGATCA	.....((((((.(.((((.(((((...((((((.(....((((((((.....)).)))))).).))))))....)))))))))).))))))......	Chr2R	18784902	18784998	+	97	－35.1
	lst-mir-n184	21	lst-miR-n184-3p	TGAAGCAGGATTGCAGCGGCGT	22	19	21	TCACTCCCTCGGTGTAGGTCTGGTTTCAAAATGCAAGGGCCAAATGGCGCCGCATGATGATGAAGCAGGATGGCAGCGGCCTGCTGGAGAAG	...((((.(((.(((..((((.((((((..((((..(((((....))).)))))).....)))))).)))).))).)))......))))...	Chr2R	1595537	1595628	-	92	－30.0
	lst-mir-n185	4	lst-miR-n185-3p	TCGTTAGTCAGCTCGCGGGC	20	4	4	TTGGGAGTACGCATGTGGGTAAGGGCAATGATGAGGTCACATCCCTCGTTTCTCAGCTCGCGGGCAAGCTTATTT	....((((..((.(((((((..(((....(((((((.......))))))).))).))))))).))..))))....	Chr2R	6526506	6526580	-	75	－21.9
	lst-mir-n186	11	lst-miR-n186-3p	AGCAAAGTCGAGAGTAGAACAA	22	8	11	ACTGTGCTCGGTGTTGTTGCCGAAATGCGTGAGCCAGTGAAAAACAGGTTTATATTTTAGCAAAGTCGAGAGAACAACAAAAAGCAAAGA	.((.((((...(((((((.((((..((((((((((.((.....)).)))))))......)))...))).)..)))))))...)))).)).	Chr2R	6665532	6665621	-	90	－25.4
	lst-mir-n187	6	lst-miR-n187-3p	TGGTAGCTGCTGTGGTGGTGGT	22	5	6	CATTTCTGTGGCTCACCTGCTGTTGAAGCTACCGTCGGCGTTGTTCACATTATCCTGCTTGACAATGGTGGCAGCTGTGGTGGTGGTCGCTGCACTG	.......(((((.((((.((..(.(..(((((((((((((..((.......))..))).))))...))))))..).)..))))))))))).......	Chr2R	8295455	8295551	-	97	－29.9
	lst-mir-n188	42	lst-miR-n188-3p	TACACCTTGTGCGTCTTGTGCT	22	31	42	TCGGATTGCTGGTGAGCGCCACGCGCAGAGATTCCACACATTGGTACACCTTGTGCGTGCTGTGCTCCCCATTCTG	.((((.((..((.(((((((((((((((.(...(((.....)))....).)))))))))..)))))))))).))))	Chr2L	20763565	20763640	-	76	－29.5
	lst-mir-n189	4	lst-miR-n189-3p	TGGCGGCCATCTCGAGGTTGAA	22	4	4	AAGTCGCGCAGGTAAACGGGCGTGGCATCGCCGAATCGGGAGGCGGCCAATATGATTTGGCCATCGGTGGCGGCCATGTCGCGGTTGAAGAACGATAGC	..((((..(...(((.((((((((((.(((((((..(....)..((((((......)))))).)))))))..)))))))).)).)))..)..))))...	Chr2R	14842993	14843091	-	99	－40.2
	lst-mir-n190	2	lst-miR-n190-3p	TGGTGGAGGAGATGGTGGTGGGT	23	2	2	TCCCCTTTGACATTTTCCACGCCGACCTCGGCAGTTTAAAGTGGAATGCCGACTTTAGCGATTTACGGTGGAGGAGGTGGTGGTGGGTGGGGAGGGGC	.(((((((..((((..(((((((..((((.((.(((((((((((....)).)))))))......)).)).)))).))).))))..)))).))))))).	Chr2R	16052410	16052507	-	98	－39.4
	lst-mir-n191	7	lst-miR-n191-3p	TGGCCAGCAGTGACTCGTGGT	21	3	7	TTGCTGCTTCAGTTCGGCGAGTTCTTGGCGCAGCAGCTCCAGCTCCGAGTCCAGCTTGTGGTTCTTGGCCAGCAGTGACTCGTTGATGGCCTGCAG	.(((.(((.....((((((((((((((((.(((.(((..(((((........))).))..))).)))))))..)).)))))))))).)))..))).	Chr2R	17031833	17031928	-	96	－33.8
	lst-mir-n192	3	lst-miR-n192-3p	ACCGGCTCTGGCAACCCCAG	20	3	3	TGGTCTGAATGGGATTGCCCGGATTGTTTGGGATGGAATGGGATGGCTAGGATTTTGGTGCGGGACCACCGGCTCTTGCAACCCCATTTTCATATCG	.(((.(((.........((((((...))))))...(((((((...((.((((..((((((......)))))).))))))...)))))))))).))).	Chr2R	18394632	18394728	-	97	－26.9
	lst-mir-n193	12	lst-miR-n193-3p	TGAACTCGGTCTTGTCCAGGT	21	9	12	TGTGGCTACCTTCTCAGCTTGAACGACAGTCCTGGGGAATCCGTCCAGGAGGAATCCATTCTTGCACTCGGGCTTGTCCAGGTTGGAGTCGAT	...((((........))))....((((...((((((.((((((..((((((.......))))))....)))).)).)))))).....))))..	Chr2R	19912576	19912668	-	93	－27.0
	lst-mir-n194	4	lst-miR-n194-3p	ATCCGGACGTCTGGCCACCCTGT	23	3	4	TCCGGCCGGTGTGGGTGGCACTTTCCACAGGGCTCGAGGATGGGGAAGGGTCTCCTCGATCCGGACGACTGGTCACCCTGTATGGTGATGG	.(((((((....(((((((.(..((....(((.(((((((.((.......))))))))))))....))..))))))))....))))..)))	Chr2R	20322254	20322344	-	91	－33.3
	lst-mir-n195	12	lst-miR-n195-3p	GAGGAGCAACAGCAGCAGCTACT	23	7	12	GGCTTTATTAAGTTGCTGTTGTTGTCTGTTTTTATTAATAAGTCATATTTTTATATGGTTCAGCCGAGGAGCAACAGAAGCAGCAACTTGATAATTTA	....((((((((((((((((.((((.(((((((.......(..(((((....)))))..)......))))))))))).))))))))))))))))....	Chr2L	4593960	4594057	+	98	－32.0
	lst-mir-n196	3	lst-miR-n196-3p	TTGCGGACTGGACCTTGCCCCC	22	2	3	GGGCTAACAGAGCGCTGGAGGCTTTGCTTCCGTTTCCGCTGCATTTTTGCATTTGCGGACTGGACCACGCCCCCACGCCACGCC	.(((.....(.(((.(((.(((..((..((((..(((((((((....))))...))))).)))).)).))).)))))))..)))	Chr2L	4673079	4673162	+	84	－28.9
	lst-mir-n197	3	lst-miR-n197-3p	AGGACCCTGCGTTGTGGCCG	20	2	3	CAGAACCGCCTGGTGTCGCCATTAGAGTCCCCAGTTCAAGGACCCTGCCTGGTGGCCGAGGAAGTTTT	.(((((..(((.(.(((((((.(((.((((.........)))).)))..)))))))).)))..)))))	Chr2L	6374276	6374343	+	68	－24.9
	lst-mir-n198	7	lst-miR-n198-3p	TGCTGCTGATGATTTTGATTGC	22	5	7	GGCCCCCAAGGCAAATCGAATTGAAGCAGATCAAAGGCAGCTGCAGCTGTGATGATGCTGCTGCTGATTTTTATTGCCACTGATATT	.........(((((...((((((.(((((((((...(((((....)))))..)))).)))))..))))))...))))).........	Chr2L	9332744	9332830	+	87	－26.8
	lst-mir-n199	87	lst-miR-n199-3p	TCCACCGGCAGCTCCACTTCC	21	66	87	ACGCGAACCCAACTATCTGCGAGCGCGAGTAAACTGGCAGACATAATCGATGATGAGCGTCCACCGGCGGCTCCGCTTCCCGCCTCGCCC	..((((............(((((((.((((...((((..(((...(((...)))....)))..))))..))))))))...))).))))..	Chr3L	193187	193276	-	90	－23.3
	lst-mir-n200	3	lst-miR-n200-3p	TGAGTATCCTGGAGATTTGC	20	3	3	GGGGAAAATATGTGGAAATTATTAGATTTCAAGGACTCAACACAAAGACGATATTATCATGGGTGTTTGAGTATCCTGGGAATTTGCATATGGCACT	........((((((.(((((.((((((((((((.(((((....................))))).)))))).)).)))).))))).)))))).....	Chr2L	12137309	12137405	+	97	－19.0
	lst-mir-n201	6	lst-miR-n201-3p	AGGCGGCGGGAATGTGGCTC	20	5	6	ACATTTCTCTCTCGCCCGCTTTTCCGTTTTTTGCTGGCCTGCGCGGTTTTTGCGGCGGCCGGAATGTGGCTCAAAGACGTGG	.(((.(((.....(((.((..(((((.(..((((.((((.....))))...))))..).))))).)))))....))).))).	Chr2L	12904760	12904841	+	82	－21.9
	lst-mir-n202	9	lst-miR-n202-3p	CAAGTGATCTATCCATGGCC	20	3	9	CTTCGGGGCGGGTCAAGCCGTCAATTGTCCAGAAAGGTCACAGTGCTTTGTTCACTGTAAGTCAAGTGACCTTTCCATGGCCAGCAAGTGTA	......(((((......)))))..(((.(((((((((((((...((((..........))))...))))))))))..))).)))........	Chr2L	16249918	16250009	+	92	－27.7
	lst-mir-n203	15	lst-miR-n203-3p	ATATTTGTATAGTAGACGGTA	21	14	15	TTTCCAATAGATACACGTACATATATAGAGTATAGAAATACACATGTGTGGATATGTAGCCTTGTATATATTTGTATAGTATACTGTAGCCAAGGATG	..(((......((((.((((.(((((((((((((.((....((((((....))))))....)).))))).))))))))))))..)))).....)))..	Chr2L	2688853	2688950	-	98	－18.8
	lst-mir-n204	3	lst-miR-n204-3p	CGATTCCATTTGCCTCCGCCA	21	11	11	AAGGGCACGAACTGGAAATCGTCCAGCGACCAGACTCCTTGGCTCCCAGCGGGTTCCATGTTGTATGTTCGCTGCAGCTGCCTGG	..((((((((........)))..((((((.((.((..(.(((..(((...)))..))).)..)).)).))))))....)))))..	Chr2L	3377695	3377779	-	85	－25.9
	lst-mir-n205	4	lst-miR-n205-3p	TTGTGATTTCCACGACAAAC	20	4	4	AGGAATTTTGCAATTTTTTATGGCCATTCACAGGAACTGAAAACTGTTTTTGTGAATGCCACGACAAACATAAATTTGA	..((((((.....(((.(..((((.((((((((((((........))))))))))))))))..).)))...))))))..	Chr2R	18439984	18440062	+	79	－21.9
	lst-mir-n206	9	lst-miR-n206-3p	CTTCGATCAATTTGGAAGGC	20	8	9	TTCCGATCTGACCATTCCGATAAAAGTTGATATCGAGCTTATCTTAAAGCTTAAAACATCGATTAATTTGGAAGGCAAGAATTAGT	......(((..((.((((((....(((((((...((((((......)))))).....)))))))...))))))))..)))......	Chr2L	10002759	10002844	-	86	－20.2
	lst-mir-n207	4	lst-miR-n207-3p	TGCCGGAATCACAGCTGACGAA	22	3	4	CAAGAATGCCTTGGCACGGATCTCGAGTTGGGTAACCGGGTTGAAGTCGAGCCGGAATCCCAGCTGACGAAGGATGAAGAA	......(((....)))...(((((((((((((...((((.(((....))).))))...)))))))..)))..)))......	Chr2L	10939303	10939383	-	81	－27.2
	lst-mir-n208	7	lst-miR-n208-3p	TGGCGCCTCGAAGGACAAGACTG	23	6	7	GACTTATCTTAATCTCTCATTACAGACACGCCCATGTGCAAGCACGCCGACCGCGTAATATTAATTGGCGCCTCTAAGGACGAGACTGTTGAGGTTGT	.((..((((((((.((((.((..(((..((((.((........((((.....)))).......)).))))..)))...)).))))..)))))))).))	Chr2L	14919198	14919295	-	98	－22.0
	lst-mir-n209	3	lst-miR-n209-3p	TGGACGAGAACCTGATCCTGA	21	3	3	AGAGCGTGGGTAAGTTATTTATCGGTCAGAATCCTGCAGGGAGATGATGTGGACGCGGACCTGATCCTGACCACCCCCTC	.(((.(.((((..((((...(((((((.(..(((.(((.........))))))..).)))).)))..)))).))))))))	Chr2L	15429658	15429737	-	80	－21.9
	lst-mir-n210	1603	lst-miR-n210-3p	TAAATGCACTATCTGGTACGACA	23	907	1603	GGTTTTGGGCTGCGTGTCAGGAGTGCATTTGCACTGAAACTATCTGAAGCATGTAAATGCACTATCTGGTACGACATTCCAGAACG	.(((((((..(((((..((((((((((((((((.((...(.....)...)))))))))))))).))))..))).))..))))))).	Chr3R	5925749	5925834	+	86	－39.0
	lst-mir-n211	3	lst-miR-n211-3p	TGTTGAGCCATTGACAAACAAAC	23	2	3	AGTGGCCAGCGGACGTTCATTCGGTGGCACGTGTGGATAAAATTCAATTTCGAGCCATTGACAAACAAACGTGATGAATA	........(((...(((...((((((((.((..(((((...)))))....)).))))))))..)))...)))........	Chr2R	11275589	11275668	-	80	－18.3
	lst-mir-n212	5	lst-miR-n212-3p	CCCGCTCCGCCTCCTCCACCGCC	23	3	5	TGTGTGCCGCTTCCATCGTCGGAGGCTCCGGAAGTGGGTGAGGCCATACCACCTCCCGCTCCGCCTCCTCCTCCGCCGCTGCTCGAG	..((.((.((......((..(((((...((((.(((((..(((........))))))))))))...)))))..))..)).)).))..	Chr3L	370926	371012	+	87	－30.1
	lst-mir-n213	25	lst-miR-n213-3p	TACTCCCGAGGACCCTCAAG	20	14	25	AAGTCCCGCGAGGAAAACTAGGGGGGTGTTGAGAGATGTGGTGTTGCTGTGTGTGCTAGTCTCGAGGACCCTCAAGTGCGTTACAG	..((..(((.((.....))..((((((.((..(((((.(((..(........)..)))))))).)).))))))....)))..))..	Chr3L	2288734	2288819	+	86	－25.9
	lst-mir-n214	3	lst-miR-n214-3p	TAGGCGGACGTGGAGGTCAG	20	2	3	CTATATTCCATTCCCCTCCAGAGCTGAAAAGCTGCTAGGCGGACTTGGAGGTGAGAAGACCCGCT	((...(((((.((((((..((((((....)))).))))).)))..)))))...))..........	Chr3L	4888757	4888821	+	65	－18.5
	lst-mir-n215	5	lst-miR-n215-3p	TGTGTGCCTGTAGATGCTCGT	21	3	5	AGAAATCGTTGGAGGGCTAACCTGGAGTGTATGGAATGGCCCCAGGAAAACCGGTCTCTGTGTGCGTGTAGGTGCTCGTGTAGGTTCCC	...((((......((((..(((((.((..((((((..((((...((....))))))))))))..).).))))))))).....))))...	Chr3L	5535570	5535658	+	89	－23.5
	lst-mir-n216	4	lst-miR-n216-3p	CTCCAGCATTTGCGGCCGCTGCA	23	2	4	TACTTGTTGATGCTGCTGCTGTTGTTGTTGGGTAACCACTGTGCCCACTCCGGCGCCTACTCCGGCATTGGCGGCCGCTGCATTCACCGCTG	.....((.(((((.((.((((((..(((((((((......(((((......))))).))).))))))..)))))).)).))))).)).....	Chr3L	9434291	9434382	+	92	－33.3
	lst-mir-n217	3	lst-miR-n217-3p	TAATGGTTGCAATTTGGTTTC	21	3	3	TGGCATTTAATGATCTATCTGATTTATTACATAAACTTCTTTTATTTAATGGTTGCAAATAGGTTTCTCTAAGTGCC	.((((((((..(((((((.((..((((((.(((((.....))))).))))))...)).)))))))....))))))))	Chr3L	10433732	10433808	+	77	－19.1
	lst-mir-n218	3	lst-miR-n218-3p	TGGATTGAGGTCAGCCTGGAG	21	2	3	CCACCACCACCACCACCACCACCACAACCACTACCATCAACCTCAACTGACAGCCAAAAAAATGGATTGTGGTGAGCCTGGAGCCTGCGGTCC	..(((.(...(.(((....(((((((((((............((....))............))).))))))))....))).)...).)))..	Chr3L	10937579	10937671	+	93	－18.25
	lst-mir-n219	32	lst-miR-n219-3p	TGCCTCGGCCATGTAGCACAT	21	23	32	CGTCATTCCCCAGCAGGTCAACAGGCCGTTCTTGTTGTTGGCCCCATGCTTGCCTCGGCCATGTTGCTCATGGGGCTGATA	.((((..(((((...((.((((((((((..(..((...((....)).))..)...))))).)))))))..))))).)))).	Chr3L	11770393	11770473	+	81	－30.5
	lst-mir-n220	24	lst-miR-n220-3p	TACGCACACCTTGACCCACCT	21	19	24	CCAAGATGGCGAAGTGGTCAGGGAGCCGTAACTGTTATACGCTCACTTTGACCCACCTGTCAACCTGT	.((.(.(((((..(((((((((((((.(((.......))))))).).)))).)))).))))).).)).	Chr3L	14342282	14342349	+	68	－18.5
	lst-mir-n221	12	lst-miR-n221-3p	TTGGCGGCACTGGAGCAGTTGC	22	12	12	TGAATCGCACGGAGCACGCTCAGCTGGCTGTGATGGTATCCTCGCTGGCAGCACTGGAGCAGTTGCGTGAGGAGCG	.(..((.((((.(((..((((.((((.(.((((.((...)))))).).))))....)))).))).)))).))..).	Chr3L	17029154	17029229	+	76	－28.4
	lst-mir-n222	14	lst-miR-n222-3p	AGAACTGGAATGGACTGTTT	20	6	14	CTCGTGCTCGGCACGTTTTTGCATGTTTTCCGGCGCACCCTCGCTGATTTTTCTGTGCCTGATCAGAACTGGACTGGACTGTTGGGTTAACAAG	...((((((((((.((((.(.((.((((((.((((((................)))))).))...)))))).)..))))))))))))..))...	Chr2L	9443076	9443169	+	94	－21.9
	lst-mir-n223	3	lst-miR-n223-3p	TAGGGTCCCAGTCGGGGT	18	1	3	TTGAATTCGTGCTATTTTCTTGAGCCCACTGATTCAGCTGATTCTGCAGTTCATCGGGACCCAGTCGGGGTGGCAGCGTTCTC	..((((.(.(((((((((.(((.((((..(((....((((......)))))))..))).).)))..)))))))))).))))..	Chr3L	897146	897228	-	83	－20.2
	lst-mir-n224	3	lst-miR-n224-3p	TACAGCAGCCGAGCCCCAAA	20	2	3	AAGTCAACTTTTGGGCAGGTGGCTCCCAGTCGAAGCCGCAGCTTCTGTCCACAGCTACAGCGACCGAGCCCCAAACAGATGACAT	..((((.(((((((((.(((.(((...(((.(((((....))))).(....).)))..))).)))..).)))))).)).))))..	Chr3L	1470420	1470504	-	85	－27.3
	lst-mir-n225	6	lst-miR-n225-3p	TTCAGGAAGGCCGCATCGTC	20	4	6	TGCGGTTGAGCACGTTGTCGATGGTCTCTGCGAACTTCTCCAACCCAATCAGGGCGTTATTGTGGTTCAGGAAGGGCACATCGTCATCCACCTGC	.((((.((.(.....((.((((((((..(.((((((.(...(((((......)).)))...).))))).).)..))).))))).)).))).))))	Chr3L	2775097	2775191	-	95	－24.5
	lst-mir-n226	4	lst-miR-n226-3p	TGTTGTTGTTCTTGTTGGTGGGA	23	2	4	CTGGGTGCGCGTCTTGTAGCTGGACGGTGGGGAGTTCGAGTTGGTTTATATGTTGGTTGGTTCATTTGTTGTTGTTATTGTTGTTGGGATTGCATACAA	.((..((((..(((..((((..(((((..(.((((..(((..(..(........)..)..))))))).)..)))))...))))..)))..))))..)).	Chr3L	3834191	3834289	-	99	－20.7
	lst-mir-n227	11	lst-miR-n227-3p	CGATTCCCTTTGCCTCCACCA	21	11	11	TAGGCTCCTGTGATCGGGACAAAGGAGTTGGTGTCCAGCGCTGGCTGCACGTATGCGATTCCATTTGCCTCCGCCACCGGAATCTT	.((..(((.(((..((((.(((((((((((.(((.((((....)))).)))....))))))).)))).).))).))).)))..)).	Chr3L	4104707	4104792	-	86	－29.6
	lst-mir-n228	3	lst-miR-n228-3p	TTTAAATTCCAAGATGATGTTG	22	3	3	TTGCCCCCCTAGAAAAGGTTATGAGCATGCGAGTGTGAATGGAGAATCTATGCAGGGGTGACTTTTATTACATTCCAAGATGATGTTGCAGGAAGCAT	.(((...(((....((.(((((...(.((.((((((((..((((.((((......))))..))))..)))))))))).)))))).))..)))..))).	Chr3L	4794738	4794835	-	98	－18.9
	lst-mir-n229	5	lst-miR-n229-3p	TCCACGGGCGACTGGAGGGCCC	22	3	5	CACAGTCGATGGCACCTCATAGCCACCGGATGAGTTCAGCTGGGGAAACACGGTCTGCGGCAACGTGTCCACCGGCAACTGGAGGGCCCTCTCAAAGTG	.......((.(((.((((.(((...((((.((......((((.(....).))))..(((....)))...))))))...)))))))))).))........	Chr3L	8620663	8620761	-	99	－32.4
	lst-mir-n230	7	lst-miR-n230-3p	TTGTCCAGCCCAATGATGTCAC	22	6	7	CTGGCTTTGTCCTTCTCCATGGCTCCATAAAGCGAAAGTTCTGTTTGTCGTTTCGGTTTTCGGAGTTTTCCAGCTCAATGATGTCACACAATGTCAC	.((((.((((.........((((..(((..(((((((..((((....(((...)))....))))..))))..)))..)))..)))).)))).)))).	Chr3L	10417418	10417514	-	97	－18.9
	lst-mir-n231	18	lst-miR-n231-3p	GCCGGGGTGGCGGAACAGGC	20	11	18	GGTCAAGTGCGCCCACATCCTGTGCCGACGTCGTAAAATCCCGATGATGGGATTCGCCGATGTGGCGGAACAGGCTTTCCTCGAC	.(((..(((....)))..((((((((.((((((...((((((......))))))...)))))))))...)))))........)))	Chr3L	11031300	11031384	-	85	－28.6
	lst-mir-n232	8	lst-miR-n232-3p	TCGATCCATGGCCATCTTAGC	21	6	8	AAGAATATCTGCTCCGGTGGCAAATGGGTGAAATCCAAACGGTTTCGATTCTTGGCCATCTTAGCATAAGTAAAA	.........((((..((((((....((((((((((.....)))))).))))...))))))..)))).........	Chr2L	16489881	16489955	-	75	－20.9
	lst-mir-n233	9	lst-miR-n233-3p	GCCAGCATCAGTTCGCGCCG	20	7	9	AGCCGTATGGCCGCGAGCAGAAGCTCTACCTCATCCGCCGGCACCTGGGCATGGGCCAGCATCAGTTCGAGGCGCAGGAGGACA	.(((...(((((.(((((.((.(((....(((((.(.((((...))))).)))))..))).)).))))).))).))...)).).	ChrX	15473212	15473295	+	84	－28.9
	lst-mir-n234	4	lst-miR-n234-3p	GTGTTTTGTGAATTATCAATC	21	3	4	TGGAAGAGGGGAGAGTTGAAGTGTCACGAGAACATAAGTACCTGAGCACATTGGCACCGGGAAAGGTGTTTGGTGAATTAGCAATCCTCTACAACT	......((((((..(((((....((((..((((((.....((((.((......))..))))....)))))).)))).)))))..))))))......	Singletons18193	847	942	-	96	－24.9
	lst-mir-n235	3	lst-miR-n235-3p	GTGATGCAGCGAGCGCCGGGC	21	3	3	AGCGCCGTATCGAGGGCTGCCTGTGCCGGGTGCCGTCTTCGTTCTACAACCACGTGTGGGACGTGATGGAGCGAACGCCGGGCGGACTGCGCG	.((((.((........(((((((.((...((.(((((..(((((((((......))))))))).))))).))....))))))))))).)))).	Singletons18756	1020	1112	+	93	－40.1
	lst-mir-n236	5	lst-miR-n236-3p	ATTGATCTGACTGCTCCAATAG	22	4	5	TTGGAAATGCCGATTGAATGCACTCTGCCCTCACTCACCTGTTTCTCCATTTCCCTCCAAACGGCTAAGTGATCGGACTGCTCCAATAGGACAGTTCCA	.(((((.((((.((((...(((.((((...(((((...((((((..............))))))...))))).)))).)))..)))).)).)).)))))	Singletons1914	548	646	+	99	－25.4
	lst-mir-n237	72	lst-miR-n237-3p	CATACATTCTTTCATCATAGCAA	23	27	72	TGAAAGGCGATGCATCGTGTACGAGTCCATGGAGGGCTGCTGACTTCCCTGCCATACATTCGATCATCATAGCAATTGTCATACG	.....((((((((((.(((..(((((..((((((((..(....)..)))).))))..)))))..))).)).)).)))))).....	Singletons19290	465	549	-	85	－23.5
	lst-mir-n238	4	lst-miR-n238-3p	TAGTCGACTTGGAGTGGCAGT	21	1	4	AAGACGCTCCTGGAGTTCGCGAGTGGGCGCCACATCTATGGCCGACTTGGAGTGGCAGTTGAGCAGCGT	.....(((((((..((((.(((((.(((............))).)))))))))..)))..)))).....	Singletons1931	142	210	-	69	－22.0
	lst-mir-n239	111	lst-miR-n239-3p	CACGCACTCGGCCGAGCGGCC	21	28	111	TCATTTAGTCGCCGCGACAAGTTGGTTCGTCACATGCGCACGCACTCGAGCGAGCGGCCGTACTCGTGC	.......((((((((..(.(((..((.(((.....))).))..))).).))).)))))...........	Singletons19544	347	415	-	69	－18.2
	lst-mir-n240	10	lst-miR-n240-3p	TGCTGCGGAAGAGGATGAAC	20	8	10	AAAAGAGTCGTCGGATTGTCTGCGTCACTTGACCCACCAGGCAGTGGTGCTGCAGAAGAAGATGAACGAGATCTACA	...(((.((((((..((.((((((.((((....((....))....)))).))))))..))..)).))))..)))...	Singletons19985	1315	1391	+	77	－19.9
	lst-mir-n241	4	lst-miR-n241-3p	TGGTTCGTTCGGTGGTGGTGGA	22	3	4	GCAGCTGCTCCGTCTGGTTTCGGCTGATTCACTTTATTTTCGAGTGGTTTGTCGGAGATGGTTGTGGTGGTTTGTTCGGTGGTGGTGGGGGTGGCGAGG	...((((((((..(((.(.((((.(((.(((((((((((((((........))))))))))....))))).))).)))).).)))..))))))))....	Singletons3410	79	177	-	99	－29.7
	lst-mir-n242	8	lst-miR-n242-3p	TCCTCGGCCTCCAGCTGGCGCC	22	5	8	CTGTTTTCTTAAACCCTCGCAGGCAAACCAGAAGTCGAGCGTGTCGGCAAGCTCCTCGGCCTCCAGGTGGCGTCGGAACAGCGC	((((((...........((.(.((..(((.((.((((((.(.((......)).))))))).))..))).)).)))))))))...	Singletons38838	1	84	+	84	－20.0
	lst-mir-n243	3	lst-miR-n243-3p	TTGAGGACTCGTGGCTACCGA	21	3	3	AGCCTTCATGTCGCCAGAACCGGTTGCCAAGTAACCCCCTTGAGGACTCGGTGCTACCGAAATGATGGAA	..((.((((.(((..((.(((((((..((((.......))))..))).)))).))..))).)))).))..	Singletons42375	44	113	-	70	－21.9
	lst-mir-n244	10	lst-miR-n244-3p	CCTGGATGTGGGTTTTGCGCG	21	3	10	TGCGATCCGACGTAAACGCCCTGCCTGGTTGGCCGGTCGGTCCATTATGGTATCCACGGGCCCCTGGCTGAGGGTTTTGCGCGCCGTCTTGCC	.((((..((.((((((.((((((((.((..((((.((.((((((...))).))).)).)))))).)))..)))))))))))...))..)))).	Singletons50461	9	101	-	93	－38.1
	lst-mir-n245	5	lst-miR-n245-3p	TCCATCGCCACCGCCTCGTCAA	22	3	5	ATGGTGGAATATGTGCGGCGGGTAGCGAACCTTGTGAATCAGCTTGCGAAAGCACTCTATGCTCTCCATCGTCACCTCCTCGTCAAACGCCACCTT	..(((((....((((.((.((((.((((...((((((......)))))).((((.....)))).....)))).)))))).)).))....)))))..	Singletons57713	33	128	-	96	－23.5
	lst-mir-n246	3	lst-miR-n246-3p	CAGGTCTGTCCTCGGGCCCCC	21	2	3	TGCCTGAGAAGGGGGCGTCGCGAGCCAGGGTGGGGAGCAAGCCACAGGTCAGGCCTCGGGCCCCCTCTTGACGGT	.(((.((((.((((((.(((.(.(((.((((((........))))...)).)))).)))))))))))))...)))	Singletons6727	503	577	+	75	－32.8
	lst-mir-n247	4	lst-miR-n247-3p	AAAGTGCTTGGGCTCCAGGG	20	1	4	AAAATCAACGTTCTCCAACATCTTATGTAGTGAATTGAATTTAGTTTCTGTGAGAAAGTGCTTGGGATGCAGGGGAGTGATATT	...((((...((((((..(((((((.(((.(..((.(((......))).)).....).))).)))))))..))))))))))...	Singletons6768	72	155	+	84	－19.2
	lst-mir-n248	63	lst-miR-n248-3p	AAAGCATTGCGATGGCTCTA	20	37	63	AACCCGGGTAGAAAGAGAATGTCGAGAAGCTGGAGAAAGACATTCCTGCTACTATCAGACAGCATTTCGATGGCTCTATTCATGGAAG	...(((....(((((((..((((((((.((((..((.((.((....))...)).))...)))).)))))))).)))).))).)))...	Singletons68733	109	196	+	88	－18.6
	lst-mir-n249	17	lst-miR-n249-3p	TGCTCCTCAACGTCTCCAGA	20	8	17	GCTTCAATGATTTTGGACAGGCAGATGAGGATTTTATTGTTATTGCATATGTTGCTCCTCAAGCTCTCCAGATCGTATTCGG	......(((((((.(((..(((...((((((...((((((....))).)))....)))))).))).))))))))))......	Singletons73230	179	260	+	82	－19.2
	lst-mir-n250	9	lst-miR-n250-3p	AGCGCAGAAGGACCGAACCC	20	4	9	ACAAGAGTCAGCTGTTCGCGAAGGGTGTGTTCATAATAACGGAGCGCAGACGGACCGAACACTGCAGAGGAG	........(((.((((((....(..(((((((.........)))))))..)....)))))))))........	Singletons73950	6	77	-	72	-19.5
	lst-mir-n251	4	lst-miR-n251-3p	CTCACCCTGCCGCTTTCCCAT	21	3	4	GAGCAATAGGGACAGGAAACACGGTTTGGTGCCAAGGAGTATGCGCTCTTTTTCTTCTCACCCTGGCGGTTTCCCATGCTGCTGCCG	..(((.(((.(...((((((.((.(..((((..(((((((....))))))).......))))..).))))))))..).))).)))..	Singletons75781	136	222	+	87	－24.0
	lst-mir-n252	4	lst-miR-n252-3p	TTCCATTGCCACAGACGCCCA	21	4	4	TTCACCGGCAGATGAGTGCCTCGTTGTCAGTGGCGCAGTGGCCGTCGGCAGCTGAAAGGAAGAGCTTTCCATTGCCGCAGACGCACAGCTGGTAGAC	.((((((((......(((((.(.......).)))))..((..(((((((((..(((((......)))))..)))))...))))..)))))))).)).	Singletons7617	57	153	-	97	－32.7
	lst-mir-n253	3	lst-miR-n253-3p	CGTGACTGGAGGCTGCTGAGG	21	2	3	GGCTCCGCGTAGAACGGGCTGCCCTGTTTCTGAGCACTGGTCAAGCTTGGAGTCGTGACAGGAGGCTGCTCAGGCGTGTGTGGC	.(((((((((.((.(((.((..(((((((((((((.........))))))).....)))))))).))).))..))))).).)))	Singletons76777	390	473	-	84	－27.7
	lst-mir-n254	3	lst-miR-n254-3p	TGGACTTGCACTTTTGGGAG	20	3	3	CCGGGTCGAGCGACTTCTCATGCAGGGCGTGCCCGACCAAGACGTTTTGCACAGTTGGCTGATGGACTTGCACTTTGAGGAGTACTTTCCGC	.((((..(((..((((((((((((((.(((..(((((((((....))))....)))))...)))..))))))...)))))))).))))))).	Singletons808	993	1084	-	92	－28.0
	lst-mir-n255	16	lst-miR-n255-3p	AGGGCGTGGGTTCGAATCCCA	21	4	16	TTGTTCAGTGTGGGCACGGTTTTAGTCTGCTAGCGCTAACTGGTTGGTCGTGGGTTCGAATCCCACCTGTAGGCA	.(((((((.(((((..(((.((((....((((((........))))))..)))).)))...))))))))..))))	Singletons8244	151	225	-	75	－20.2
	lst-mir-n256	6	lst-miR-n256-3p	GTTCGAGTCCCGTCCGGATC	20	2	6	CGTAGCACCGAAGTAGGACTTGGAGTCTAGGCTCTCAGCAGCTCTCTACAACTCTGTTCATAGTTCGAGTTCCGTCCGTATCGATGTCTAGA	..(((((.(((....((((..((((.((.((((...(((((............)))))...))))..))))))))))...))).)).)))..	Singletons8744	270	361	-	92	－19.4
	lst-mir-n257	4	lst-miR-n257-3p	TGGTGACGTCACTGGGCTGG	20	3	4	TCCTGGCGCGCGCATTCGACGACATCAGCACAAGCAGCGCCGACATCACGTGACGCATGCTGATGACGTCACTGGGCTGTGGCTGACGGG	.((((..((.(((((((((((.((((((((...((..(((.........)))..)).)))))))).))))...))).))))))...))))	Singletons15058	453	542	-	90	－30.9
	lst-mir-n258	3	lst-miR-n258-3p	TCTGAGCCATCATCACTGTCT	21	3	3	GGCGAGGATGACGGCACAGGACTGACCGGGTTGCTGCTGGGAGGGGAGTACAGGGGGTCTGAGCCATCATCACTGGCCGCATCCCCGC	(((.(((((((.(((...(((((..((..((.(((.((.....)).))))).)).)))))..))).))))).)).)))..........	Singletons1591	161	248	-	88	－34.3
	lst-mir-n259	15	lst-miR-n259-3p	TGAAGCACTCCCACATGAACTC	22	9	15	TGGGTGATGTGGTTGGAGTGTGCAGGTAGAAAAACCAGGAAAATCTTCTGACTGAAACACTCCCACATGAAATC	....(.((((((...((((((.(((..((((..............))))..)))..)))))))))))).)....	Singletons15982	1	74	-	74	－21.1
