# Supplementary material for: Identification and Characterization of MicroRNAs in Small Brown Planthopper (Laodephax striatellus) by Next-Generation Sequencing
Source: PLoS One. 2014 Jul 24;9(7):e103041. doi: 10.1371/journal.pone.0103041 (PMC4109989; doi:10.1371/journal.pone.0103041)
Supplement: Table S4 — Summary of 85 animal species that were used for the conservation study of miRNAs. (XLSX) [file pone.0103041.s006.xlsx]

## Sheet: Sheet1
	Table S4. Summary of 85 animal species that were used for the conservation study of miRNAs
	Species	Methods	miRNA numbers	References
	Bos taurus	Computational Prediction	254	Long, J.E., and H.X. Chen. 2009. Identification and characteristics of cattle microRNAs by homology searching and small RNA cloning. Biochemical genetics. 47:329-343.
	Mus musculus	Small RNA Library Sequencing	386	Landgraf, P., M. Rusu, and R. Sheridan., et al. 2007. A mammalian microRNA expression atlas based on small RNA library sequencing. Cell. 129:1401-1414.
	Equus caballus	ab initio and comparative genomic	354	Zhou, M., Q. Wang, and J. Sun, et al. 2009. In silico detection and characteristics of novel microRNA genes in the Equus caballus genome using an integrated ab initio and comparative genomic approach. Genomics. 94:125-131.
	Canis familiaris	Solexa sequencing	203	Friedlander, M.R., W. Chen, and C. Adamidi, et al. 2008. Discovering microRNAs from deep sequencing data using miRDeep. Nat Biotechnol. 26:407-415.
	Rattus norvegicus	SOLiD	644	Linsen, S.E., E. de Wit, and E. de Bruijn et al. 2010. Small RNA expression and strain specificity in the rat. BMC Genomics. 11:249.
		Small RNA Library Sequencing	325	Landgraf, P., M. Rusu, and R. Sheridan., et al. 2007. A mammalian microRNA expression atlas based on small RNA library sequencing. Cell. 129:1401-1414.
	Sus scrofa	Illumina	305	Nielsen, M., J.H. Hansen, and J. Hedegaard, et al. 2010. MicroRNA identity and abundance in porcine skeletal muscles determined by deep sequencing. Anim Genet. 41:159-168.
	Cricetulus griseus	Illumina	387	Hackl, M., T. Jakobi, and J. Blom, et al. 2011. Next-generation sequencing of the Chinese hamster ovary microRNA transcriptome: Identification, annotation and profiling of microRNAs as targets for cellular engineering. J Biotechnol. 153:62-75.
	Pongo pygmaeus	Genome-wide comparative analysis	>500	Brameier, M. 2010. Genome-wide comparative analysis of microRNAs in three non-human primates. BMC Res Notes. 3:64.
	Homo sapiens	Small RNA Library Sequencing	416	Landgraf, P., M. Rusu, and R. Sheridan., et al. 2007. A mammalian microRNA expression atlas based on small RNA library sequencing. Cell. 129:1401-1414.
	Pan troglodytes	Homology search	639	Baev, V., E. Daskalova, and I. Minkov. 2009. Computational identification of novel microRNA homologs in the chimpanzee genome. Comput Biol Chem. 33:62-70.
	Pan paniscus	Computational Identification	82	Berezikov, E., V. Guryev, and J. van de Belt, et al. 2005. Phylogenetic shadowing and computational identification of human microRNA genes. Cell. 120:21-24.
	Gorilla gorilla	Illumina	240	Dannemann, M., B. Nickel, and E. Lizano, et al. 2012. Annotation of primate miRNAs by high throughput sequencing of small RNA libraries. BMC Genomics. 13:116.
	Macaca mulatta	Homology search	454	Yue, J., Y. Sheng, and K.E. Orwig. 2008. Identification of novel homologous microRNA genes in the rhesus macaque genome. BMC Genomics. 9:8.
	Macaca nemestrina	Computational Identification	71	Berezikov, E., V. Guryev, and J. van de Belt, et al. 2005. Phylogenetic shadowing and computational identification of human microRNA genes. Cell. 120:21-24.
	Saguinus labiatus	Computational Identification	38	Berezikov, E., V. Guryev, and J. van de Belt, et al. 2005. Phylogenetic shadowing and computational identification of human microRNA genes. Cell. 120:21-24.
	Lagothrix lagotricha	Computational Identification	45	Berezikov, E., V. Guryev, and J. van de Belt, et al. 2005. Phylogenetic shadowing and computational identification of human microRNA genes. Cell. 120:21-24.
	Ateles geoffroyi	Computational Identification	43	Berezikov, E., V. Guryev, and J. van de Belt, et al. 2005. Phylogenetic shadowing and computational identification of human microRNA genes. Cell. 120:21-24.
	Lemur catta	Computational Identification	11	Berezikov, E., V. Guryev, and J. van de Belt, et al. 2005. Phylogenetic shadowing and computational identification of human microRNA genes. Cell. 120:21-24.
	Monodelphis domestica	RNA sequencing	417	Meunier, J., F. Lemoine, and M. Soumillon, et al. 2013. Birth and expression evolution of mammalian microRNA genes. Genome Res. 23:34-45.
		In Silico Identification	124	Devor, E.J., and P.B. Samollow. 2008. In vitro and in silico annotation of conserved and nonconserved microRNAs in the genome of the marsupial Monodelphis domestica. J Hered. 99:66-72.
	Sarcophilus harrisii	Cloned and deeply sequenced	114	Murchison, E.P., C. Tovar, and A. Hsu, et al. 2010. The Tasmanian devil transcriptome reveals Schwann cell origins of a clonally transmissible cancer. Science. 327:84-87.
	Ornithorhynchus anatinus	Illumina 1G sequencer	332	Murchison, E.P., P. Kheradpour, and R. Sachidanandam, et al. 2008. Conservation of small RNA pathways in platypus. Genome Res. 18:995-1004.
	Anolis carolinensis	Illumina	282	Lyson, T.R., E.A. Sperling, and A.M. Heimberg, et al. 2012. MicroRNAs support a turtle + lizard clade. Biol Lett. 8:104-107.
	Taeniopygia guttata	Illumina Genome Analyzer II	193	Luo, G.Z., M. Hafner, and Z. Shi, et al. 2012. Genome-wide annotation and analysis of zebra finch microRNA repertoire reveal sex-biased expression. BMC Genomics. 13:727.
	Gallus gallus	RNA sequencing	231	Meunier, J., F. Lemoine, and M. Soumillon, et al. 2013. Birth and expression evolution of mammalian microRNA genes. Genome Res. 23:34-45.
	Xenopus tropicalis	Homology search	142	Tang, G.Q., and E.S. Maxwell. 2008. Xenopus microRNA genes are predominantly located within introns and are differentially expressed in adult frog tissues via post-transcriptional regulation. Genome Res. 18:104-112.
	Xenopus laevis	Cloning	23	Watanabe, T., A. Takeda, and K. Mise, et al. 2005. Stage-specific expression of microRNAs during Xenopus development. FEBS Lett. 579:318-324.
	Tetraodon nigroviridis	/	132	http://www.mirbase.org/cgi-bin/query.pl?terms=Tetraodon+nigroviridis&submit=Search
	Fugu rubripes	/	132	http://www.mirbase.org/cgi-bin/query.pl?terms=Fugu+rubripes&submit=Search
	Paralichthys olivaceus	Solexa sequencing	140	Fu, Y., Z. Shi, and M. Wu, et al. 2011. Identification and differential expression of microRNAs during metamorphosis of the Japanese flounder (Paralichthys olivaceus). s. 6:e22957.
	Oryzias latipes	ABI SOLiD platform	1018	Li, S.C., W.C. Chan, and M.R. Ho, et al. 2010. Discovery and characterization of medaka miRNA genes by next generation sequencing platform. BMC Genomics. 11 Suppl 4:S8.
	Cyprinus carpio	Solexa sequencing	195	Yan, X., L. Ding, and Y. Li, et al. 2012. Identification and profiling of microRNAs from skeletal muscle of the common carp. s. 7:e30925.
	Danio rerio	Larger-scale sequencing	154	Chen, P.Y., H. Manninga, and K. Slanchev, et al. 2005. The developmental miRNA profiles of zebrafish as determined by small RNA cloning. Genes Dev. 19:1288-1293.
		454 DNA pyrosequencing	217	Soares, A.R., P.M. Pereira, and B. Santos, et al. 2009. Parallel DNA pyrosequencing unveils new zebrafish microRNAs. BMC Genomics. 10:195.
	Petromyzon marinus	454 pyrosequencing and Illumina	245	Heimberg, A.M., R. Cowper-Sal-lari, and M. Semon, et al. 2010. microRNAs reveal the interrelationships of hagfish, lampreys, and gnathostomes and the nature of the ancestral vertebrate. Proc Natl Acad Sci U S A. 107:19379-19383.
	Branchiostoma floridae	Solexa sequencing	98	Chen, X., Q. Li, and J. Wang, et al. 2009. Identification and characterization of novel amphioxus microRNAs by Solexa sequencing. Genome Biol. 10:R78.
		454 sequencing	152	Campo-Paysaa, F., M. Semon, and R.A. Cameron, et al. 2011. microRNA complements in deuterostomes: origin and evolution of microRNAs. Evolution & development. 13:15-27.
	Oikopleura dioica	Cloning and In Silico Analyses	69	Fu, X., M. Adamski, and E.M. Thompson. 2008. Altered miRNA repertoire in the simplified chordate, Oikopleura dioica. Mol Biol Evol. 25:1067-1080.
	Ciona savignyi	/	27	http://www.mirbase.org/cgi-bin/query.pl?terms=Ciona+savignyi+&submit=Search
	Ciona intestinalis	Computational identification	>300	Hendrix, D., M. Levine, and W. Shi. 2010. miRTRAP, a computational method for the systematic identification of miRNAs from high throughput sequencing data. Genome Biol. 11:R39.
	Saccoglossus kowalevskii	454 sequencing	90	Campo-Paysaa, F., M. Semon, and R.A. Cameron, et al. 2011. microRNA complements in deuterostomes: origin and evolution of microRNAs. Evolution & development. 13:15-27.
	Strongylocentrotus purpuratus	454 sequencing	58	Campo-Paysaa, F., M. Semon, and R.A. Cameron, et al. 2011. microRNA complements in deuterostomes: origin and evolution of microRNAs. Evolution & development. 13:15-27.
	Xenoturbella bocki	/	8	http://www.mirbase.org/cgi-bin/query.pl?terms=Xenoturbella+bocki&submit=Search
	Tetranychus urticae	/	52	http://www.mirbase.org/cgi-bin/query.pl?terms=Tetranychus+urticae+&submit=Search
	Ixodes scapularis	454 sequencing	40	Wheeler, B.M., A.M. Heimberg, and V.N. Moy, et al. 2009. The deep evolution of metazoan microRNAs. Evolution & development. 11:50-68.
	Strigamia maritima	/	3	http://www.mirbase.org/cgi-bin/query.pl?terms=Strigamia+maritima+&submit=Search
	Apis mellifera	SOLiD	267	Chen, X., X. Yu, and Y. Cai, et al. 2010. Next-generation small RNA sequencing for microRNAs profiling in the honey bee Apis mellifera. Insect Mol Biol. 19:799-805.
	Nasonia longicornis	BLAST	29	Sathyamurthy G. and Swamy N. R. 2010. Computational Identification and Characterization of Putative miRNAs in Nasonia Species. International Journal of Insect Science.2:7-19.
	Nasonia giraulti	BLAST	32	Sathyamurthy G. and Swamy N. R. 2010. Computational Identification and Characterization of Putative miRNAs in Nasonia Species. International Journal of Insect Science.2:7-19.
	Nasonia vitripennis	BLAST	39	Sathyamurthy G. and Swamy N. R. 2010. Computational Identification and Characterization of Putative miRNAs in Nasonia Species. International Journal of Insect Science.2:7-19.
	Drosophila virilis	Comparative analysis	74	Drosophila 12 Genomes. 2007. Evolution of genes and genomes on the Drosophila phylogeny. Nature. 450:203-218.
	Drosophila mojavensis	Comparative analysis	71	Drosophila 12 Genomes. 2007. Evolution of genes and genomes on the Drosophila phylogeny. Nature. 450:203-218.
	Drosophila grimshawi	Comparative analysis	82	Drosophila 12 Genomes. 2007. Evolution of genes and genomes on the Drosophila phylogeny. Nature. 450:203-218.
	Drosophila willistoni	Comparative analysis	77	Drosophila 12 Genomes. 2007. Evolution of genes and genomes on the Drosophila phylogeny. Nature. 450:203-218.
	Drosophila pseudoobscura	Comparative analysis	73	Drosophila 12 Genomes. 2007. Evolution of genes and genomes on the Drosophila phylogeny. Nature. 450:203-218.
	Drosophila persimilis	Comparative analysis	75	Drosophila 12 Genomes. 2007. Evolution of genes and genomes on the Drosophila phylogeny. Nature. 450:203-218.
	Drosophila yakuba	Comparative analysis	80	Drosophila 12 Genomes. 2007. Evolution of genes and genomes on the Drosophila phylogeny. Nature. 450:203-218.
	Drosophila simulans	Comparative analysis	70	Drosophila 12 Genomes. 2007. Evolution of genes and genomes on the Drosophila phylogeny. Nature. 450:203-218.
	Drosophila sechellia	Comparative analysis	78	Drosophila 12 Genomes. 2007. Evolution of genes and genomes on the Drosophila phylogeny. Nature. 450:203-218.
	Drosophila melanogaster	Comparative analysis	78	Drosophila 12 Genomes. 2007. Evolution of genes and genomes on the Drosophila phylogeny. Nature. 450:203-218.
		High-throughput pyrophosphate sequencing	148	Ruby, J.G., A. Stark, and W.K. Johnston, et al. 2007. Evolution, biogenesis, expression, and target predictions of a substantially expanded set of Drosophila microRNAs. Genome Res. 17:1850-1864.
	Drosophila erecta	Comparative analysis	81	Drosophila 12 Genomes. 2007. Evolution of genes and genomes on the Drosophila phylogeny. Nature. 450:203-218.
	Drosophila ananassae	Comparative analysis	76	Drosophila 12 Genomes. 2007. Evolution of genes and genomes on the Drosophila phylogeny. Nature. 450:203-218.
	Anopheles gambiae	Cloning	10	Winter, F., S. Edaye, and C. Brunel, et al. 2007. Anopheles gambiae miRNAs as actors of defence reaction against Plasmodium invasion. Nucleic Acids Res. 35:6953-6962.
		/	67	http://www.mirbase.org/cgi-bin/query.pl?terms=Anopheles+gambiae&submit=Search
	Culex quinquefasciatus	Illumina Genome Analyzer II	77	Skalsky, R.L., D.L. Vanlandingham, and F. Scholle, et al. 2010. Identification of microRNAs expressed in two mosquito vectors, Aedes albopictus and Culex quinquefasciatus. BMC Genomics. 11:119.
	Aedes aegypti	454 sequencing	86	Li, S., E.A. Mead, and Z. Tu. 2009. Direct sequencing and expression analysis of a large number of miRNAs in Aedes aegypti and a multi-species survey of novel mosquito miRNAs. BMC Genomics. 10:581.
	Heliconius melpomene	llumin a Genom e Analyzer II	142	Surridge, A.K., S. Lopez-Gomollon, and S. Moxon, et al. 2011. Characterisation and expression of microRNAs in developing wings of the neotropical butterfly Heliconius melpomene. BMC Genomics. 12:62.
	Manduca sexta	Illumina sequencing	176	Zhang, X., Y. Zheng, G. and Jagadeeswaran, et al. 2012. Identification and developmental profiling of conserved and novel microRNAs in Manduca sexta. Insect Biochem Mol Biol. 42:381-395.
	Bombyx mori	Solex a sequencing	257	Liu, S., D. Li, and Q. Li, et al. 2010. MicroRNAs of Bombyx mori identified by Solexa sequencing. BMC Genomics. 11:148.
	Tribolium castaneum	SOLiD sequencing	203	Marco, A., J.H. Hui, and M. Ronshaugen, et al. 2010. Functional shifts in insect microRNA evolution. Genome Biol Evol. 2:686-696.
	Laodephax striatellus	Illumina sequencing	501	This study
	Nilaparvata lugens	Solexa sequencing	1334	Chen, Q.H., L. Lu, and H.X. Hua, et al. 2012. Characterization and Comparative Analysis of Small RNAs in Three Small RNA Libraries of the Brown Planthopper (Nilaparvata lugens). s. 7:e32860-e32871.
	Acyrthosiphon pisum	Solexa sequencing	149	Legeai, F., G. Rizk, and T. Walsh, et al. 2010. Bioinformatic prediction, deep sequencing of microRNAs and expression analysis during phenotypic plasticity in the pea aphid, Acyrthosiphon pisum. BMC Genomics. 11:281.
	Locusta migratoria	Illumina Genome Analyzer	235	Wei, Y., S. Chen, and P. Yang, et al. 2009. Characterization and comparative profiling of the small RNA transcriptomes in two phases of locust. Genome Biol. 10:R6.
	Daphnia pulex	454 sequencing	45	Wheeler, B.M., A.M. Heimberg, and V.N. Moy, et al. 2009. The deep evolution of metazoan microRNAs. Evolution & development. 11:50-68.
	Brugia malayi	Cloning and bioinformatic identification	32	Poole, C.B., P.J. Davis, and J. Jin, et al. 2010. Cloning and bioinformatic identification of small RNAs in the filarial nematode, Brugia malayi. Mol Biochem Parasitol. 169:87-94.
	(Brugia pahangi)	Illumina Cluster Station and 3G Genome Analyzer	180	Winter, A.D., W. Weir, and M. Hunt, et al. 2012. Diversity in parasitic nematode genomes: the microRNAs of Brugia pahangi and Haemonchus contortus are largely novel. BMC Genomics. 13:4.
	Ascaris suum	Illumina	97	Wang, J., B. Czech, and A. Crunk, et al. 2011. Deep small RNA sequencing from the nematode Ascaris reveals conservation, functional diversification, and novel developmental profiles. Genome Res. 21:1462-1477.
	Haemonchus contortus	Illumina Cluster Station and 3G Genome Analyzer	308	Winter, A.D., W. Weir, and M. Hunt, et al. 2012. Diversity in parasitic nematode genomes: the microRNAs of Brugia pahangi and Haemonchus contortus are largely novel. BMC Genomics. 13:4.
	Caenorhabditis remanei	454 Life Sciences	109	de Wit, E., S.E. Linsen, and E. Cuppen, et al. 2009. Repertoire and evolution of miRNA genes in four divergent nematode species. Genome Res. 19:2064-2074.
		Illumina HiSeq sequencing	146	Shi, Z., T.A. Montgomery, and Y. Qi, et al. 2013. High-throughput sequencing reveals extraordinary fluidity of miRNA, piRNA, and siRNA pathways in nematodes. Genome Res. 23:497-508.
	Caenorhabditis elegans	454 Life Sciences	158	de Wit, E., S.E. Linsen, and E. Cuppen, et al. 2009. Repertoire and evolution of miRNA genes in four divergent nematode species. Genome Res. 19:2064-2074.
		Illumina HiSeq sequencing	147	Shi, Z., T.A. Montgomery, and Y. Qi, et al. 2013. High-throughput sequencing reveals extraordinary fluidity of miRNA, piRNA, and siRNA pathways in nematodes. Genome Res. 23:497-508.
	Caenorhabditis briggsae	454 Life Sciences	141	de Wit, E., S.E. Linsen, and E. Cuppen, et al. 2009. Repertoire and evolution of miRNA genes in four divergent nematode species. Genome Res. 19:2064-2074.
		Illumina HiSeq sequencing	144	Shi, Z., T.A. Montgomery, and Y. Qi, et al. 2013. High-throughput sequencing reveals extraordinary fluidity of miRNA, piRNA, and siRNA pathways in nematodes. Genome Res. 23:497-508.
	Pristionchus pacificus	454 Life Sciences	124	de Wit, E., S.E. Linsen, and E. Cuppen, et al. 2009. Repertoire and evolution of miRNA genes in four divergent nematode species. Genome Res. 19:2064-2074.
	Schistosoma japonicum	Illumina Solexa high-throughput sequencing	55	Wang, Z., X. Xue, and J. Sun, et al. 2010. An "in-depth" description of the small non-coding RNA population of Schistosoma japonicum schistosomulum. PLoS neglected tropical diseases. 4:e596.
	Schistosoma mansoni	Computational prediction	67	de Souza Gomes, M., M.K. Muniyappa, and S.G. Carvalho, et al. 2011. Genome-wide identification of novel microRNAs and their target genes in the human parasite Schistosoma mansoni. Genomics. 98:96-111.
	Echinococcus granulosus	Cloning	38	Cucher, M., L. Prada, and G. Mourglia-Ettlin, et al. 2011. Identification of Echinococcus granulosus microRNAs and their expression in different life cycle stages and parasite genotypes. International journal for parasitology. 41:439-448.
	Echinococcus multilocularis	/	22	http://www.mirbase.org/cgi-bin/query.pl?terms=Echinococcus+multilocularis&submit=Search
	Schmidtea mediterranea	454 and Solexa sequencing	122	Friedlander, M.R., C. Adamidi, and T. Han, et al. 2009. High-resolution profiling and discovery of planarian small RNAs. Proc Natl Acad Sci U S A. 106:11546-11551.
		Small RNA cloning	71	Palakodeti, D., M. Smielewska, and B.R. Graveley. 2006. MicroRNAs from the Planarian Schmidtea mediterranea: a model system for stem cell biology. RNA. 12:1640-1649.
	Capitella teleta	454 Life Sciences	124	Wheeler, B.M., A.M. Heimberg, and V.N. Moy, et al. 2009. The deep evolution of metazoan microRNAs. Evolution & development. 11:50-68.
	Lottia gigantea	454 sequencing	56	Wheeler, B.M., A.M. Heimberg, and V.N. Moy, et al. 2009. The deep evolution of metazoan microRNAs. Evolution & development. 11:50-68.
	Nematostella vectensis	454 Life Sciences	40	Grimson, A., M. Srivastava, and B. Fahey, et al. 2008. Early origins and evolution of microRNAs and Piwi-interacting RNAs in animals. Nature. 455:1193-1197.
