# Supplementary material for: Identification and Characterization of MicroRNAs in Small Brown Planthopper (Laodephax striatellus) by Next-Generation Sequencing
Source: PLoS One. 2014 Jul 24;9(7):e103041. doi: 10.1371/journal.pone.0103041 (PMC4109989; doi:10.1371/journal.pone.0103041)
Supplement: Table S5 — The 367 miRNAs identified in L. striatellus and their potential target genes. (XLS) [file pone.0103041.s007.xls]

## Sheet: a.Total miRNA
	miRNAs	Target numbers	Targets
	lst-miR-10c-5p	1	FBgn0029798
	lst-miR-n200-3p	1	FBgn0034363
	lst-miR-n246-3p	1	FBgn0028955
	lst-miR-306	1	FBgn0029860
	lst-miR-m0009	1	FBgn0038653
	lst-miR-n99-5p	1	FBgn0031220
	lst-miR-199b-3p	1	FBgn0040397
	lst-miR-1323	1	FBgn0036144
	lst-miR-5978	1	FBgn0036271
	lst-miR-5106	1	FBgn0263980
	lst-miR-n129-5p	1	FBgn0028952
	lst-miR-81a	1	FBgn0003997
	lst-miR-n217-3p	1	FBgn0035016
	lst-miR-n142-3p	1	FBgn0017590
	lst-miR-n247-3p	1	FBgn0033463
	lst-miR-100-5p	1	FBgn0040510
	lst-miR-276-3p	1	FBgn0003345
	lst-miR-181c	1	FBgn0034935
	lst-miR-1b	1	FBgn0028999
	lst-miR-1692	1	FBgn0259985
	lst-miR-71-3p	1	FBgn0261832
	lst-miR-82	1	FBgn0003997
	lst-miR-449	1	FBgn0264562
	lst-bantam-3p	1	FBgn0003997
	lst-miR-190-5p	1	FBgn0085384
	lst-miR-n122-5p	1	FBgn0004656
	lst-miR-143-3p	1	FBgn0004449
	lst-miR-n140-3p	1	FBgn0260003
	lst-miR-99b-5p	1	FBgn0040510
	lst-miR-n105-5p	1	FBgn0261268
	lst-miR-929	1	FBgn0039088
	lst-miR-n160-3p	1	FBgn0261804
	lst-miR-n240-3p	1	FBgn0031077
	lst-miR-n250-3p	1	FBgn0037445
	lst-miR-7006-3p	1	FBgn0040297
	lst-miR-184b	1	FBgn0004435
	lst-miR-10b	1	FBgn0037135
	lst-miR-929-5p	1	FBgn0039088
	lst-miR-87a	1	FBgn0038295
	lst-miR-275-5p	1	FBgn0037133
	lst-miR-13b-2-5p, lst-miR-13b-2-5p	1	FBgn0051989
	lst-miR-n5-3p	1	FBgn0035720
	lst-miR-1-3p	1	FBgn0028999
	lst-miR-1-5p	1	FBgn0029801
	lst-miR-6829-5p	1	FBgn0036277
	lst-miR-n70-5p	1	FBgn0036044
	lst-miR-n123-5p	1	FBgn0086906
	lst-miR-n243-3p	1	FBgn0243486
	lst-miR-191-5p	1	FBgn0037179
	lst-miR-n119-5p	1	FBgn0029922
	lst-miR-n211-3p	1	FBgn0003301
	lst-miR-n147-3p	1	FBgn0262867
	lst-miR-n64-5p	1	FBgn0004797
	lst-miR-14-3p	1	FBgn0000307
	lst-miR-124-5p	1	FBgn0036487
	lst-miR-125-5p	2	FBgn0037153,FBgn0265084
	lst-miR-n116-5p	2	FBgn0014396,FBgn0040837
	lst-miR-n124-5p	2	FBgn0259932,FBgn0031053
	lst-miR-716b	2	FBgn0037153,FBgn0260400
	lst-miR-n107-5p	2	FBgn0034923,FBgn0039797
	lst-miR-n74-5p	2	FBgn0031085,FBgn0259202
	lst-miR-87-3p	2	FBgn0015799,FBgn0030259
	lst-miR-n249-3p	2	FBgn0062413,FBgn0263131
	lst-miR-n34-5p	2	FBgn0000097,FBgn0069938
	lst-miR-n36-5p	2	FBgn0036598,FBgn0262739
	lst-miR-307-3p	2	FBgn0038611,FBgn0262684
	lst-miR-n111-5p	2	FBgn0031895,FBgn0033252
	lst-miR-30e-5p	2	FBgn0036236,FBgn0037156
	lst-miR-n134-5p	2	FBgn0266757,FBgn0037408
	lst-miR-n108-5p	2	FBgn0008654,FBgn0265623
	lst-miR-141-3p	2	FBgn0010197,FBgn0053108
	lst-miR-n132-5p	2	FBgn0085432,FBgn0031256
	lst-miR-n183-3p	2	FBgn0019890,FBgn0030328
	lst-miR-n26-5p	2	FBgn0025635,FBgn0263108
	lst-miR-122-5p	2	FBgn0040010,FBgn0263980
	lst-miR-n58-5p	2	FBgn0035001,FBgn0259822
	lst-miR-424	2	FBgn0085305,FBgn0264712
	lst-miR-281-5p	2	FBgn0014143,FBgn0259244
	lst-miR-n244-3p	2	FBgn0003435,FBgn0053105
	lst-let-7g	2	FBgn0000210,FBgn0037645
	lst-miR-n161-3p	2	FBgn0000228,FBgn0028341
	lst-miR-1a-3p	2	FBgn0028999,FBgn0259994
	lst-miR-n100-5p	2	FBgn0004177,FBgn0036260
	lst-miR-148a-3p	2	FBgn0013576,FBgn0051038
	lst-miR-n166-3p	2	FBgn0028420,FBgn0250791
	lst-miR-n115-5p	2	FBgn0028408,FBgn0004028
	lst-miR-5305	2	FBgn0031628,FBgn0261954
	lst-miR-m0022	2	FBgn0031450,FBgn0033733
	lst-miR-n53-5p	2	FBgn0032002,FBgn0085432
	lst-miR-99b	2	FBgn0040510,FBgn0085409
	lst-miR-n180-3p	2	FBgn0033029,FBgn0086673
	lst-miR-2788-3p	2	FBgn0002524,FBgn0261548
	lst-miR-28	2	FBgn0010414,FBgn0033665
	lst-miR-27e	2	FBgn0025639,FBgn0031359
	lst-miR-281-3p	2	FBgn0053193,FBgn0085344
	lst-miR-n73-5p	2	FBgn0085306,FBgn0051542
	lst-miR-n171-3p	3	FBgn0005536,FBgn0035481,FBgn0264255
	lst-miR-307	3	FBgn0036934,FBgn0038611,FBgn0262684
	lst-miR-100a-5p	3	FBgn0040510,FBgn0085409,FBgn0259927
	lst-miR-n149-3p	3	FBgn0003285,FBgn0032363,FBgn0087011
	lst-miR-2765	3	FBgn0028848,FBgn0261553,FBgn0264574
	lst-miR-317-3p	3	FBgn0035720,FBgn0037057,FBgn0259203
	lst-miR-n188-3p	3	FBgn0037082,FBgn0086368,FBgn0262743
	lst-miR-n159-3p	3	FBgn0085478,FBgn0259139,FBgn0261555
	lst-miR-n127-5p	3	FBgn0010303,FBgn0011236,FBgn0262717
	lst-miR-124b	3	FBgn0003089,FBgn0039113,FBgn0261680
	lst-miR-m0006	3	FBgn0030634,FBgn0037051,FBgn0260431
	lst-miR-317	3	FBgn0015359,FBgn0015797,FBgn0259203
	lst-miR-3151-3p	3	FBgn0260228,FBgn0037109,FBgn0083991
	lst-miR-929-3p	3	FBgn0025626,FBgn0028407,FBgn0063649
	lst-miR-3931	3	FBgn0026371,FBgn0250867,FBgn0261085
	lst-miR-151-3p	3	FBgn0004516,FBgn0031150,FBgn0035092
	lst-miR-276-5p	3	FBgn0002524,FBgn0259202,FBgn0261538
	lst-miR-132-3p	3	FBgn0036170,FBgn0052713,FBgn0053223
	lst-miR-n138-1-3p,lst-miR-n138-2-3p	3	FBgn0031064,FBgn0033760,FBgn0037445
	lst-miR-n239-3p	3	FBgn0085434,FBgn0260442,FBgn0000810
	lst-miR-n51-5p	3	FBgn0004102,FBgn0038639,FBgn0039600
	lst-miR-n257-3p	3	FBgn0020379,FBgn0085434,FBgn0261015
	lst-miR-n19-5p	3	FBgn0001297,FBgn0038890,FBgn0042135
	lst-miR-n10-5p	3	FBgn0031633,FBgn0035228,FBgn0261089
	lst-miR-30e-3p	3	FBgn0029835,FBgn0033712,FBgn0034567
	lst-miR-7b	3	FBgn0028292,FBgn0031784,FBgn0032330
	lst-miR-4510	3	FBgn0001208,FBgn0035416,FBgn0259224
	lst-miR-n222-3p	3	FBgn0032015,FBgn0051559,FBgn0053556
	lst-miR-n210-3p	3	FBgn0036725,FBgn0036824,FBgn0039877
	lst-miR-221	4	FBgn0033474,FBgn0034603,FBgn0050392,FBgn0263120
	lst-miR-n253-3p	4	FBgn0030613,FBgn0000210,FBgn0037344,FBgn0011582
	lst-miR-5309	4	FBgn0028880,FBgn0037153,FBgn0261548,FBgn0263396
	lst-miR-133b-3p	4	FBgn0030638,FBgn0031897,FBgn0039863,FBgn0085434
	lst-miR-n131-5p	4	FBgn0030625,FBgn0026592,FBgn0014411,FBgn0264255
	lst-miR-n130-5p	4	FBgn0038421,FBgn0040571,FBgn0259917,FBgn0036032
	lst-miR-9c-5p	4	FBgn0002573,FBgn0032359,FBgn0037379,FBgn0050076
	lst-miR-10-3p	4	FBgn0000524,FBgn0004907,FBgn0052582,FBgn0063670
	lst-miR-n18-5p	4	FBgn0032515,FBgn0036715,FBgn0037169,FBgn0264087
	lst-miR-9-5p	4	FBgn0029854,FBgn0032359,FBgn0035144,FBgn0047199
	lst-miR-9e-5p	4	FBgn0026869,FBgn0032359,FBgn0047199,FBgn0085382
	lst-miR-n185-3p	4	FBgn0000036,FBgn0015524,FBgn0015789,FBgn0030065
	lst-miR-9a-5p	4	FBgn0026869,FBgn0032359,FBgn0047199,FBgn0085382
	lst-miR-n225-3p	4	FBgn0004598,FBgn0038201,FBgn0040322,FBgn0261019
	lst-miR-184-5p	4	FBgn0001297,FBgn0003861,FBgn0004656,FBgn0265104
	lst-miR-n38-5p	4	FBgn0000221,FBgn0031077,FBgn0085380,FBgn0261522
	lst-miR-151	4	FBgn0004516,FBgn0031150,FBgn0032506,FBgn0035092
	lst-miR-n173-3p	4	FBgn0001624,FBgn0030114,FBgn0037135,FBgn0037612
	lst-miR-72-5p	4	FBgn0024244,FBgn0035510,FBgn0261397,FBgn0265045
	lst-miR-n181-3p	4	FBgn0004401,FBgn0033062,FBgn0038947,FBgn0086655
	lst-miR-22b	5	FBgn0024362,FBgn0026319,FBgn0035978,FBgn0086677,FBgn0263111
	lst-miR-n24-5p	5	FBgn0004838,FBgn0029911,FBgn0030581,FBgn0039664,FBgn0050115
	lst-miR-n235-3p	5	FBgn0034300,FBgn0020912,FBgn0259212,FBgn0052698,FBgn0023023
	lst-miR-n177-3p	5	FBgn0025725,FBgn0029082,FBgn0031118,FBgn0038467,FBgn0050008
	lst-miR-n50-5p	5	FBgn0028938,FBgn0029154,FBgn0053057,FBgn0261260,FBgn0262170
	lst-miR-n204-3p	5	FBgn0010300,FBgn0035240,FBgn0037625,FBgn0052301,FBgn0260431
	lst-miR-n14-5p	5	FBgn0021895,FBgn0030258,FBgn0033668,FBgn0036890,FBgn0263131
	lst-miR-9	5	FBgn0026869,FBgn0032359,FBgn0047199,FBgn0050076,FBgn0085382
	lst-miR-n241-3p	5	FBgn0022153,FBgn0035756,FBgn0040636,FBgn0003310,FBgn0266438
	lst-miR-5119	5	FBgn0013987,FBgn0032074,FBgn0036785,FBgn0038542,FBgn0085446
	lst-miR-n163-3p	5	FBgn0000064,FBgn0037713,FBgn0050158,FBgn0259242,FBgn0260238
	lst-miR-n117-5p	5	FBgn0263097,FBgn0264090,FBgn0085430,FBgn0010414,FBgn0031428
	lst-miR-n150-3p	5	FBgn0001301,FBgn0024985,FBgn0039132,FBgn0261532,FBgn0263102
	lst-miR-996	5	FBgn0001258,FBgn0004880,FBgn0028999,FBgn0260470,FBgn0260451
	lst-miR-n88-5p	5	FBgn0004369,FBgn0023531,FBgn0261514,FBgn0262717,FBgn0263456
	lst-miR-932-5p	5	FBgn0020372,FBgn0035482,FBgn0261015,FBgn0261934,FBgn0263116
	lst-let-7j	5	FBgn0000210,FBgn0010303,FBgn0085350,FBgn0085351,FBgn0259918
	lst-miR-79-5p	5	FBgn0026869,FBgn0032359,FBgn0036143,FBgn0047199,FBgn0085382
	lst-miR-750	5	FBgn0003464,FBgn0027657,FBgn0041004,FBgn0085387,FBgn0260970
	lst-miR-n176-3p	5	FBgn0002921,FBgn0024184,FBgn0082582,FBgn0086655,FBgn0264001
	lst-miR-n98-5p	5	FBgn0029795,FBgn0035240,FBgn0047114,FBgn0260466,FBgn0022349
	lst-miR-n178-3p	5	FBgn0002985,FBgn0036485,FBgn0041188,FBgn0086365,FBgn0259242
	lst-miR-281-1-5p	5	FBgn0014143,FBgn0026441,FBgn0028433,FBgn0051882,FBgn0259244
	lst-miR-n255-3p	5	FBgn0029123,FBgn0264364,FBgn0033769,FBgn0260454,FBgn0039632
	lst-miR-276a-5p	5	FBgn0002524,FBgn0003861,FBgn0028581,FBgn0052038,FBgn0259202
	lst-miR-7404-3p	5	FBgn0250824,FBgn0000244,FBgn0266171,FBgn0266170,FBgn0051441
	lst-miR-n22-5p	6	FBgn0005536,FBgn0030479,FBgn0034013,FBgn0035179,FBgn0052150,FBgn0053517
	lst-miR-n68-5p	6	FBgn0024836,FBgn0032256,FBgn0052372,FBgn0262737,FBgn0263355,FBgn0263772
	lst-miR-92	6	FBgn0000394,FBgn0001128,FBgn0031378,FBgn0038837,FBgn0085391,FBgn0261632
	lst-miR-n220-3p	6	FBgn0004811,FBgn0035264,FBgn0039254,FBgn0050496,FBgn0085430,FBgn0263980
	lst-miR-39-3p	6	FBgn0029708,FBgn0037636,FBgn0038842,FBgn0064123,FBgn0263006,FBgn0264299
	lst-miR-133a-3p	6	FBgn0027335,FBgn0031897,FBgn0050158,FBgn0052447,FBgn0262717,FBgn0031275
	lst-miR-146a	6	FBgn0004595,FBgn0014006,FBgn0029944,FBgn0031220,FBgn0036702,FBgn0082582
	lst-miR-n137-5p	6	FBgn0005664,FBgn0014455,FBgn0030882,FBgn0052495,FBgn0040726,FBgn0028581
	lst-miR-316-5p	6	FBgn0003429,FBgn0031061,FBgn0036059,FBgn0040587,FBgn0053208,FBgn0085446
	lst-miR-n93-5p	6	FBgn0003256,FBgn0003870,FBgn0015222,FBgn0015381,FBgn0043806,FBgn0052313
	lst-miR-n146-3p	6	FBgn0031451,FBgn0032256,FBgn0053105,FBgn0083981,FBgn0259733,FBgn0262717
	lst-miR-n224-3p	6	FBgn0000557,FBgn0002781,FBgn0029804,FBgn0038892,FBgn0052698,FBgn0261015
	lst-miR-2a-3p	6	FBgn0020309,FBgn0034741,FBgn0039831,FBgn0050073,FBgn0052121,FBgn0263983
	lst-miR-n90-5p	6	FBgn0028550,FBgn0034032,FBgn0039339,FBgn0052521,FBgn0053129,FBgn0261811
	lst-miR-n209-3p	6	FBgn0031764,FBgn0045478,FBgn0083992,FBgn0085434,FBgn0250911,FBgn0261244
	lst-miR-n153-3p	6	FBgn0000039,FBgn0023531,FBgn0026143,FBgn0029979,FBgn0030034,FBgn0262617
	lst-miR-275	6	FBgn0004598,FBgn0028550,FBgn0029687,FBgn0034886,FBgn0037133,FBgn0261244
	lst-miR-n230-3p	7	FBgn0002643,FBgn0010383,FBgn0030882,FBgn0031077,FBgn0052301,FBgn0052495,FBgn0261570
	lst-miR-25	7	FBgn0003292,FBgn0028875,FBgn0031208,FBgn0031613,FBgn0038420,FBgn0085383,FBgn0085424
	lst-miR-92b	7	FBgn0000394,FBgn0001128,FBgn0030930,FBgn0031208,FBgn0032001,FBgn0086378,FBgn0261632
	lst-miR-375b-3p	7	FBgn0015615,FBgn0027108,FBgn0028953,FBgn0033108,FBgn0035423,FBgn0036678,FBgn0052707
	lst-miR-n213-3p	7	FBgn0010105,FBgn0027561,FBgn0030243,FBgn0038098,FBgn0052379,FBgn0085387,FBgn0085419
	lst-miR-92a-3p	7	FBgn0000394,FBgn0001128,FBgn0031378,FBgn0038837,FBgn0085391,FBgn0086378,FBgn0261632
	lst-miR-279d	7	FBgn0001258,FBgn0030961,FBgn0036993,FBgn0260470,FBgn0261358,FBgn0260451,FBgn0261357
	lst-miR-2478	7	FBgn0026083,FBgn0026376,FBgn0034391,FBgn0046873,FBgn0261053,FBgn0262837,FBgn0264090
	lst-miR-n84-5p	7	FBgn0001189,FBgn0022764,FBgn0034435,FBgn0036830,FBgn0037702,FBgn0062517,FBgn0260723
	lst-miR-133-3p	8	FBgn0027335,FBgn0030638,FBgn0031897,FBgn0036369,FBgn0050158,FBgn0052447,FBgn0086778,FBgn0262717
	lst-miR-n65-5p	8	FBgn0001139,FBgn0004607,FBgn0025360,FBgn0026077,FBgn0031739,FBgn0034723,FBgn0038492,FBgn0260658
	lst-miR-3049-5p	8	FBgn0015222,FBgn0036663,FBgn0031089,FBgn0038890,FBgn0030914,FBgn0001128,FBgn0035229,FBgn0052626
	lst-miR-n87-5p	8	FBgn0016120,FBgn0027521,FBgn0028429,FBgn0035435,FBgn0039600,FBgn0040355,FBgn0261597,FBgn0263031
	lst-miR-375-3p	8	FBgn0015615,FBgn0022153,FBgn0027108,FBgn0028953,FBgn0031294,FBgn0035423,FBgn0036678,FBgn0052707
	lst-miR-n47-5p	9	FBgn0003651,FBgn0015803,FBgn0026083,FBgn0034603,FBgn0053517,FBgn0086442,FBgn0259110,FBgn0263218,FBgn0264562
	lst-miR-n223-3p	9	FBgn0000036,FBgn0003721,FBgn0003861,FBgn0015129,FBgn0020378,FBgn0035059,FBgn0035850,FBgn0250824,FBgn0266137
	lst-miR-n103-5p	9	FBgn0005536,FBgn0016976,FBgn0031039,FBgn0031077,FBgn0034886,FBgn0037635,FBgn0039056,FBgn0050089,FBgn0260238
	lst-miR-n85-5p	9	FBgn0011837,FBgn0028582,FBgn0030758,FBgn0031051,FBgn0035218,FBgn0035708,FBgn0038880,FBgn0264006,FBgn0264363
	lst-miR-124b-3p	9	FBgn0001189,FBgn0003089,FBgn0004397,FBgn0031191,FBgn0035949,FBgn0038642,FBgn0085343,FBgn0261680,FBgn0261679
	lst-miR-133a	9	FBgn0027335,FBgn0031897,FBgn0036369,FBgn0039863,FBgn0050158,FBgn0052447,FBgn0085434,FBgn0261934,FBgn0263772
	lst-miR-n112-5p	9	FBgn0026375,FBgn0266098,FBgn0085436,FBgn0264324,FBgn0000097,FBgn0250903,FBgn0027492,FBgn0036191,FBgn0029746
	lst-miR-n31-5p	10	FBgn0031190,FBgn0032172,FBgn0032974,FBgn0034968,FBgn0035049,FBgn0035473,FBgn0035914,FBgn0036908,FBgn0037758,FBgn0039215
	lst-miR-92b-3p	10	FBgn0000394,FBgn0001128,FBgn0031378,FBgn0031457,FBgn0038420,FBgn0038837,FBgn0051871,FBgn0085391,FBgn0260943,FBgn0261632
	lst-miR-484	10	FBgn0003295,FBgn0004863,FBgn0004919,FBgn0010548,FBgn0032407,FBgn0035240,FBgn0051793,FBgn0053208,FBgn0064115,FBgn0262897
	lst-miR-7-5p	10	FBgn0000216,FBgn0001168,FBgn0002609,FBgn0017549,FBgn0031784,FBgn0032330,FBgn0033911,FBgn0036808,FBgn0039659,FBgn0086698
	lst-miR-3096a-5p	10	FBgn0004436,FBgn0015546,FBgn0031294,FBgn0035162,FBgn0037347,FBgn0259212,FBgn0260458,FBgn0263353,FBgn0264273,FBgn0044419
	lst-miR-210-3p	10	FBgn0000210,FBgn0002945,FBgn0019650,FBgn0024992,FBgn0029840,FBgn0030996,FBgn0032172,FBgn0039257,FBgn0039849,FBgn0261617
	lst-miR-n60-5p	10	FBgn0021764,FBgn0028646,FBgn0029935,FBgn0030034,FBgn0030581,FBgn0033949,FBgn0036828,FBgn0043796,FBgn0050158,FBgn0051016
	lst-miR-n193-3p	10	FBgn0000244,FBgn0001624,FBgn0035935,FBgn0037040,FBgn0038237,FBgn0051235,FBgn0066304,FBgn0259727,FBgn0261854,FBgn0030457
	lst-miR-2796-5p	10	FBgn0001291,FBgn0004880,FBgn0015558,FBgn0032124,FBgn0036402,FBgn0085446,FBgn0261524,FBgn0262742,FBgn0262870,FBgn0263031
	lst-miR-n245-3p	10	FBgn0013334,FBgn0037697,FBgn0053993,FBgn0051323,FBgn0004649,FBgn0052579,FBgn0037365,FBgn0266538,FBgn0039126,FBgn0031077
	lst-miR-193-3p	10	FBgn0000244,FBgn0000636,FBgn0015774,FBgn0023531,FBgn0036678,FBgn0038098,FBgn0038542,FBgn0039140,FBgn0052707,FBgn0259984
	lst-miR-n44-5p	11	FBgn0002781,FBgn0010473,FBgn0030613,FBgn0033624,FBgn0036143,FBgn0036725,FBgn0037015,FBgn0250851,FBgn0263108,FBgn0263220,FBgn0263289
	lst-miR-509b	11	FBgn0004652,FBgn0010415,FBgn0015372,FBgn0030362,FBgn0033702,FBgn0036144,FBgn0039738,FBgn0052529,FBgn0259727,FBgn0261015,FBgn0262475
	lst-miR-n96-5p	11	FBgn0023526,FBgn0030018,FBgn0031090,FBgn0031645,FBgn0037792,FBgn0040765,FBgn0050503,FBgn0051637,FBgn0260400,FBgn0261260,FBgn0264307
	lst-miR-124-3p	11	FBgn0001189,FBgn0001291,FBgn0003089,FBgn0004397,FBgn0010389,FBgn0031191,FBgn0035949,FBgn0038642,FBgn0039113,FBgn0261680,FBgn0261679
	lst-miR-n232-3p	11	FBgn0002973,FBgn0003339,FBgn0016978,FBgn0030349,FBgn0033712,FBgn0085339,FBgn0250867,FBgn0259203,FBgn0261046,FBgn0261552,FBgn0263772
	lst-miR-993	11	FBgn0004237,FBgn0024251,FBgn0026083,FBgn0027570,FBgn0028331,FBgn0030797,FBgn0032414,FBgn0032812,FBgn0040780,FBgn0051989,FBgn0250823
	lst-miR-n92-5p	11	FBgn0000427,FBgn0004368,FBgn0011823,FBgn0028481,FBgn0031455,FBgn0034795,FBgn0035078,FBgn0035720,FBgn0035880,FBgn0053105,FBgn0262975
	lst-miR-n63-5p	11	FBgn0003517,FBgn0010313,FBgn0020372,FBgn0029657,FBgn0035736,FBgn0038425,FBgn0039157,FBgn0053096,FBgn0260442,FBgn0263983,FBgn0264562
	lst-miR-124a-3p	11	FBgn0001189,FBgn0001291,FBgn0003089,FBgn0004397,FBgn0010389,FBgn0028581,FBgn0031191,FBgn0035949,FBgn0038642,FBgn0261680,FBgn0261679
	lst-miR-320b	11	FBgn0005694,FBgn0011676,FBgn0023407,FBgn0024232,FBgn0026874,FBgn0031318,FBgn0032626,FBgn0035281,FBgn0052815,FBgn0061360,FBgn0263220
	lst-miR-n29-1-5p,lst-miR-n29-2-5p,lst-miR-n29-3-5p	11	FBgn0014859,FBgn0021800,FBgn0036194,FBgn0037690,FBgn0051694,FBgn0259789,FBgn0260442,FBgn0263353,FBgn0264001,FBgn0264494,FBgn0261451
	lst-miR-n219-3p	11	FBgn0002945,FBgn0004598,FBgn0014189,FBgn0051158,FBgn0250911,FBgn0259240,FBgn0260466,FBgn0261444,FBgn0261802,FBgn0262483,FBgn0005660
	lst-miR-n218-3p	11	FBgn0016976,FBgn0021750,FBgn0027786,FBgn0028938,FBgn0029686,FBgn0033261,FBgn0036518,FBgn0051279,FBgn0053116,FBgn0085442,FBgn0262483
	lst-miR-n104-5p	11	FBgn0011725,FBgn0020907,FBgn0026086,FBgn0027561,FBgn0032388,FBgn0038168,FBgn0039339,FBgn0039521,FBgn0051949,FBgn0051976,FBgn0263996
	lst-miR-133c	11	FBgn0003429,FBgn0010772,FBgn0027335,FBgn0031897,FBgn0036369,FBgn0041188,FBgn0050158,FBgn0052447,FBgn0086778,FBgn0262717,FBgn0031275
	lst-miR-n3-3p,lst-miR-n77-5p	11	FBgn0004227,FBgn0011747,FBgn0015663,FBgn0025643,FBgn0026634,FBgn0036180,FBgn0039862,FBgn0043002,FBgn0260452,FBgn0260657,FBgn0262518
	lst-let-7b	11	FBgn0000210,FBgn0001258,FBgn0004864,FBgn0005648,FBgn0010303,FBgn0023095,FBgn0024251,FBgn0029713,FBgn0037645,FBgn0260442,FBgn0264442
	lst-miR-150-5p	11	FBgn0001624,FBgn0002413,FBgn0003319,FBgn0004875,FBgn0030680,FBgn0032256,FBgn0036502,FBgn0037365,FBgn0039883,FBgn0259242,FBgn0260010
	lst-miR-31	12	FBgn0020620,FBgn0024244,FBgn0029723,FBgn0029791,FBgn0030603,FBgn0031770,FBgn0034990,FBgn0035308,FBgn0035510,FBgn0038188,FBgn0261397,FBgn0265045
	lst-miR-n6-3p	12	FBgn0011725,FBgn0013718,FBgn0015663,FBgn0020279,FBgn0020412,FBgn0030913,FBgn0031698,FBgn0085383,FBgn0259242,FBgn0261514,FBgn0262475,FBgn0263097
	lst-miR-n155-3p	12	FBgn0000036,FBgn0002044,FBgn0003301,FBgn0011661,FBgn0031061,FBgn0032388,FBgn0036842,FBgn0051774,FBgn0085412,FBgn0086778,FBgn0263980,FBgn0264294
	lst-miR-n2-1-5p	12	FBgn0004919,FBgn0031897,FBgn0032600,FBgn0032797,FBgn0037913,FBgn0039254,FBgn0041184,FBgn0051465,FBgn0053182,FBgn0086346,FBgn0260936,FBgn0263593
	lst-miR-n83-5p	12	FBgn0002174,FBgn0031001,FBgn0031698,FBgn0036948,FBgn0041605,FBgn0044823,FBgn0052707,FBgn0085208,FBgn0260442,FBgn0261550,FBgn0261697,FBgn0261822
	lst-miR-1260b	12	FBgn0003339,FBgn0015558,FBgn0025625,FBgn0026250,FBgn0029878,FBgn0030991,FBgn0031081,FBgn0035267,FBgn0040508,FBgn0086680,FBgn0259170,FBgn0263087
	lst-miR-n227-3p	12	FBgn0010482,FBgn0015379,FBgn0029975,FBgn0031000,FBgn0037766,FBgn0038659,FBgn0038880,FBgn0040393,FBgn0040508,FBgn0040780,FBgn0053202,FBgn0262866
	lst-miR-n195-3p	12	FBgn0020392,FBgn0030240,FBgn0031279,FBgn0032538,FBgn0037379,FBgn0038989,FBgn0052057,FBgn0052669,FBgn0085430,FBgn0262355,FBgn0262617,FBgn0263232
	lst-miR-278	12	FBgn0003464,FBgn0004583,FBgn0011747,FBgn0030468,FBgn0030890,FBgn0033153,FBgn0039659,FBgn0052057,FBgn0085344,FBgn0261015,FBgn0264273,FBgn0264598
	lst-miR-n154-3p	13	FBgn0000024,FBgn0001308,FBgn0003205,FBgn0029152,FBgn0036317,FBgn0038965,FBgn0040319,FBgn0085434,FBgn0086655,FBgn0261053,FBgn0261244,FBgn0262475,FBgn0263097
	lst-miR-2796-3p	13	FBgn0003391,FBgn0011640,FBgn0011676,FBgn0014133,FBgn0017590,FBgn0020236,FBgn0026873,FBgn0037455,FBgn0039078,FBgn0050366,FBgn0259727,FBgn0259725,FBgn0259726
	lst-miR-2b	13	FBgn0003464,FBgn0023179,FBgn0023526,FBgn0032974,FBgn0033911,FBgn0034741,FBgn0038167,FBgn0039831,FBgn0041171,FBgn0045073,FBgn0050073,FBgn0263983,FBgn0031725
	lst-miR-n184-3p	13	FBgn0004598,FBgn0014133,FBgn0031077,FBgn0031492,FBgn0031515,FBgn0031952,FBgn0036211,FBgn0036892,FBgn0053203,FBgn0261341,FBgn0262866,FBgn0263131,FBgn0264908
	lst-miR-n39-5p	13	FBgn0003162,FBgn0011591,FBgn0028474,FBgn0028953,FBgn0033112,FBgn0036874,FBgn0037614,FBgn0037615,FBgn0038467,FBgn0052685,FBgn0259202,FBgn0260442,FBgn0263352
	lst-miR-n80-5p	13	FBgn0001078,FBgn0010704,FBgn0031077,FBgn0035016,FBgn0035240,FBgn0036663,FBgn0039561,FBgn0052707,FBgn0259720,FBgn0260442,FBgn0260468,FBgn0260934,FBgn0261537
	lst-miR-n164-3p	13	FBgn0002973,FBgn0010300,FBgn0016076,FBgn0031319,FBgn0035853,FBgn0053208,FBgn0053517,FBgn0085409,FBgn0085434,FBgn0259982,FBgn0263257,FBgn0263397,FBgn0264600
	lst-miR-n157-3p	14	FBgn0000273,FBgn0004401,FBgn0004595,FBgn0033712,FBgn0034978,FBgn0037326,FBgn0038108,FBgn0041188,FBgn0052815,FBgn0260793,FBgn0260934,FBgn0261015,FBgn0262734,FBgn0264307
	lst-miR-n82-5p	14	FBgn0004880,FBgn0005694,FBgn0027561,FBgn0027571,FBgn0030847,FBgn0031100,FBgn0032395,FBgn0034540,FBgn0035424,FBgn0037147,FBgn0040010,FBgn0051072,FBgn0260653,FBgn0263239
	lst-miR-n49-5p	14	FBgn0000183,FBgn0011571,FBgn0014179,FBgn0020626,FBgn0028582,FBgn0033638,FBgn0036714,FBgn0037344,FBgn0051211,FBgn0261649,FBgn0263780,FBgn0264515,FBgn0004177,FBgn0033500
	lst-miR-6496-5p	14	FBgn0000709,FBgn0005278,FBgn0025525,FBgn0030331,FBgn0030581,FBgn0034308,FBgn0034598,FBgn0039249,FBgn0042641,FBgn0051720,FBgn0086758,FBgn0262139,FBgn0262476,FBgn0264255
	lst-miR-n57-5p	14	FBgn0003638,FBgn0004396,FBgn0004598,FBgn0010473,FBgn0026144,FBgn0030350,FBgn0035198,FBgn0037398,FBgn0085432,FBgn0259110,FBgn0262483,FBgn0262593,FBgn0263594,FBgn0264006
	lst-miR-n9-5p	14	FBgn0005616,FBgn0010303,FBgn0013467,FBgn0013751,FBgn0030648,FBgn0032365,FBgn0036585,FBgn0036752,FBgn0051635,FBgn0053094,FBgn0053125,FBgn0085408,FBgn0250903,FBgn0264087
	lst-miR-n207-3p	14	FBgn0004606,FBgn0010825,FBgn0023407,FBgn0030505,FBgn0031765,FBgn0032787,FBgn0035144,FBgn0037203,FBgn0037212,FBgn0040336,FBgn0061356,FBgn0261381,FBgn0261602,FBgn0262508
	lst-miR-n143-3p	14	FBgn0000179,FBgn0003507,FBgn0029867,FBgn0030897,FBgn0034641,FBgn0035246,FBgn0036741,FBgn0037344,FBgn0051793,FBgn0086758,FBgn0259171,FBgn0260941,FBgn0263031,FBgn0264502
	lst-miR-n20-5p	15	FBgn0016797,FBgn0026239,FBgn0031519,FBgn0036789,FBgn0038033,FBgn0038704,FBgn0039478,FBgn0039810,FBgn0039849,FBgn0040375,FBgn0050120,FBgn0051687,FBgn0262030,FBgn0263355,FBgn0033359
	lst-miR-n94-5p	15	FBgn0004401,FBgn0005617,FBgn0005658,FBgn0024986,FBgn0030581,FBgn0031698,FBgn0036278,FBgn0036544,FBgn0043799,FBgn0050120,FBgn0259170,FBgn0259242,FBgn0261564,FBgn0262527,FBgn0263929
	lst-miR-n4-5p	15	FBgn0003261,FBgn0004197,FBgn0005586,FBgn0022153,FBgn0030809,FBgn0030897,FBgn0032656,FBgn0034795,FBgn0036374,FBgn0039883,FBgn0053145,FBgn0053179,FBgn0259110,FBgn0260753,FBgn0261530
	lst-miR-n114-5p	15	FBgn0011211,FBgn0011582,FBgn0016038,FBgn0024251,FBgn0026375,FBgn0027339,FBgn0029157,FBgn0029870,FBgn0032797,FBgn0036973,FBgn0038858,FBgn0039659,FBgn0260470,FBgn0264495,FBgn0260451
	lst-miR-3049-3p	16	FBgn0000036,FBgn0015558,FBgn0016976,FBgn0020245,FBgn0032172,FBgn0033167,FBgn0037146,FBgn0038975,FBgn0039530,FBgn0041184,FBgn0085414,FBgn0085430,FBgn0250911,FBgn0262508,FBgn0263097,FBgn0265974
	lst-miR-n97-5p	16	FBgn0003345,FBgn0011676,FBgn0028487,FBgn0030207,FBgn0030343,FBgn0030794,FBgn0031707,FBgn0032077,FBgn0032388,FBgn0032730,FBgn0033371,FBgn0033597,FBgn0036725,FBgn0037081,FBgn0043458,FBgn0264255
	lst-miR-n196-3p	16	FBgn0011259,FBgn0015770,FBgn0029608,FBgn0030997,FBgn0032088,FBgn0034356,FBgn0035486,FBgn0036892,FBgn0039915,FBgn0045476,FBgn0085280,FBgn0085408,FBgn0260943,FBgn0262483,FBgn0262734,FBgn0264086
	lst-miR-n56-5p	17	FBgn0000659,FBgn0003475,FBgn0004102,FBgn0010313,FBgn0020439,FBgn0030505,FBgn0032988,FBgn0033749,FBgn0035975,FBgn0036337,FBgn0036663,FBgn0037379,FBgn0039286,FBgn0085391,FBgn0085434,FBgn0250911,FBgn0261811
	lst-miR-n233-3p	17	FBgn0003175,FBgn0003371,FBgn0014411,FBgn0030946,FBgn0031077,FBgn0033639,FBgn0034327,FBgn0035721,FBgn0036832,FBgn0039734,FBgn0040571,FBgn0050120,FBgn0051262,FBgn0053964,FBgn0260794,FBgn0263097,FBgn0263232
	lst-miR-n208-3p	17	FBgn0003638,FBgn0005536,FBgn0010408,FBgn0010473,FBgn0015773,FBgn0025630,FBgn0027085,FBgn0027087,FBgn0028400,FBgn0028527,FBgn0031451,FBgn0031519,FBgn0032600,FBgn0037082,FBgn0261938,FBgn0262508,FBgn0263757
	lst-miR-n139-3p	17	FBgn0000567,FBgn0004921,FBgn0027948,FBgn0030495,FBgn0031574,FBgn0032506,FBgn0033113,FBgn0035016,FBgn0035293,FBgn0036360,FBgn0037325,FBgn0037547,FBgn0040507,FBgn0040823,FBgn0086676,FBgn0259720,FBgn0264087
	lst-miR-278-3p	17	FBgn0003464,FBgn0011747,FBgn0015774,FBgn0030890,FBgn0034399,FBgn0035293,FBgn0038964,FBgn0039659,FBgn0052057,FBgn0085344,FBgn0085442,FBgn0260466,FBgn0261015,FBgn0261341,FBgn0264273,FBgn0264562,FBgn0264598
	lst-miR-n192-3p	18	FBgn0000636,FBgn0011211,FBgn0013263,FBgn0013720,FBgn0016976,FBgn0021800,FBgn0027508,FBgn0035880,FBgn0037109,FBgn0038033,FBgn0038499,FBgn0039309,FBgn0052111,FBgn0052270,FBgn0053208,FBgn0262026,FBgn0263220,FBgn0264574
	lst-miR-n121-5p	18	FBgn0031883,FBgn0016976,FBgn0003716,FBgn0014024,FBgn0266459,FBgn0260399,FBgn0028554,FBgn0013973,FBgn0035981,FBgn0050275,FBgn0030613,FBgn0037998,FBgn0035473,FBgn0002873,FBgn0260238,FBgn0003741,FBgn0031077,FBgn0051542
	lst-miR-n42-5p	18	FBgn0000037,FBgn0001128,FBgn0004396,FBgn0015222,FBgn0030581,FBgn0030914,FBgn0031089,FBgn0033062,FBgn0035229,FBgn0038606,FBgn0038897,FBgn0039026,FBgn0051286,FBgn0052626,FBgn0259220,FBgn0261053,FBgn0264303,FBgn0264574
	lst-miR-n197-3p	19	FBgn0000024,FBgn0003009,FBgn0003068,FBgn0003256,FBgn0004595,FBgn0004666,FBgn0015770,FBgn0026206,FBgn0032797,FBgn0034140,FBgn0035113,FBgn0041171,FBgn0259926,FBgn0261015,FBgn0261285,FBgn0261526,FBgn0262483,FBgn0263396,FBgn0261451
	lst-miR-n89-5p	19	FBgn0004595,FBgn0010263,FBgn0033802,FBgn0035113,FBgn0037238,FBgn0038606,FBgn0039883,FBgn0051211,FBgn0051687,FBgn0053182,FBgn0085430,FBgn0259986,FBgn0260941,FBgn0261642,FBgn0262579,FBgn0263271,FBgn0263355,FBgn0263865,FBgn0265523
	lst-miR-n165-3p	19	FBgn0000017,FBgn0002873,FBgn0004598,FBgn0011676,FBgn0015371,FBgn0031602,FBgn0037040,FBgn0037526,FBgn0038405,FBgn0039478,FBgn0042135,FBgn0051268,FBgn0053547,FBgn0260658,FBgn0261397,FBgn0263351,FBgn0263757,FBgn0264255,FBgn0264574
	lst-miR-n66-5p	19	FBgn0001105,FBgn0002873,FBgn0027101,FBgn0027657,FBgn0028581,FBgn0031735,FBgn0034598,FBgn0035498,FBgn0035854,FBgn0035981,FBgn0036851,FBgn0037109,FBgn0037702,FBgn0038659,FBgn0039600,FBgn0039633,FBgn0051793,FBgn0053105,FBgn0259242
	lst-miR-n148-3p	19	FBgn0004242,FBgn0010473,FBgn0020381,FBgn0023549,FBgn0033791,FBgn0033989,FBgn0035026,FBgn0035424,FBgn0038603,FBgn0051516,FBgn0053105,FBgn0053147,FBgn0086372,FBgn0259139,FBgn0260400,FBgn0260743,FBgn0261244,FBgn0263346,FBgn0265084
	lst-miR-n71-5p	20	FBgn0004875,FBgn0014467,FBgn0015400,FBgn0031188,FBgn0031374,FBgn0032363,FBgn0034598,FBgn0034789,FBgn0035880,FBgn0036278,FBgn0037939,FBgn0040397,FBgn0051523,FBgn0066365,FBgn0085382,FBgn0261649,FBgn0261822,FBgn0262955,FBgn0265784,FBgn0259823
	lst-miR-n215-3p	20	FBgn0000108,FBgn0003435,FBgn0026533,FBgn0027660,FBgn0027951,FBgn0029506,FBgn0029685,FBgn0030613,FBgn0030766,FBgn0033404,FBgn0039861,FBgn0039862,FBgn0051989,FBgn0053704,FBgn0086902,FBgn0259203,FBgn0260400,FBgn0261802,FBgn0263289,FBgn0263416
	lst-miR-n156-3p	20	FBgn0026083,FBgn0030581,FBgn0032010,FBgn0033192,FBgn0033926,FBgn0034548,FBgn0035240,FBgn0037015,FBgn0039600,FBgn0041171,FBgn0050015,FBgn0051116,FBgn0051163,FBgn0260400,FBgn0261526,FBgn0261569,FBgn0262738,FBgn0029746,FBgn0035239,FBgn0030306
	lst-miR-184-3p	21	FBgn0003321,FBgn0004595,FBgn0010395,FBgn0025632,FBgn0027843,FBgn0029944,FBgn0031633,FBgn0032479,FBgn0033154,FBgn0034327,FBgn0035482,FBgn0036678,FBgn0038422,FBgn0038653,FBgn0039858,FBgn0039904,FBgn0039925,FBgn0041184,FBgn0086704,FBgn0260943,FBgn0264001
	lst-miR-210-5p	21	FBgn0003089,FBgn0005658,FBgn0010113,FBgn0010825,FBgn0011818,FBgn0013263,FBgn0015838,FBgn0029867,FBgn0030745,FBgn0031929,FBgn0033174,FBgn0036374,FBgn0037344,FBgn0037525,FBgn0039504,FBgn0041789,FBgn0085409,FBgn0085478,FBgn0260442,FBgn0263108,FBgn0263346
	lst-miR-193b	22	FBgn0004177,FBgn0014037,FBgn0014133,FBgn0026869,FBgn0029067,FBgn0031030,FBgn0031077,FBgn0031319,FBgn0034990,FBgn0035290,FBgn0036678,FBgn0037702,FBgn0037837,FBgn0053208,FBgn0064117,FBgn0250824,FBgn0250911,FBgn0259171,FBgn0259984,FBgn0261341,FBgn0262483,FBgn0261849
	lst-miR-n79-5p	22	FBgn0000015,FBgn0000114,FBgn0003429,FBgn0003861,FBgn0010313,FBgn0010772,FBgn0010905,FBgn0011760,FBgn0019686,FBgn0023531,FBgn0026149,FBgn0030030,FBgn0036663,FBgn0037613,FBgn0038277,FBgn0039500,FBgn0053147,FBgn0259171,FBgn0260223,FBgn0263097,FBgn0263346,FBgn0265084
	lst-miR-n145-3p	23	FBgn0003028,FBgn0003889,FBgn0004595,FBgn0010113,FBgn0015774,FBgn0020245,FBgn0020307,FBgn0023441,FBgn0024183,FBgn0027492,FBgn0027835,FBgn0028734,FBgn0031453,FBgn0034476,FBgn0034808,FBgn0037766,FBgn0039054,FBgn0052687,FBgn0063485,FBgn0085391,FBgn0261722,FBgn0263097,FBgn0263257
	lst-miR-n67-5p	23	FBgn0003638,FBgn0010333,FBgn0026197,FBgn0029587,FBgn0031455,FBgn0031952,FBgn0036374,FBgn0037746,FBgn0038168,FBgn0039215,FBgn0040507,FBgn0050378,FBgn0064123,FBgn0085434,FBgn0250869,FBgn0260222,FBgn0260943,FBgn0261697,FBgn0263593,FBgn0263983,FBgn0264001,FBgn0264005,FBgn0264598
	lst-miR-n16-5p	23	FBgn0000244,FBgn0004919,FBgn0010415,FBgn0015558,FBgn0024251,FBgn0027453,FBgn0031765,FBgn0035751,FBgn0036374,FBgn0039309,FBgn0039809,FBgn0051719,FBgn0052698,FBgn0061200,FBgn0085478,FBgn0250851,FBgn0259200,FBgn0259222,FBgn0260859,FBgn0261090,FBgn0262508,FBgn0264001,FBgn0264562
	lst-miR-n242-3p	23	FBgn0259176,FBgn0000017,FBgn0263097,FBgn0035914,FBgn0039647,FBgn0003009,FBgn0085387,FBgn0000392,FBgn0037563,FBgn0001977,FBgn0026597,FBgn0035528,FBgn0030451,FBgn0265084,FBgn0011582,FBgn0033725,FBgn0263864,FBgn0261353,FBgn0085412,FBgn0250911,FBgn0260237,FBgn0004401,FBgn0002945
	lst-miR-n52-5p	23	FBgn0005694,FBgn0025571,FBgn0026630,FBgn0027548,FBgn0030892,FBgn0030913,FBgn0032495,FBgn0035060,FBgn0035981,FBgn0036663,FBgn0037135,FBgn0038897,FBgn0038984,FBgn0039656,FBgn0040010,FBgn0051793,FBgn0053105,FBgn0053111,FBgn0085344,FBgn0086675,FBgn0262483,FBgn0264489,FBgn0027602
	lst-miR-n170-3p	23	FBgn0001296,FBgn0003741,FBgn0004919,FBgn0024232,FBgn0026370,FBgn0027342,FBgn0031191,FBgn0031453,FBgn0035142,FBgn0035198,FBgn0035581,FBgn0035981,FBgn0037998,FBgn0039431,FBgn0041184,FBgn0052486,FBgn0085208,FBgn0085306,FBgn0260238,FBgn0263033,FBgn0263108,FBgn0263983,FBgn0264785
	lst-miR-n162-3p	24	FBgn0000239,FBgn0002023,FBgn0003261,FBgn0014189,FBgn0016131,FBgn0027616,FBgn0031331,FBgn0031954,FBgn0032731,FBgn0033403,FBgn0034846,FBgn0036374,FBgn0037109,FBgn0050366,FBgn0052311,FBgn0053523,FBgn0250911,FBgn0259108,FBgn0259824,FBgn0261381,FBgn0261839,FBgn0261844,FBgn0262527,FBgn0262717
	lst-miR-n167-3p	25	FBgn0000536,FBgn0003256,FBgn0003380,FBgn0003435,FBgn0010414,FBgn0011582,FBgn0024244,FBgn0024804,FBgn0025777,FBgn0030806,FBgn0031077,FBgn0032077,FBgn0032600,FBgn0037184,FBgn0037978,FBgn0038571,FBgn0039560,FBgn0058191,FBgn0061356,FBgn0085250,FBgn0260222,FBgn0264075,FBgn0264087,FBgn0264442,FBgn0265083
	lst-miR-423-5p	25	FBgn0004622,FBgn0005619,FBgn0024836,FBgn0026189,FBgn0030894,FBgn0033403,FBgn0033405,FBgn0033497,FBgn0033674,FBgn0035016,FBgn0035733,FBgn0037705,FBgn0037796,FBgn0039833,FBgn0041605,FBgn0050222,FBgn0085478,FBgn0086655,FBgn0086758,FBgn0259246,FBgn0260655,FBgn0262483,FBgn0262743,FBgn0263257,FBgn0264598
	lst-miR-n91-5p	25	FBgn0004587,FBgn0014037,FBgn0015562,FBgn0022770,FBgn0026597,FBgn0027291,FBgn0029157,FBgn0031844,FBgn0033183,FBgn0034210,FBgn0034598,FBgn0035002,FBgn0038787,FBgn0039945,FBgn0051296,FBgn0052767,FBgn0085427,FBgn0085478,FBgn0259224,FBgn0259922,FBgn0261514,FBgn0263772,FBgn0264606,FBgn0266489,FBgn0033572
	lst-miR-n54-5p	25	FBgn0005658,FBgn0011474,FBgn0015371,FBgn0022153,FBgn0031375,FBgn0032052,FBgn0034978,FBgn0035533,FBgn0035750,FBgn0038897,FBgn0039818,FBgn0039945,FBgn0040007,FBgn0042111,FBgn0050462,FBgn0051495,FBgn0250851,FBgn0260224,FBgn0260941,FBgn0261053,FBgn0261573,FBgn0262820,FBgn0264574,FBgn0031275,FBgn0266488
	lst-miR-n194-3p	26	FBgn0000395,FBgn0000611,FBgn0000633,FBgn0002989,FBgn0004552,FBgn0005617,FBgn0010303,FBgn0022153,FBgn0024251,FBgn0026197,FBgn0027602,FBgn0031389,FBgn0032382,FBgn0033353,FBgn0035240,FBgn0035880,FBgn0041004,FBgn0045478,FBgn0051323,FBgn0052447,FBgn0052626,FBgn0052698,FBgn0262483,FBgn0263994,FBgn0264364,FBgn0264598
	lst-miR-4020b-5p	27	FBgn0001311,FBgn0001624,FBgn0002921,FBgn0003380,FBgn0005427,FBgn0011300,FBgn0015558,FBgn0016797,FBgn0025643,FBgn0029860,FBgn0030049,FBgn0031089,FBgn0033039,FBgn0034180,FBgn0037326,FBgn0042092,FBgn0051678,FBgn0051687,FBgn0051774,FBgn0053208,FBgn0085344,FBgn0086899,FBgn0259994,FBgn0260470,FBgn0262527,FBgn0263355,FBgn0264562
	lst-miR-34b-5p	27	FBgn0000036,FBgn0001311,FBgn0002707,FBgn0002921,FBgn0002938,FBgn0005427,FBgn0020279,FBgn0025643,FBgn0027508,FBgn0028875,FBgn0029524,FBgn0029860,FBgn0030049,FBgn0031294,FBgn0036553,FBgn0037326,FBgn0038200,FBgn0053156,FBgn0085344,FBgn0085409,FBgn0085434,FBgn0259994,FBgn0260441,FBgn0260466,FBgn0261545,FBgn0264562,FBgn0264574
	lst-miR-n28-1-5p,lst-miR-n28-2-5p	28	FBgn0000414,FBgn0003174,FBgn0004103,FBgn0010473,FBgn0011582,FBgn0020257,FBgn0023526,FBgn0026086,FBgn0028487,FBgn0031995,FBgn0032506,FBgn0033364,FBgn0035087,FBgn0035622,FBgn0038334,FBgn0039172,FBgn0039215,FBgn0039807,FBgn0041105,FBgn0050073,FBgn0085343,FBgn0086656,FBgn0261641,FBgn0261823,FBgn0262483,FBgn0262736,FBgn0263603,FBgn0264712
	lst-miR-n46-5p	28	FBgn0000242,FBgn0000581,FBgn0002921,FBgn0003507,FBgn0004569,FBgn0010313,FBgn0010414,FBgn0011571,FBgn0015324,FBgn0015558,FBgn0024232,FBgn0031698,FBgn0032314,FBgn0032515,FBgn0033473,FBgn0034978,FBgn0037636,FBgn0039425,FBgn0052791,FBgn0085447,FBgn0085478,FBgn0259212,FBgn0261444,FBgn0261553,FBgn0262527,FBgn0262617,FBgn0264006,FBgn0264562
	lst-miR-n8-5p	28	FBgn0000108,FBgn0001138,FBgn0001235,FBgn0001624,FBgn0002940,FBgn0010415,FBgn0020238,FBgn0029687,FBgn0030400,FBgn0034802,FBgn0035424,FBgn0035986,FBgn0036374,FBgn0038980,FBgn0040765,FBgn0051221,FBgn0052110,FBgn0085397,FBgn0085446,FBgn0086758,FBgn0259246,FBgn0259481,FBgn0259745,FBgn0261617,FBgn0261854,FBgn0264255,FBgn0264493,FBgn0264981
	lst-miR-n32-5p	28	FBgn0003371,FBgn0010768,FBgn0024232,FBgn0026375,FBgn0030680,FBgn0033744,FBgn0034389,FBgn0035016,FBgn0035482,FBgn0035772,FBgn0036789,FBgn0037109,FBgn0037636,FBgn0039215,FBgn0039883,FBgn0045478,FBgn0051550,FBgn0051687,FBgn0085449,FBgn0263346,FBgn0263355,FBgn0263865,FBgn0263993,FBgn0263997,FBgn0264495,FBgn0264562,FBgn0265084,FBgn0266100
	lst-miR-n101-5p	29	FBgn0000028,FBgn0000108,FBgn0010303,FBgn0011710,FBgn0015399,FBgn0016041,FBgn0016926,FBgn0022382,FBgn0022768,FBgn0025549,FBgn0026206,FBgn0027528,FBgn0030417,FBgn0031055,FBgn0031908,FBgn0034408,FBgn0034435,FBgn0036494,FBgn0038826,FBgn0040279,FBgn0040505,FBgn0052791,FBgn0259176,FBgn0259244,FBgn0260499,FBgn0260943,FBgn0261954,FBgn0263097,FBgn0264502
	lst-miR-184	31	FBgn0002772,FBgn0003598,FBgn0003612,FBgn0003870,FBgn0005658,FBgn0013263,FBgn0028582,FBgn0030109,FBgn0030357,FBgn0030641,FBgn0030963,FBgn0033355,FBgn0034266,FBgn0035198,FBgn0035935,FBgn0037344,FBgn0038552,FBgn0038826,FBgn0039640,FBgn0039738,FBgn0051195,FBgn0053513,FBgn0064117,FBgn0083950,FBgn0260238,FBgn0261551,FBgn0263102,FBgn0263974,FBgn0264255,FBgn0032752,FBgn0030640
	lst-miR-n62-5p	31	FBgn0014455,FBgn0020618,FBgn0024944,FBgn0027549,FBgn0028999,FBgn0030648,FBgn0030812,FBgn0030813,FBgn0031257,FBgn0031842,FBgn0033460,FBgn0033884,FBgn0034797,FBgn0034978,FBgn0035229,FBgn0035844,FBgn0038033,FBgn0038334,FBgn0039647,FBgn0039727,FBgn0039861,FBgn0050177,FBgn0051465,FBgn0051719,FBgn0052372,FBgn0085419,FBgn0260862,FBgn0260964,FBgn0263131,FBgn0263289,FBgn0265084
	lst-miR-n231-3p	32	FBgn0000416,FBgn0002566,FBgn0002921,FBgn0004575,FBgn0004687,FBgn0005640,FBgn0010470,FBgn0019686,FBgn0027835,FBgn0028400,FBgn0028541,FBgn0028875,FBgn0029685,FBgn0029820,FBgn0030443,FBgn0030894,FBgn0032080,FBgn0033757,FBgn0035736,FBgn0038188,FBgn0039358,FBgn0041004,FBgn0050392,FBgn0053639,FBgn0085342,FBgn0259927,FBgn0260442,FBgn0260487,FBgn0261836,FBgn0262869,FBgn0263257,FBgn0263351
	lst-miR-n75-5p	33	FBgn0001128,FBgn0003861,FBgn0004118,FBgn0004381,FBgn0011739,FBgn0022764,FBgn0028658,FBgn0031294,FBgn0032364,FBgn0033863,FBgn0035162,FBgn0035290,FBgn0035449,FBgn0036480,FBgn0037347,FBgn0037625,FBgn0037842,FBgn0038033,FBgn0038499,FBgn0039863,FBgn0051523,FBgn0051740,FBgn0052082,FBgn0085290,FBgn0085420,FBgn0259727,FBgn0260238,FBgn0260442,FBgn0262468,FBgn0263387,FBgn0264552,FBgn0264712,FBgn0031832
	lst-miR-n45-5p	34	FBgn0000116,FBgn0001991,FBgn0002945,FBgn0010113,FBgn0011571,FBgn0014857,FBgn0020412,FBgn0024232,FBgn0028581,FBgn0030892,FBgn0031030,FBgn0032817,FBgn0033095,FBgn0036259,FBgn0036627,FBgn0036663,FBgn0037146,FBgn0038108,FBgn0038398,FBgn0051116,FBgn0083959,FBgn0250911,FBgn0259174,FBgn0259720,FBgn0260012,FBgn0260454,FBgn0261046,FBgn0261697,FBgn0263031,FBgn0263980,FBgn0264255,FBgn0264743,FBgn0263030,FBg…
	lst-miR-n40-5p	37	FBgn0001215,FBgn0003464,FBgn0004359,FBgn0005658,FBgn0010482,FBgn0016976,FBgn0021872,FBgn0022153,FBgn0023407,FBgn0023531,FBgn0026409,FBgn0031077,FBgn0034435,FBgn0037040,FBgn0037344,FBgn0037455,FBgn0051961,FBgn0052311,FBgn0052843,FBgn0053100,FBgn0053182,FBgn0083950,FBgn0085383,FBgn0086708,FBgn0086758,FBgn0259727,FBgn0262483,FBgn0263097,FBgn0263603,FBgn0263980,FBgn0263996,FBgn0264001,FBgn0264087,FBg…
	lst-miR-5097	37	FBgn0000394,FBgn0001991,FBgn0003715,FBgn0003861,FBgn0016976,FBgn0023091,FBgn0025571,FBgn0026737,FBgn0027339,FBgn0029663,FBgn0029903,FBgn0030183,FBgn0030465,FBgn0030757,FBgn0030897,FBgn0031995,FBgn0033112,FBgn0033192,FBgn0035661,FBgn0037040,FBgn0037238,FBgn0037724,FBgn0045823,FBgn0053208,FBgn0085386,FBgn0259822,FBgn0260747,FBgn0260934,FBgn0261085,FBgn0261802,FBgn0261822,FBgn0262737,FBgn0262740,FBg…
	lst-miR-n182-3p	38	FBgn0000286,FBgn0000808,FBgn0001301,FBgn0002567,FBgn0002873,FBgn0003513,FBgn0003861,FBgn0004456,FBgn0004828,FBgn0023023,FBgn0026620,FBgn0026873,FBgn0027508,FBgn0027581,FBgn0028369,FBgn0028433,FBgn0029685,FBgn0029778,FBgn0029914,FBgn0030181,FBgn0031619,FBgn0035854,FBgn0036752,FBgn0037950,FBgn0038033,FBgn0038603,FBgn0039927,FBgn0053964,FBgn0250874,FBgn0259170,FBgn0259243,FBgn0259719,FBgn0260458,FBg…
	lst-miR-n11-5p	38	FBgn0001257,FBgn0002921,FBgn0004652,FBgn0005636,FBgn0011570,FBgn0015371,FBgn0016976,FBgn0023535,FBgn0028427,FBgn0030301,FBgn0030608,FBgn0030648,FBgn0030984,FBgn0031190,FBgn0031760,FBgn0032475,FBgn0032741,FBgn0034158,FBgn0034266,FBgn0034535,FBgn0035482,FBgn0036116,FBgn0051031,FBgn0051116,FBgn0051342,FBgn0051687,FBgn0053105,FBgn0061360,FBgn0064123,FBgn0064126,FBgn0085387,FBgn0260775,FBgn0261381,FBg…
	lst-miR-n175-3p	38	FBgn0000535,FBgn0004876,FBgn0010303,FBgn0010415,FBgn0011586,FBgn0013949,FBgn0019662,FBgn0027548,FBgn0029762,FBgn0030304,FBgn0031239,FBgn0031722,FBgn0031733,FBgn0033404,FBgn0035688,FBgn0036152,FBgn0036202,FBgn0037365,FBgn0037515,FBgn0040393,FBgn0041097,FBgn0046258,FBgn0051687,FBgn0052758,FBgn0085344,FBgn0085432,FBgn0259139,FBgn0259242,FBgn0260934,FBgn0260943,FBgn0261548,FBgn0261793,FBgn0263102,FBg…
	lst-miR-n1-3p	39	FBgn0000303,FBgn0000308,FBgn0001223,FBgn0001228,FBgn0002921,FBgn0004397,FBgn0004870,FBgn0015286,FBgn0026239,FBgn0029992,FBgn0030049,FBgn0030648,FBgn0031023,FBgn0031055,FBgn0031926,FBgn0033153,FBgn0033232,FBgn0033403,FBgn0033405,FBgn0033760,FBgn0033791,FBgn0033953,FBgn0034598,FBgn0036663,FBgn0036832,FBgn0038588,FBgn0038639,FBgn0038890,FBgn0039738,FBgn0039927,FBgn0040092,FBgn0085434,FBgn0086687,FBg…
	lst-miR-n102-5p	39	FBgn0003464,FBgn0011676,FBgn0014024,FBgn0015129,FBgn0015222,FBgn0016754,FBgn0017578,FBgn0020224,FBgn0023023,FBgn0023531,FBgn0028433,FBgn0029885,FBgn0030946,FBgn0031077,FBgn0031515,FBgn0031631,FBgn0032479,FBgn0032515,FBgn0034638,FBgn0034797,FBgn0034990,FBgn0036828,FBgn0037408,FBgn0038065,FBgn0039240,FBgn0042111,FBgn0051687,FBgn0052694,FBgn0085442,FBgn0250903,FBgn0250911,FBgn0259171,FBgn0261444,FBg…
	lst-miR-n43-5p	42	FBgn0000056,FBgn0004652,FBgn0011582,FBgn0013263,FBgn0013334,FBgn0013720,FBgn0014396,FBgn0016976,FBgn0020257,FBgn0030648,FBgn0031041,FBgn0031188,FBgn0031191,FBgn0031631,FBgn0032330,FBgn0032394,FBgn0033421,FBgn0035240,FBgn0035258,FBgn0035432,FBgn0037177,FBgn0037702,FBgn0037913,FBgn0038223,FBgn0039249,FBgn0039883,FBgn0051870,FBgn0052626,FBgn0061360,FBgn0085208,FBgn0085344,FBgn0260458,FBgn0260936,FBg…
	lst-miR-n37-1-5p,lst-miR-n37-2-5p	43	FBgn0002306,FBgn0003345,FBgn0003380,FBgn0003513,FBgn0003651,FBgn0004652,FBgn0015803,FBgn0020279,FBgn0020767,FBgn0026083,FBgn0026206,FBgn0026869,FBgn0027508,FBgn0031066,FBgn0032021,FBgn0032330,FBgn0033183,FBgn0034136,FBgn0034396,FBgn0034411,FBgn0034603,FBgn0034903,FBgn0035371,FBgn0035845,FBgn0037324,FBgn0037625,FBgn0038494,FBgn0039078,FBgn0052447,FBgn0053105,FBgn0053208,FBgn0053517,FBgn0082582,FBg…
	lst-miR-n187-3p	44	FBgn0000210,FBgn0003175,FBgn0011300,FBgn0014009,FBgn0016976,FBgn0020251,FBgn0024251,FBgn0027596,FBgn0028704,FBgn0031295,FBgn0031459,FBgn0031488,FBgn0033210,FBgn0034476,FBgn0034789,FBgn0035429,FBgn0035914,FBgn0036058,FBgn0036899,FBgn0037137,FBgn0037412,FBgn0037943,FBgn0039157,FBgn0039883,FBgn0041161,FBgn0043471,FBgn0052152,FBgn0052683,FBgn0053105,FBgn0082582,FBgn0085434,FBgn0085442,FBgn0260442,FBg…
	lst-miR-n59-5p	45	FBgn0000808,FBgn0002576,FBgn0003513,FBgn0004401,FBgn0004575,FBgn0014133,FBgn0022153,FBgn0027359,FBgn0028938,FBgn0029679,FBgn0029854,FBgn0029860,FBgn0031044,FBgn0031322,FBgn0031751,FBgn0033913,FBgn0034135,FBgn0034263,FBgn0034865,FBgn0035142,FBgn0035612,FBgn0035719,FBgn0035720,FBgn0035880,FBgn0036576,FBgn0037659,FBgn0038880,FBgn0040077,FBgn0040752,FBgn0041188,FBgn0042135,FBgn0043002,FBgn0043799,FBg…
	lst-miR-n199-3p	46	FBgn0000242,FBgn0000427,FBgn0001991,FBgn0003464,FBgn0004595,FBgn0010303,FBgn0015834,FBgn0026239,FBgn0028527,FBgn0028646,FBgn0028982,FBgn0031041,FBgn0031077,FBgn0031698,FBgn0031952,FBgn0032109,FBgn0034598,FBgn0034854,FBgn0035032,FBgn0036032,FBgn0037082,FBgn0038639,FBgn0039600,FBgn0041171,FBgn0050480,FBgn0051495,FBgn0051793,FBgn0052270,FBgn0052666,FBgn0053988,FBgn0064123,FBgn0085412,FBgn0260237,FBg…
	lst-miR-n7-5p	47	FBgn0000045,FBgn0000152,FBgn0001301,FBgn0002921,FBgn0003002,FBgn0003464,FBgn0004598,FBgn0010313,FBgn0015381,FBgn0020618,FBgn0024251,FBgn0026370,FBgn0026873,FBgn0028581,FBgn0030810,FBgn0031758,FBgn0032259,FBgn0033196,FBgn0034598,FBgn0034795,FBgn0035854,FBgn0037555,FBgn0037613,FBgn0037913,FBgn0038425,FBgn0039478,FBgn0041188,FBgn0051388,FBgn0051660,FBgn0052152,FBgn0052206,FBgn0053208,FBgn0085431,FBg…
	lst-miR-6497-3p	48	FBgn0000659,FBgn0002643,FBgn0003464,FBgn0003651,FBgn0004237,FBgn0004875,FBgn0004956,FBgn0005596,FBgn0010551,FBgn0011204,FBgn0014857,FBgn0020440,FBgn0023095,FBgn0023097,FBgn0023169,FBgn0026189,FBgn0030757,FBgn0031039,FBgn0035198,FBgn0035240,FBgn0035397,FBgn0035975,FBgn0036851,FBgn0037109,FBgn0037466,FBgn0037653,FBgn0037713,FBgn0038653,FBgn0039172,FBgn0039600,FBgn0040010,FBgn0040284,FBgn0040890,FBg…
	lst-miR-8112	49	FBgn0003345,FBgn0263220,FBgn0041111,FBgn0013334,FBgn0039830,FBgn0261238,FBgn0265598,FBgn0261444,FBgn0063485,FBgn0259822,FBgn0016926,FBgn0003651,FBgn0250903,FBgn0027602,FBgn0031294,FBgn0005658,FBgn0052066,FBgn0260943,FBgn0085442,FBgn0266459,FBgn0259242,FBgn0038108,FBgn0040336,FBgn0050158,FBgn0085478,FBgn0053208,FBgn0004107,FBgn0032363,FBgn0266489,FBgn0260941,FBgn0260400,FBgn0015371,FBgn0052152,FBg…
	lst-miR-34	49	FBgn0001311,FBgn0002707,FBgn0002921,FBgn0002938,FBgn0003380,FBgn0003464,FBgn0005427,FBgn0013263,FBgn0015558,FBgn0016797,FBgn0020279,FBgn0025643,FBgn0026430,FBgn0026597,FBgn0030680,FBgn0030788,FBgn0031089,FBgn0031879,FBgn0032109,FBgn0033039,FBgn0033442,FBgn0035554,FBgn0035734,FBgn0036083,FBgn0036518,FBgn0038200,FBgn0038826,FBgn0039561,FBgn0040366,FBgn0042092,FBgn0051678,FBgn0051687,FBgn0051989,FBg…
	lst-miR-n81-5p	50	FBgn0000242,FBgn0001078,FBgn0003464,FBgn0003638,FBgn0004652,FBgn0011582,FBgn0015374,FBgn0015542,FBgn0020887,FBgn0024251,FBgn0028341,FBgn0030613,FBgn0030648,FBgn0030897,FBgn0030952,FBgn0031279,FBgn0032330,FBgn0033086,FBgn0033802,FBgn0035198,FBgn0035240,FBgn0036778,FBgn0038201,FBgn0039215,FBgn0039229,FBgn0040077,FBgn0040206,FBgn0040239,FBgn0040336,FBgn0040397,FBgn0041111,FBgn0041184,FBgn0042641,FBg…
	lst-miR-n141-3p	52	FBgn0003218,FBgn0003380,FBgn0004622,FBgn0005564,FBgn0010263,FBgn0010473,FBgn0011674,FBgn0011760,FBgn0011761,FBgn0019886,FBgn0020257,FBgn0021800,FBgn0023097,FBgn0023531,FBgn0024251,FBgn0024804,FBgn0026255,FBgn0027657,FBgn0028704,FBgn0028990,FBgn0030882,FBgn0031473,FBgn0032151,FBgn0032365,FBgn0033362,FBgn0033403,FBgn0034327,FBgn0034720,FBgn0035162,FBgn0035405,FBgn0039038,FBgn0039347,FBgn0039830,FBg…
	lst-miR-n214-3p	52	FBgn0000116,FBgn0000535,FBgn0000542,FBgn0002938,FBgn0003138,FBgn0003339,FBgn0004108,FBgn0004587,FBgn0004606,FBgn0004828,FBgn0013720,FBgn0015359,FBgn0020224,FBgn0028550,FBgn0030642,FBgn0030996,FBgn0031988,FBgn0032856,FBgn0033935,FBgn0034598,FBgn0035060,FBgn0035136,FBgn0035880,FBgn0036463,FBgn0037051,FBgn0037222,FBgn0037526,FBgn0037536,FBgn0037856,FBgn0038143,FBgn0039117,FBgn0039309,FBgn0039664,FBg…
	lst-miR-n25-5p	54	FBgn0000056,FBgn0001128,FBgn0003884,FBgn0004509,FBgn0004575,FBgn0011202,FBgn0011582,FBgn0011758,FBgn0015919,FBgn0020238,FBgn0020912,FBgn0027548,FBgn0027654,FBgn0027843,FBgn0028433,FBgn0028527,FBgn0028982,FBgn0029154,FBgn0030603,FBgn0030882,FBgn0030892,FBgn0031039,FBgn0031294,FBgn0032878,FBgn0033159,FBgn0034598,FBgn0036511,FBgn0036663,FBgn0037344,FBgn0038079,FBgn0038223,FBgn0038659,FBgn0039347,FBg…
	lst-miR-n4-3p	57	FBgn0000108,FBgn0000251,FBgn0000808,FBgn0005658,FBgn0010313,FBgn0011725,FBgn0014163,FBgn0015129,FBgn0020257,FBgn0021738,FBgn0024232,FBgn0025674,FBgn0026597,FBgn0028550,FBgn0028704,FBgn0030304,FBgn0030648,FBgn0031077,FBgn0032151,FBgn0032363,FBgn0032856,FBgn0033250,FBgn0035772,FBgn0038334,FBgn0039215,FBgn0039347,FBgn0039561,FBgn0050366,FBgn0051072,FBgn0051211,FBgn0051414,FBgn0052707,FBgn0064123,FBg…
	lst-miR-745-3p	57	FBgn0000054,FBgn0000084,FBgn0000709,FBgn0001301,FBgn0003977,FBgn0004598,FBgn0010551,FBgn0011481,FBgn0011823,FBgn0016694,FBgn0020620,FBgn0024330,FBgn0024558,FBgn0027338,FBgn0027528,FBgn0029723,FBgn0029992,FBgn0030243,FBgn0030505,FBgn0030758,FBgn0030894,FBgn0031023,FBgn0032656,FBgn0034072,FBgn0034416,FBgn0034990,FBgn0036553,FBgn0037021,FBgn0037040,FBgn0037182,FBgn0037379,FBgn0037625,FBgn0037746,FBg…
	lst-miR-n174-3p	59	FBgn0000542,FBgn0000547,FBgn0001316,FBgn0002945,FBgn0003450,FBgn0003638,FBgn0003900,FBgn0004179,FBgn0004882,FBgn0011672,FBgn0013263,FBgn0020236,FBgn0020278,FBgn0024994,FBgn0026370,FBgn0027108,FBgn0028582,FBgn0030581,FBgn0030642,FBgn0030745,FBgn0030870,FBgn0031041,FBgn0034137,FBgn0034797,FBgn0035078,FBgn0035497,FBgn0035816,FBgn0037313,FBgn0037344,FBgn0037466,FBgn0037758,FBgn0038223,FBgn0038740,FBg…
	lst-miR-n198-3p	60	FBgn0000210,FBgn0000414,FBgn0001942,FBgn0001994,FBgn0003204,FBgn0003339,FBgn0003507,FBgn0004102,FBgn0004652,FBgn0005648,FBgn0010414,FBgn0010473,FBgn0011217,FBgn0011481,FBgn0014133,FBgn0015558,FBgn0023212,FBgn0023388,FBgn0024251,FBgn0024836,FBgn0025641,FBgn0027508,FBgn0029157,FBgn0031145,FBgn0031190,FBgn0031698,FBgn0032688,FBgn0035845,FBgn0036032,FBgn0037539,FBgn0038167,FBgn0038354,FBgn0039215,FBg…
	lst-miR-n216-3p	65	FBgn0000036,FBgn0000120,FBgn0003089,FBgn0003175,FBgn0003464,FBgn0003861,FBgn0004397,FBgn0005619,FBgn0010197,FBgn0010263,FBgn0010399,FBgn0011474,FBgn0011676,FBgn0022349,FBgn0023531,FBgn0024189,FBgn0024992,FBgn0026428,FBgn0027375,FBgn0027498,FBgn0029123,FBgn0029676,FBgn0030946,FBgn0031077,FBgn0031451,FBgn0031733,FBgn0032388,FBgn0032407,FBgn0034327,FBgn0034598,FBgn0035229,FBgn0035854,FBgn0035935,FBg…
	lst-miR-127	66	FBgn0000173,FBgn0000179,FBgn0000414,FBgn0000615,FBgn0002174,FBgn0003371,FBgn0004575,FBgn0005630,FBgn0005658,FBgn0010303,FBgn0010473,FBgn0013263,FBgn0015801,FBgn0016131,FBgn0020912,FBgn0022959,FBgn0023095,FBgn0028325,FBgn0028474,FBgn0029154,FBgn0029860,FBgn0029992,FBgn0030613,FBgn0030941,FBgn0031064,FBgn0031282,FBgn0031319,FBgn0031619,FBgn0031751,FBgn0031765,FBgn0032256,FBgn0032479,FBgn0032656,FBg…
	lst-miR-n229-3p	67	FBgn0000017,FBgn0003028,FBgn0003256,FBgn0003430,FBgn0010113,FBgn0010217,FBgn0010383,FBgn0010473,FBgn0010786,FBgn0011300,FBgn0015129,FBgn0020765,FBgn0025743,FBgn0026370,FBgn0027082,FBgn0027521,FBgn0031194,FBgn0031299,FBgn0032506,FBgn0033463,FBgn0033762,FBgn0034286,FBgn0034476,FBgn0034802,FBgn0034990,FBgn0035002,FBgn0035612,FBgn0035720,FBgn0035901,FBgn0035976,FBgn0037184,FBgn0038124,FBgn0038484,FBg…
	lst-miR-34-5p	68	FBgn0000036,FBgn0000546,FBgn0000567,FBgn0001311,FBgn0001624,FBgn0002707,FBgn0002921,FBgn0002938,FBgn0003380,FBgn0003464,FBgn0005427,FBgn0011300,FBgn0013263,FBgn0016797,FBgn0019985,FBgn0020248,FBgn0020279,FBgn0025643,FBgn0028433,FBgn0028875,FBgn0029157,FBgn0029860,FBgn0030049,FBgn0030505,FBgn0031089,FBgn0032109,FBgn0032330,FBgn0032407,FBgn0033039,FBgn0033935,FBgn0034759,FBgn0035004,FBgn0035107,FBg…
	lst-miR-n3-5p	69	FBgn0000244,FBgn0000567,FBgn0000578,FBgn0003129,FBgn0003134,FBgn0003301,FBgn0003345,FBgn0004117,FBgn0010772,FBgn0011571,FBgn0011676,FBgn0011758,FBgn0013954,FBgn0015129,FBgn0015371,FBgn0016976,FBgn0021872,FBgn0021873,FBgn0023423,FBgn0024251,FBgn0026252,FBgn0026439,FBgn0028341,FBgn0029702,FBgn0029791,FBgn0030258,FBgn0030569,FBgn0030600,FBgn0030810,FBgn0031077,FBgn0033244,FBgn0033538,FBgn0034802,FBg…
	lst-miR-n76-5p	70	FBgn0000046,FBgn0000056,FBgn0000448,FBgn0001128,FBgn0001319,FBgn0002566,FBgn0003339,FBgn0003715,FBgn0004646,FBgn0005619,FBgn0010473,FBgn0011474,FBgn0011640,FBgn0014133,FBgn0015371,FBgn0015600,FBgn0015625,FBgn0020392,FBgn0023095,FBgn0026375,FBgn0027339,FBgn0027453,FBgn0028544,FBgn0029697,FBgn0029911,FBgn0030054,FBgn0030897,FBgn0031191,FBgn0032251,FBgn0032513,FBgn0032656,FBgn0032748,FBgn0032945,FBg…
	lst-miR-n152-3p	71	FBgn0001185,FBgn0003861,FBgn0004107,FBgn0004370,FBgn0004587,FBgn0005596,FBgn0005640,FBgn0005670,FBgn0010113,FBgn0010263,FBgn0011481,FBgn0011571,FBgn0011676,FBgn0014133,FBgn0015803,FBgn0016976,FBgn0023095,FBgn0023531,FBgn0024232,FBgn0026370,FBgn0028572,FBgn0029504,FBgn0029867,FBgn0030581,FBgn0030613,FBgn0030648,FBgn0030680,FBgn0030991,FBgn0031039,FBgn0031077,FBgn0031995,FBgn0032051,FBgn0033404,FBg…
	lst-miR-n86-1-5p,lst-miR-n86-2-5p	74	FBgn0000210,FBgn0003715,FBgn0003861,FBgn0004516,FBgn0004587,FBgn0004666,FBgn0010383,FBgn0011676,FBgn0011725,FBgn0013726,FBgn0013799,FBgn0014133,FBgn0015129,FBgn0015400,FBgn0016976,FBgn0020236,FBgn0020497,FBgn0023076,FBgn0028979,FBgn0029854,FBgn0029873,FBgn0030090,FBgn0030243,FBgn0030468,FBgn0030613,FBgn0030648,FBgn0030791,FBgn0030997,FBgn0031077,FBgn0032330,FBgn0034204,FBgn0034641,FBgn0034709,FBg…
	lst-miR-6497-5p	90	FBgn0000108,FBgn0000667,FBgn0001987,FBgn0002932,FBgn0002945,FBgn0003261,FBgn0003301,FBgn0003435,FBgn0004795,FBgn0010473,FBgn0013548,FBgn0015129,FBgn0015400,FBgn0015546,FBgn0015558,FBgn0016797,FBgn0017566,FBgn0023076,FBgn0024732,FBgn0026259,FBgn0027608,FBgn0028369,FBgn0029666,FBgn0030159,FBgn0030474,FBgn0030613,FBgn0030723,FBgn0030763,FBgn0031145,FBgn0031174,FBgn0031327,FBgn0031770,FBgn0031850,FBg…
	lst-miR-n191-3p	91	FBgn0000163,FBgn0000405,FBgn0001105,FBgn0002023,FBgn0002873,FBgn0003435,FBgn0005536,FBgn0005596,FBgn0010197,FBgn0014133,FBgn0015300,FBgn0015371,FBgn0015774,FBgn0016754,FBgn0020255,FBgn0022343,FBgn0023531,FBgn0025394,FBgn0026575,FBgn0028581,FBgn0028658,FBgn0028875,FBgn0029154,FBgn0029791,FBgn0030738,FBgn0030810,FBgn0030997,FBgn0031039,FBgn0031077,FBgn0031110,FBgn0031431,FBgn0031574,FBgn0031619,FBg…
	lst-miR-279	97	FBgn0000028,FBgn0000210,FBgn0000376,FBgn0000524,FBgn0000565,FBgn0000568,FBgn0001186,FBgn0001253,FBgn0001624,FBgn0003093,FBgn0003463,FBgn0003507,FBgn0004362,FBgn0004397,FBgn0004644,FBgn0004652,FBgn0004666,FBgn0004811,FBgn0010473,FBgn0010762,FBgn0014859,FBgn0015323,FBgn0015625,FBgn0015803,FBgn0016059,FBgn0016061,FBgn0020299,FBgn0020622,FBgn0025360,FBgn0025639,FBgn0027951,FBgn0028341,FBgn0028567,FBg…
	lst-miR-n212-3p	98	FBgn0000028,FBgn0000108,FBgn0000242,FBgn0000405,FBgn0000499,FBgn0000633,FBgn0002174,FBgn0003339,FBgn0003638,FBgn0003710,FBgn0004575,FBgn0004648,FBgn0004838,FBgn0010313,FBgn0011661,FBgn0011826,FBgn0014163,FBgn0015024,FBgn0016930,FBgn0016976,FBgn0020379,FBgn0020620,FBgn0025571,FBgn0026566,FBgn0027548,FBgn0027654,FBgn0028341,FBgn0028497,FBgn0028550,FBgn0030304,FBgn0030366,FBgn0030648,FBgn0030670,FBg…
	lst-miR-n221-3p	100	FBgn0000114,FBgn0000152,FBgn0000244,FBgn0000504,FBgn0001128,FBgn0003129,FBgn0004397,FBgn0004606,FBgn0004795,FBgn0005427,FBgn0010113,FBgn0010313,FBgn0010473,FBgn0011758,FBgn0014020,FBgn0014467,FBgn0015371,FBgn0015772,FBgn0015949,FBgn0019662,FBgn0020278,FBgn0020510,FBgn0020910,FBgn0023531,FBgn0024232,FBgn0025790,FBgn0026064,FBgn0026315,FBgn0026597,FBgn0027287,FBgn0027514,FBgn0027561,FBgn0027779,FBg…
	lst-miR-n144-3p	101	FBgn0000014,FBgn0000181,FBgn0000448,FBgn0001085,FBgn0001301,FBgn0003205,FBgn0003339,FBgn0003345,FBgn0003415,FBgn0005427,FBgn0005536,FBgn0010348,FBgn0011204,FBgn0011278,FBgn0011746,FBgn0014020,FBgn0015371,FBgn0015903,FBgn0016976,FBgn0020379,FBgn0020912,FBgn0023531,FBgn0024987,FBgn0026192,FBgn0026370,FBgn0027508,FBgn0028717,FBgn0028875,FBgn0029896,FBgn0030054,FBgn0030812,FBgn0031068,FBgn0031077,FBg…
	lst-miR-n189-3p	108	FBgn0000286,FBgn0001099,FBgn0001128,FBgn0002306,FBgn0002873,FBgn0002921,FBgn0003396,FBgn0003450,FBgn0003507,FBgn0003861,FBgn0004179,FBgn0005596,FBgn0011582,FBgn0011758,FBgn0011818,FBgn0014020,FBgn0014467,FBgn0015558,FBgn0015903,FBgn0020255,FBgn0021872,FBgn0023416,FBgn0024232,FBgn0024251,FBgn0024994,FBgn0026250,FBgn0026597,FBgn0026749,FBgn0027108,FBgn0027567,FBgn0028582,FBgn0028848,FBgn0029154,FBg…
	lst-miR-n48-5p	114	FBgn0000015,FBgn0000036,FBgn0000659,FBgn0001099,FBgn0001128,FBgn0001139,FBgn0002174,FBgn0003261,FBgn0003301,FBgn0003651,FBgn0003861,FBgn0004876,FBgn0005278,FBgn0005536,FBgn0010113,FBgn0010263,FBgn0010313,FBgn0010905,FBgn0011300,FBgn0011571,FBgn0011710,FBgn0011818,FBgn0013263,FBgn0013334,FBgn0014133,FBgn0014467,FBgn0015371,FBgn0015789,FBgn0016976,FBgn0019890,FBgn0020496,FBgn0020620,FBgn0024232,FBg…
	lst-miR-370-3p	115	FBgn0000289,FBgn0000636,FBgn0000659,FBgn0002552,FBgn0002733,FBgn0002945,FBgn0003218,FBgn0003300,FBgn0003450,FBgn0003464,FBgn0003638,FBgn0003861,FBgn0004117,FBgn0004606,FBgn0005427,FBgn0005624,FBgn0005631,FBgn0005648,FBgn0005694,FBgn0008635,FBgn0010113,FBgn0010383,FBgn0011259,FBgn0013746,FBgn0013753,FBgn0014467,FBgn0015542,FBgn0016797,FBgn0016976,FBgn0017590,FBgn0020309,FBgn0024232,FBgn0024891,FBg…
	lst-miR-1587	117	FBgn0000157,FBgn0000180,FBgn0000183,FBgn0000556,FBgn0001977,FBgn0002528,FBgn0002985,FBgn0004009,FBgn0004117,FBgn0004436,FBgn0004587,FBgn0004595,FBgn0004652,FBgn0005536,FBgn0005638,FBgn0010019,FBgn0010238,FBgn0013987,FBgn0014133,FBgn0014189,FBgn0015129,FBgn0016059,FBgn0016976,FBgn0020653,FBgn0022153,FBgn0023083,FBgn0023095,FBgn0023531,FBgn0024189,FBgn0024897,FBgn0024985,FBgn0024994,FBgn0026206,FBg…
	lst-miR-n21-5p	134	FBgn0000028,FBgn0000117,FBgn0000242,FBgn0000382,FBgn0000625,FBgn0001128,FBgn0002719,FBgn0003261,FBgn0003339,FBgn0003651,FBgn0003861,FBgn0004587,FBgn0004606,FBgn0004644,FBgn0004828,FBgn0004838,FBgn0004875,FBgn0005278,FBgn0005536,FBgn0005634,FBgn0010113,FBgn0010473,FBgn0010583,FBgn0011300,FBgn0011571,FBgn0011676,FBgn0013263,FBgn0013334,FBgn0013342,FBgn0014037,FBgn0015245,FBgn0015371,FBgn0015789,FBg…
	lst-miR-n41-5p	140	FBgn0000042,FBgn0000210,FBgn0000242,FBgn0000427,FBgn0000567,FBgn0001218,FBgn0001291,FBgn0002413,FBgn0003301,FBgn0003345,FBgn0003464,FBgn0003638,FBgn0003861,FBgn0004028,FBgn0004050,FBgn0004242,FBgn0004595,FBgn0004652,FBgn0010114,FBgn0010313,FBgn0010408,FBgn0010909,FBgn0011571,FBgn0011672,FBgn0013263,FBgn0014037,FBgn0014396,FBgn0015371,FBgn0015806,FBgn0017457,FBgn0017590,FBgn0020251,FBgn0020496,FBg…
	lst-miR-n12-5p	147	FBgn0000037,FBgn0000253,FBgn0000581,FBgn0001215,FBgn0002528,FBgn0002938,FBgn0003189,FBgn0003435,FBgn0003638,FBgn0004179,FBgn0004396,FBgn0004595,FBgn0004924,FBgn0005658,FBgn0010114,FBgn0011202,FBgn0011739,FBgn0011818,FBgn0011826,FBgn0015790,FBgn0016754,FBgn0016976,FBgn0020257,FBgn0021764,FBgn0025571,FBgn0026064,FBgn0026206,FBgn0026239,FBgn0026375,FBgn0027339,FBgn0027528,FBgn0027561,FBgn0028341,FBg…
	lst-miR-n201-3p	153	FBgn0000210,FBgn0000382,FBgn0000463,FBgn0001332,FBgn0003129,FBgn0003256,FBgn0003261,FBgn0003339,FBgn0003380,FBgn0003513,FBgn0003612,FBgn0004575,FBgn0004587,FBgn0004595,FBgn0004606,FBgn0004876,FBgn0004903,FBgn0005427,FBgn0005596,FBgn0005658,FBgn0005694,FBgn0010113,FBgn0010114,FBgn0010341,FBgn0011259,FBgn0011672,FBgn0011758,FBgn0011817,FBgn0013342,FBgn0014029,FBgn0015222,FBgn0015803,FBgn0015949,FBg…
	lst-miR-n168-3p	156	FBgn0000181,FBgn0000273,FBgn0000557,FBgn0001624,FBgn0001994,FBgn0002921,FBgn0003249,FBgn0003386,FBgn0003651,FBgn0003861,FBgn0003892,FBgn0004363,FBgn0004509,FBgn0004595,FBgn0004652,FBgn0004868,FBgn0004924,FBgn0005536,FBgn0005649,FBgn0005660,FBgn0010113,FBgn0010313,FBgn0010350,FBgn0011259,FBgn0011828,FBgn0013263,FBgn0013342,FBgn0014396,FBgn0015789,FBgn0015949,FBgn0016754,FBgn0016926,FBgn0016976,FBg…
	lst-miR-n106-5p,lst-miR-n226-3p	159	FBgn0000108,FBgn0000116,FBgn0000210,FBgn0000259,FBgn0000308,FBgn0000556,FBgn0000659,FBgn0001218,FBgn0001301,FBgn0001624,FBgn0002921,FBgn0003371,FBgn0003380,FBgn0003415,FBgn0003435,FBgn0003651,FBgn0003710,FBgn0004242,FBgn0004363,FBgn0004390,FBgn0004595,FBgn0005536,FBgn0010113,FBgn0010300,FBgn0010314,FBgn0010909,FBgn0011305,FBgn0011666,FBgn0011672,FBgn0011701,FBgn0011760,FBgn0013263,FBgn0013342,FBg…
	lst-miR-n151-3p	160	FBgn0000014,FBgn0000524,FBgn0000559,FBgn0000615,FBgn0000808,FBgn0001168,FBgn0001301,FBgn0003339,FBgn0003464,FBgn0003979,FBgn0004242,FBgn0004587,FBgn0005592,FBgn0005658,FBgn0010313,FBgn0010473,FBgn0011259,FBgn0014143,FBgn0014396,FBgn0015371,FBgn0015546,FBgn0015776,FBgn0020381,FBgn0020622,FBgn0021895,FBgn0023130,FBgn0024232,FBgn0024992,FBgn0026144,FBgn0026199,FBgn0026602,FBgn0028427,FBgn0029663,FBg…
	lst-miR-n55-5p	180	FBgn0000180,FBgn0000210,FBgn0000307,FBgn0000382,FBgn0000709,FBgn0001128,FBgn0001228,FBgn0001258,FBgn0001332,FBgn0002921,FBgn0002938,FBgn0003261,FBgn0003339,FBgn0003380,FBgn0003513,FBgn0003660,FBgn0003888,FBgn0004237,FBgn0004456,FBgn0004575,FBgn0004587,FBgn0004606,FBgn0005427,FBgn0005596,FBgn0005694,FBgn0011259,FBgn0011725,FBgn0011817,FBgn0013342,FBgn0013720,FBgn0014029,FBgn0014467,FBgn0015323,FBg…
	lst-miR-n190-3p	186	FBgn0000037,FBgn0000253,FBgn0000581,FBgn0001215,FBgn0002528,FBgn0002938,FBgn0003189,FBgn0003301,FBgn0003435,FBgn0003638,FBgn0004179,FBgn0004396,FBgn0004595,FBgn0004924,FBgn0005658,FBgn0010114,FBgn0011739,FBgn0013348,FBgn0014001,FBgn0015379,FBgn0015790,FBgn0016754,FBgn0016976,FBgn0020257,FBgn0020306,FBgn0020653,FBgn0020910,FBgn0021764,FBgn0025571,FBgn0026064,FBgn0026206,FBgn0026375,FBgn0027339,FBg…
	lst-miR-n2-1-3p,lst-miR-n2-2-3p	198	FBgn0000210,FBgn0000242,FBgn0000579,FBgn0000636,FBgn0000659,FBgn0000711,FBgn0000826,FBgn0001090,FBgn0003345,FBgn0003460,FBgn0003499,FBgn0003513,FBgn0003514,FBgn0003651,FBgn0003888,FBgn0004102,FBgn0004117,FBgn0004456,FBgn0004598,FBgn0004606,FBgn0004618,FBgn0004876,FBgn0005536,FBgn0005648,FBgn0005658,FBgn0005694,FBgn0010414,FBgn0010473,FBgn0010905,FBgn0011277,FBgn0011640,FBgn0011656,FBgn0011701,FBg…
	lst-miR-n172-3p	233	FBgn0000108,FBgn0000181,FBgn0000210,FBgn0000273,FBgn0000490,FBgn0000557,FBgn0000578,FBgn0001316,FBgn0001624,FBgn0001994,FBgn0002023,FBgn0002632,FBgn0002921,FBgn0003118,FBgn0003249,FBgn0003380,FBgn0003386,FBgn0003463,FBgn0003464,FBgn0003651,FBgn0003710,FBgn0003861,FBgn0003892,FBgn0004363,FBgn0004509,FBgn0004595,FBgn0004652,FBgn0004868,FBgn0004924,FBgn0005536,FBgn0005649,FBgn0005660,FBgn0008651,FBg…
	lst-miR-n13-1-5p,lst-miR-n13-2-5p	287	FBgn0000015,FBgn0000036,FBgn0000042,FBgn0000116,FBgn0000157,FBgn0000210,FBgn0000228,FBgn0000253,FBgn0000289,FBgn0000409,FBgn0000504,FBgn0000557,FBgn0000581,FBgn0000659,FBgn0000711,FBgn0000964,FBgn0001122,FBgn0001301,FBgn0001624,FBgn0001942,FBgn0002023,FBgn0002632,FBgn0002945,FBgn0003204,FBgn0003300,FBgn0003371,FBgn0003380,FBgn0003460,FBgn0003464,FBgn0003507,FBgn0003513,FBgn0003638,FBgn0003651,FBg…

## Sheet: b.Consnerved miRNA
	miRNAs	Number	Targets
	lst-bantam-3p	1	FBgn0003997
	lst-miR-81a	1	FBgn0003997
	lst-miR-1-5p	1	FBgn0029801
	lst-miR-1b	1	FBgn0028999
	lst-miR-1-3p	1	FBgn0028999
	lst-miR-13b-2-5p, lst-miR-13b-2-5p	1	FBgn0051989
	lst-miR-10b	1	FBgn0037135
	lst-miR-10c-5p	1	FBgn0029798
	lst-miR-14-3p	1	FBgn0000307
	lst-miR-71-3p	1	FBgn0261832
	lst-miR-82	1	FBgn0003997
	lst-miR-87a	1	FBgn0038295
	lst-miR-99b-5p	1	FBgn0040510
	lst-miR-100-5p	1	FBgn0040510
	lst-miR-124-5p	1	FBgn0036487
	lst-miR-143-3p	1	FBgn0004449
	lst-miR-181c	1	FBgn0034935
	lst-miR-184b	1	FBgn0004435
	lst-miR-190-5p	1	FBgn0085384
	lst-miR-191-5p	1	FBgn0037179
	lst-miR-199b-3p	1	FBgn0040397
	lst-miR-275-5p	1	FBgn0037133
	lst-miR-276-3p	1	FBgn0003345
	lst-miR-306	1	FBgn0029860
	lst-miR-449	1	FBgn0264562
	lst-miR-929-5p	1	FBgn0039088
	lst-miR-929	1	FBgn0039088
	lst-miR-1323	1	FBgn0036144
	lst-miR-1692	1	FBgn0259985
	lst-miR-5106	1	FBgn0263980
	lst-miR-5978	1	FBgn0036271
	lst-miR-6829-5p	1	FBgn0036277
	lst-miR-7006-3p	1	FBgn0040297
	lst-miR-m0009	1	FBgn0038653
	lst-let-7g	2	FBgn0000210,FBgn0037645
	lst-miR-1-3p	2	FBgn0028999,FBgn0259994
	lst-miR-27e	2	FBgn0025639,FBgn0031359
	lst-miR-28	2	FBgn0010414,FBgn0033665
	lst-miR-30e-5p	2	FBgn0036236,FBgn0037156
	lst-miR-87-3p	2	FBgn0015799,FBgn0030259
	lst-miR-99b	2	FBgn0040510,FBgn0085409
	lst-miR-122-5p	2	FBgn0040010,FBgn0263980
	lst-miR-125-5p	2	FBgn0037153,FBgn0265084
	lst-miR-141-3p	2	FBgn0010197,FBgn0053108
	lst-miR-148a-3p	2	FBgn0013576,FBgn0051038
	lst-miR-281-5p	2	FBgn0014143,FBgn0259244
	lst-miR-281-3p	2	FBgn0053193,FBgn0085344
	lst-miR-307-3p	2	FBgn0038611,FBgn0262684
	lst-miR-424	2	FBgn0085305,FBgn0264712
	lst-miR-716b	2	FBgn0037153,FBgn0260400
	lst-miR-2788-3p	2	FBgn0002524,FBgn0261548
	lst-miR-5305	2	FBgn0031628,FBgn0261954
	lst-miR-m0022	2	FBgn0031450,FBgn0033733
	lst-miR-7b	3	FBgn0028292,FBgn0031784,FBgn0032330
	lst-miR-30e-3p	3	FBgn0029835,FBgn0033712,FBgn0034567
	lst-miR-100a-5p	3	FBgn0040510,FBgn0085409,FBgn0259927
	lst-miR-124b	3	FBgn0003089,FBgn0039113,FBgn0261680
	lst-miR-132-3p	3	FBgn0036170,FBgn0052713,FBgn0053223
	lst-miR-151-3p	3	FBgn0004516,FBgn0031150,FBgn0035092
	lst-miR-276-5p	3	FBgn0002524,FBgn0259202,FBgn0261538
	lst-miR-307	3	FBgn0036934,FBgn0038611,FBgn0262684
	lst-miR-317-3p	3	FBgn0035720,FBgn0037057,FBgn0259203
	lst-miR-317	3	FBgn0015359,FBgn0015797,FBgn0259203
	lst-miR-929-3p	3	FBgn0025626,FBgn0028407,FBgn0063649
	lst-miR-2765	3	FBgn0028848,FBgn0261553,FBgn0264574
	lst-miR-3151-3p	3	FBgn0260228,FBgn0037109,FBgn0083991
	lst-miR-3931	3	FBgn0026371,FBgn0250867,FBgn0261085
	lst-miR-4510	3	FBgn0001208,FBgn0035416,FBgn0259224
	lst-miR-m0006	3	FBgn0030634,FBgn0037051,FBgn0260431
	lst-miR-9-5p	4	FBgn0029854,FBgn0032359,FBgn0035144,FBgn0047199
	lst-miR-9a-5p	4	FBgn0026869,FBgn0032359,FBgn0047199,FBgn0085382
	lst-miR-9c-5p	4	FBgn0002573,FBgn0032359,FBgn0037379,FBgn0050076
	lst-miR-9e-5p	4	FBgn0026869,FBgn0032359,FBgn0047199,FBgn0085382
	lst-miR-10-3p	4	FBgn0000524,FBgn0004907,FBgn0052582,FBgn0063670
	lst-miR-72-5p	4	FBgn0024244,FBgn0035510,FBgn0261397,FBgn0265045
	lst-miR-133b-3p	4	FBgn0030638,FBgn0031897,FBgn0039863,FBgn0085434
	lst-miR-151	4	FBgn0004516,FBgn0031150,FBgn0032506,FBgn0035092
	lst-miR-184-5p	4	FBgn0001297,FBgn0003861,FBgn0004656,FBgn0265104
	lst-miR-221	4	FBgn0033474,FBgn0034603,FBgn0050392,FBgn0263120
	lst-miR-5309	4	FBgn0028880,FBgn0037153,FBgn0261548,FBgn0263396
	lst-let-7j	5	FBgn0000210,FBgn0010303,FBgn0085350,FBgn0085351,FBgn0259918
	lst-miR-9	5	FBgn0026869,FBgn0032359,FBgn0047199,FBgn0050076,FBgn0085382
	lst-miR-79-5p	5	FBgn0026869,FBgn0032359,FBgn0036143,FBgn0047199,FBgn0085382
	lst-miR-22b	5	FBgn0024362,FBgn0026319,FBgn0035978,FBgn0086677,FBgn0263111
	lst-miR-276a-5p	5	FBgn0002524,FBgn0003861,FBgn0028581,FBgn0052038,FBgn0259202
	lst-miR-996	5	FBgn0001258,FBgn0004880,FBgn0028999,FBgn0260470,FBgn0260451
	lst-miR-281-1-5p	5	FBgn0014143,FBgn0026441,FBgn0028433,FBgn0051882,FBgn0259244
	lst-miR-750	5	FBgn0003464,FBgn0027657,FBgn0041004,FBgn0085387,FBgn0260970
	lst-miR-932-5p	5	FBgn0020372,FBgn0035482,FBgn0261015,FBgn0261934,FBgn0263116
	lst-miR-5119	5	FBgn0013987,FBgn0032074,FBgn0036785,FBgn0038542,FBgn0085446
	lst-miR-7404-3p	5	FBgn0250824,FBgn0000244,FBgn0266171,FBgn0266170,FBgn0051441
	lst-miR-2a-3p	6	FBgn0020309,FBgn0034741,FBgn0039831,FBgn0050073,FBgn0052121,FBgn0263983
	lst-miR-39-3p	6	FBgn0029708,FBgn0037636,FBgn0038842,FBgn0064123,FBgn0263006,FBgn0264299
	lst-miR-92	6	FBgn0000394,FBgn0001128,FBgn0031378,FBgn0038837,FBgn0085391,FBgn0261632
	lst-miR-133a-3p	6	FBgn0027335,FBgn0031897,FBgn0050158,FBgn0052447,FBgn0262717,FBgn0031275
	lst-miR-146a	6	FBgn0004595,FBgn0014006,FBgn0029944,FBgn0031220,FBgn0036702,FBgn0082582
	lst-miR-275	6	FBgn0004598,FBgn0028550,FBgn0029687,FBgn0034886,FBgn0037133,FBgn0261244
	lst-miR-316-5p	6	FBgn0003429,FBgn0031061,FBgn0036059,FBgn0040587,FBgn0053208,FBgn0085446
	lst-miR-92a-3p	7	FBgn0000394,FBgn0001128,FBgn0031378,FBgn0038837,FBgn0085391,FBgn0086378,FBgn0261632
	lst-miR-25	7	FBgn0003292,FBgn0028875,FBgn0031208,FBgn0031613,FBgn0038420,FBgn0085383,FBgn0085424
	lst-miR-92b	7	FBgn0000394,FBgn0001128,FBgn0030930,FBgn0031208,FBgn0032001,FBgn0086378,FBgn0261632
	lst-miR-279d	7	FBgn0001258,FBgn0030961,FBgn0036993,FBgn0260470,FBgn0261358,FBgn0260451,FBgn0261357
	lst-miR-375b-3p	7	FBgn0015615,FBgn0027108,FBgn0028953,FBgn0033108,FBgn0035423,FBgn0036678,FBgn0052707
	lst-miR-2478	7	FBgn0026083,FBgn0026376,FBgn0034391,FBgn0046873,FBgn0261053,FBgn0262837,FBgn0264090
	lst-miR-133-3p	8	FBgn0027335,FBgn0030638,FBgn0031897,FBgn0036369,FBgn0050158,FBgn0052447,FBgn0086778,FBgn0262717
	lst-miR-375-3p	8	FBgn0015615,FBgn0022153,FBgn0027108,FBgn0028953,FBgn0031294,FBgn0035423,FBgn0036678,FBgn0052707
	lst-miR-3049-5p	8	FBgn0015222,FBgn0036663,FBgn0031089,FBgn0038890,FBgn0030914,FBgn0001128,FBgn0035229,FBgn0052626
	lst-miR-124b-3p	9	FBgn0001189,FBgn0003089,FBgn0004397,FBgn0031191,FBgn0035949,FBgn0038642,FBgn0085343,FBgn0261680,FBgn0261679
	lst-miR-133a	9	FBgn0027335,FBgn0031897,FBgn0036369,FBgn0039863,FBgn0050158,FBgn0052447,FBgn0085434,FBgn0261934,FBgn0263772
	lst-miR-7-5p	10	FBgn0000216,FBgn0001168,FBgn0002609,FBgn0017549,FBgn0031784,FBgn0032330,FBgn0033911,FBgn0036808,FBgn0039659,FBgn0086698
	lst-miR-92b-3p	10	FBgn0000394,FBgn0001128,FBgn0031378,FBgn0031457,FBgn0038420,FBgn0038837,FBgn0051871,FBgn0085391,FBgn0260943,FBgn0261632
	lst-miR-193-3p	10	FBgn0000244,FBgn0000636,FBgn0015774,FBgn0023531,FBgn0036678,FBgn0038098,FBgn0038542,FBgn0039140,FBgn0052707,FBgn0259984
	lst-miR-210-3p	10	FBgn0000210,FBgn0002945,FBgn0019650,FBgn0024992,FBgn0029840,FBgn0030996,FBgn0032172,FBgn0039257,FBgn0039849,FBgn0261617
	lst-miR-484	10	FBgn0003295,FBgn0004863,FBgn0004919,FBgn0010548,FBgn0032407,FBgn0035240,FBgn0051793,FBgn0053208,FBgn0064115,FBgn0262897
	lst-miR-2796-5p	10	FBgn0001291,FBgn0004880,FBgn0015558,FBgn0032124,FBgn0036402,FBgn0085446,FBgn0261524,FBgn0262742,FBgn0262870,FBgn0263031
	lst-miR-3096a-5p	10	FBgn0004436,FBgn0015546,FBgn0031294,FBgn0035162,FBgn0037347,FBgn0259212,FBgn0260458,FBgn0263353,FBgn0264273,FBgn0044419
	lst-let-7b	11	FBgn0000210,FBgn0001258,FBgn0004864,FBgn0005648,FBgn0010303,FBgn0023095,FBgn0024251,FBgn0029713,FBgn0037645,FBgn0260442,FBgn0264442
	lst-miR-993	11	FBgn0004237,FBgn0024251,FBgn0026083,FBgn0027570,FBgn0028331,FBgn0030797,FBgn0032414,FBgn0032812,FBgn0040780,FBgn0051989,FBgn0250823
	lst-miR-124-3p	11	FBgn0001189,FBgn0001291,FBgn0003089,FBgn0004397,FBgn0010389,FBgn0031191,FBgn0035949,FBgn0038642,FBgn0039113,FBgn0261680,FBgn0261679
	lst-miR-124a-3p	11	FBgn0001189,FBgn0001291,FBgn0003089,FBgn0004397,FBgn0010389,FBgn0028581,FBgn0031191,FBgn0035949,FBgn0038642,FBgn0261680,FBgn0261679
	lst-miR-133c	11	FBgn0003429,FBgn0010772,FBgn0027335,FBgn0031897,FBgn0036369,FBgn0041188,FBgn0050158,FBgn0052447,FBgn0086778,FBgn0262717,FBgn0031275
	lst-miR-150-5p	11	FBgn0001624,FBgn0002413,FBgn0003319,FBgn0004875,FBgn0030680,FBgn0032256,FBgn0036502,FBgn0037365,FBgn0039883,FBgn0259242,FBgn0260010
	lst-miR-320b	11	FBgn0005694,FBgn0011676,FBgn0023407,FBgn0024232,FBgn0026874,FBgn0031318,FBgn0032626,FBgn0035281,FBgn0052815,FBgn0061360,FBgn0263220
	lst-miR-509b	11	FBgn0004652,FBgn0010415,FBgn0015372,FBgn0030362,FBgn0033702,FBgn0036144,FBgn0039738,FBgn0052529,FBgn0259727,FBgn0261015,FBgn0262475
	lst-miR-31	12	FBgn0020620,FBgn0024244,FBgn0029723,FBgn0029791,FBgn0030603,FBgn0031770,FBgn0034990,FBgn0035308,FBgn0035510,FBgn0038188,FBgn0261397,FBgn0265045
	lst-miR-278	12	FBgn0003464,FBgn0004583,FBgn0011747,FBgn0030468,FBgn0030890,FBgn0033153,FBgn0039659,FBgn0052057,FBgn0085344,FBgn0261015,FBgn0264273,FBgn0264598
	lst-miR-1260b	12	FBgn0003339,FBgn0015558,FBgn0025625,FBgn0026250,FBgn0029878,FBgn0030991,FBgn0031081,FBgn0035267,FBgn0040508,FBgn0086680,FBgn0259170,FBgn0263087
	lst-miR-2b	13	FBgn0003464,FBgn0023179,FBgn0023526,FBgn0032974,FBgn0033911,FBgn0034741,FBgn0038167,FBgn0039831,FBgn0041171,FBgn0045073,FBgn0050073,FBgn0263983,FBgn0031725
	lst-miR-2796-3p	13	FBgn0003391,FBgn0011640,FBgn0011676,FBgn0014133,FBgn0017590,FBgn0020236,FBgn0026873,FBgn0037455,FBgn0039078,FBgn0050366,FBgn0259727,FBgn0259725,FBgn0259726
	lst-miR-6496-5p	14	FBgn0000709,FBgn0005278,FBgn0025525,FBgn0030331,FBgn0030581,FBgn0034308,FBgn0034598,FBgn0039249,FBgn0042641,FBgn0051720,FBgn0086758,FBgn0262139,FBgn0262476,FBgn0264255
	lst-miR-3049-3p	16	FBgn0000036,FBgn0015558,FBgn0016976,FBgn0020245,FBgn0032172,FBgn0033167,FBgn0037146,FBgn0038975,FBgn0039530,FBgn0041184,FBgn0085414,FBgn0085430,FBgn0250911,FBgn0262508,FBgn0263097,FBgn0265974
	lst-miR-278-3p	17	FBgn0003464,FBgn0011747,FBgn0015774,FBgn0030890,FBgn0034399,FBgn0035293,FBgn0038964,FBgn0039659,FBgn0052057,FBgn0085344,FBgn0085442,FBgn0260466,FBgn0261015,FBgn0261341,FBgn0264273,FBgn0264562,FBgn0264598
	lst-miR-184-3p	21	FBgn0003321,FBgn0004595,FBgn0010395,FBgn0025632,FBgn0027843,FBgn0029944,FBgn0031633,FBgn0032479,FBgn0033154,FBgn0034327,FBgn0035482,FBgn0036678,FBgn0038422,FBgn0038653,FBgn0039858,FBgn0039904,FBgn0039925,FBgn0041184,FBgn0086704,FBgn0260943,FBgn0264001
	lst-miR-210-5p	21	FBgn0003089,FBgn0005658,FBgn0010113,FBgn0010825,FBgn0011818,FBgn0013263,FBgn0015838,FBgn0029867,FBgn0030745,FBgn0031929,FBgn0033174,FBgn0036374,FBgn0037344,FBgn0037525,FBgn0039504,FBgn0041789,FBgn0085409,FBgn0085478,FBgn0260442,FBgn0263108,FBgn0263346
	lst-miR-193b	22	FBgn0004177,FBgn0014037,FBgn0014133,FBgn0026869,FBgn0029067,FBgn0031030,FBgn0031077,FBgn0031319,FBgn0034990,FBgn0035290,FBgn0036678,FBgn0037702,FBgn0037837,FBgn0053208,FBgn0064117,FBgn0250824,FBgn0250911,FBgn0259171,FBgn0259984,FBgn0261341,FBgn0262483,FBgn0261849
	lst-miR-423-5p	25	FBgn0004622,FBgn0005619,FBgn0024836,FBgn0026189,FBgn0030894,FBgn0033403,FBgn0033405,FBgn0033497,FBgn0033674,FBgn0035016,FBgn0035733,FBgn0037705,FBgn0037796,FBgn0039833,FBgn0041605,FBgn0050222,FBgn0085478,FBgn0086655,FBgn0086758,FBgn0259246,FBgn0260655,FBgn0262483,FBgn0262743,FBgn0263257,FBgn0264598
	lst-miR-34b-5p	27	FBgn0000036,FBgn0001311,FBgn0002707,FBgn0002921,FBgn0002938,FBgn0005427,FBgn0020279,FBgn0025643,FBgn0027508,FBgn0028875,FBgn0029524,FBgn0029860,FBgn0030049,FBgn0031294,FBgn0036553,FBgn0037326,FBgn0038200,FBgn0053156,FBgn0085344,FBgn0085409,FBgn0085434,FBgn0259994,FBgn0260441,FBgn0260466,FBgn0261545,FBgn0264562,FBgn0264574
	lst-miR-4020b-5p	27	FBgn0001311,FBgn0001624,FBgn0002921,FBgn0003380,FBgn0005427,FBgn0011300,FBgn0015558,FBgn0016797,FBgn0025643,FBgn0029860,FBgn0030049,FBgn0031089,FBgn0033039,FBgn0034180,FBgn0037326,FBgn0042092,FBgn0051678,FBgn0051687,FBgn0051774,FBgn0053208,FBgn0085344,FBgn0086899,FBgn0259994,FBgn0260470,FBgn0262527,FBgn0263355,FBgn0264562
	lst-miR-184	31	FBgn0002772,FBgn0003598,FBgn0003612,FBgn0003870,FBgn0005658,FBgn0013263,FBgn0028582,FBgn0030109,FBgn0030357,FBgn0030641,FBgn0030963,FBgn0033355,FBgn0034266,FBgn0035198,FBgn0035935,FBgn0037344,FBgn0038552,FBgn0038826,FBgn0039640,FBgn0039738,FBgn0051195,FBgn0053513,FBgn0064117,FBgn0083950,FBgn0260238,FBgn0261551,FBgn0263102,FBgn0263974,FBgn0264255,FBgn0032752,FBgn0030640
	lst-miR-5097	37	FBgn0000394,FBgn0001991,FBgn0003715,FBgn0003861,FBgn0016976,FBgn0023091,FBgn0025571,FBgn0026737,FBgn0027339,FBgn0029663,FBgn0029903,FBgn0030183,FBgn0030465,FBgn0030757,FBgn0030897,FBgn0031995,FBgn0033112,FBgn0033192,FBgn0035661,FBgn0037040,FBgn0037238,FBgn0037724,FBgn0045823,FBgn0053208,FBgn0085386,FBgn0259822,FBgn0260747,FBgn0260934,FBgn0261085,FBgn0261802,FBgn0261822,FBgn0262737,FBgn0262740,FBg…
	lst-miR-6497-3p	48	FBgn0000659,FBgn0002643,FBgn0003464,FBgn0003651,FBgn0004237,FBgn0004875,FBgn0004956,FBgn0005596,FBgn0010551,FBgn0011204,FBgn0014857,FBgn0020440,FBgn0023095,FBgn0023097,FBgn0023169,FBgn0026189,FBgn0030757,FBgn0031039,FBgn0035198,FBgn0035240,FBgn0035397,FBgn0035975,FBgn0036851,FBgn0037109,FBgn0037466,FBgn0037653,FBgn0037713,FBgn0038653,FBgn0039172,FBgn0039600,FBgn0040010,FBgn0040284,FBgn0040890,FBg…
	lst-miR-34	49	FBgn0001311,FBgn0002707,FBgn0002921,FBgn0002938,FBgn0003380,FBgn0003464,FBgn0005427,FBgn0013263,FBgn0015558,FBgn0016797,FBgn0020279,FBgn0025643,FBgn0026430,FBgn0026597,FBgn0030680,FBgn0030788,FBgn0031089,FBgn0031879,FBgn0032109,FBgn0033039,FBgn0033442,FBgn0035554,FBgn0035734,FBgn0036083,FBgn0036518,FBgn0038200,FBgn0038826,FBgn0039561,FBgn0040366,FBgn0042092,FBgn0051678,FBgn0051687,FBgn0051989,FBg…
	lst-miR-8112	49	FBgn0003345,FBgn0263220,FBgn0041111,FBgn0013334,FBgn0039830,FBgn0261238,FBgn0265598,FBgn0261444,FBgn0063485,FBgn0259822,FBgn0016926,FBgn0003651,FBgn0250903,FBgn0027602,FBgn0031294,FBgn0005658,FBgn0052066,FBgn0260943,FBgn0085442,FBgn0266459,FBgn0259242,FBgn0038108,FBgn0040336,FBgn0050158,FBgn0085478,FBgn0053208,FBgn0004107,FBgn0032363,FBgn0266489,FBgn0260941,FBgn0260400,FBgn0015371,FBgn0052152,FBg…
	lst-miR-745-3p	57	FBgn0000054,FBgn0000084,FBgn0000709,FBgn0001301,FBgn0003977,FBgn0004598,FBgn0010551,FBgn0011481,FBgn0011823,FBgn0016694,FBgn0020620,FBgn0024330,FBgn0024558,FBgn0027338,FBgn0027528,FBgn0029723,FBgn0029992,FBgn0030243,FBgn0030505,FBgn0030758,FBgn0030894,FBgn0031023,FBgn0032656,FBgn0034072,FBgn0034416,FBgn0034990,FBgn0036553,FBgn0037021,FBgn0037040,FBgn0037182,FBgn0037379,FBgn0037625,FBgn0037746,FBg…
	lst-miR-127	66	FBgn0000173,FBgn0000179,FBgn0000414,FBgn0000615,FBgn0002174,FBgn0003371,FBgn0004575,FBgn0005630,FBgn0005658,FBgn0010303,FBgn0010473,FBgn0013263,FBgn0015801,FBgn0016131,FBgn0020912,FBgn0022959,FBgn0023095,FBgn0028325,FBgn0028474,FBgn0029154,FBgn0029860,FBgn0029992,FBgn0030613,FBgn0030941,FBgn0031064,FBgn0031282,FBgn0031319,FBgn0031619,FBgn0031751,FBgn0031765,FBgn0032256,FBgn0032479,FBgn0032656,FBg…
	lst-miR-34-5p	68	FBgn0000036,FBgn0000546,FBgn0000567,FBgn0001311,FBgn0001624,FBgn0002707,FBgn0002921,FBgn0002938,FBgn0003380,FBgn0003464,FBgn0005427,FBgn0011300,FBgn0013263,FBgn0016797,FBgn0019985,FBgn0020248,FBgn0020279,FBgn0025643,FBgn0028433,FBgn0028875,FBgn0029157,FBgn0029860,FBgn0030049,FBgn0030505,FBgn0031089,FBgn0032109,FBgn0032330,FBgn0032407,FBgn0033039,FBgn0033935,FBgn0034759,FBgn0035004,FBgn0035107,FBg…
	lst-miR-6497-5p	90	FBgn0000108,FBgn0000667,FBgn0001987,FBgn0002932,FBgn0002945,FBgn0003261,FBgn0003301,FBgn0003435,FBgn0004795,FBgn0010473,FBgn0013548,FBgn0015129,FBgn0015400,FBgn0015546,FBgn0015558,FBgn0016797,FBgn0017566,FBgn0023076,FBgn0024732,FBgn0026259,FBgn0027608,FBgn0028369,FBgn0029666,FBgn0030159,FBgn0030474,FBgn0030613,FBgn0030723,FBgn0030763,FBgn0031145,FBgn0031174,FBgn0031327,FBgn0031770,FBgn0031850,FBg…
	lst-miR-279	97	FBgn0000028,FBgn0000210,FBgn0000376,FBgn0000524,FBgn0000565,FBgn0000568,FBgn0001186,FBgn0001253,FBgn0001624,FBgn0003093,FBgn0003463,FBgn0003507,FBgn0004362,FBgn0004397,FBgn0004644,FBgn0004652,FBgn0004666,FBgn0004811,FBgn0010473,FBgn0010762,FBgn0014859,FBgn0015323,FBgn0015625,FBgn0015803,FBgn0016059,FBgn0016061,FBgn0020299,FBgn0020622,FBgn0025360,FBgn0025639,FBgn0027951,FBgn0028341,FBgn0028567,FBg…
	lst-miR-370-3p	115	FBgn0000289,FBgn0000636,FBgn0000659,FBgn0002552,FBgn0002733,FBgn0002945,FBgn0003218,FBgn0003300,FBgn0003450,FBgn0003464,FBgn0003638,FBgn0003861,FBgn0004117,FBgn0004606,FBgn0005427,FBgn0005624,FBgn0005631,FBgn0005648,FBgn0005694,FBgn0008635,FBgn0010113,FBgn0010383,FBgn0011259,FBgn0013746,FBgn0013753,FBgn0014467,FBgn0015542,FBgn0016797,FBgn0016976,FBgn0017590,FBgn0020309,FBgn0024232,FBgn0024891,FBg…
	lst-miR-1587	117	FBgn0000157,FBgn0000180,FBgn0000183,FBgn0000556,FBgn0001977,FBgn0002528,FBgn0002985,FBgn0004009,FBgn0004117,FBgn0004436,FBgn0004587,FBgn0004595,FBgn0004652,FBgn0005536,FBgn0005638,FBgn0010019,FBgn0010238,FBgn0013987,FBgn0014133,FBgn0014189,FBgn0015129,FBgn0016059,FBgn0016976,FBgn0020653,FBgn0022153,FBgn0023083,FBgn0023095,FBgn0023531,FBgn0024189,FBgn0024897,FBgn0024985,FBgn0024994,FBgn0026206,FBg…

## Sheet: c.Novel miRNA
	miRNAs	Number	Targets
	lst-miR-n5-3p	1	FBgn0035720
	lst-miR-n64-5p	1	FBgn0004797
	lst-miR-n70-5p	1	FBgn0036044
	lst-miR-n99-5p	1	FBgn0031220
	lst-miR-n105-5p	1	FBgn0261268
	lst-miR-n119-5p	1	FBgn0029922
	lst-miR-n122-5p	1	FBgn0004656
	lst-miR-n123-5p	1	FBgn0086906
	lst-miR-n129-5p	1	FBgn0028952
	lst-miR-n140-3p	1	FBgn0260003
	lst-miR-n142-3p	1	FBgn0017590
	lst-miR-n147-3p	1	FBgn0262867
	lst-miR-n160-3p	1	FBgn0261804
	lst-miR-n200-3p	1	FBgn0034363
	lst-miR-n211-3p	1	FBgn0003301
	lst-miR-n217-3p	1	FBgn0035016
	lst-miR-n240-3p	1	FBgn0031077
	lst-miR-n243-3p	1	FBgn0243486
	lst-miR-n246-3p	1	FBgn0028955
	lst-miR-n247-3p	1	FBgn0033463
	lst-miR-n250-3p	1	FBgn0037445
	lst-miR-n26-5p	2	FBgn0025635,FBgn0263108
	lst-miR-n34-5p	2	FBgn0000097,FBgn0069938
	lst-miR-n36-5p	2	FBgn0036598,FBgn0262739
	lst-miR-n53-5p	2	FBgn0032002,FBgn0085432
	lst-miR-n58-5p	2	FBgn0035001,FBgn0259822
	lst-miR-n73-5p	2	FBgn0085306,FBgn0051542
	lst-miR-n74-5p	2	FBgn0031085,FBgn0259202
	lst-miR-n100-5p	2	FBgn0004177,FBgn0036260
	lst-miR-n107-5p	2	FBgn0034923,FBgn0039797
	lst-miR-n108-5p	2	FBgn0008654,FBgn0265623
	lst-miR-n111-5p	2	FBgn0031895,FBgn0033252
	lst-miR-n115-5p	2	FBgn0028408,FBgn0004028
	lst-miR-n116-5p	2	FBgn0014396,FBgn0040837
	lst-miR-n124-5p	2	FBgn0259932,FBgn0031053
	lst-miR-n132-5p	2	FBgn0085432,FBgn0031256
	lst-miR-n134-5p	2	FBgn0266757,FBgn0037408
	lst-miR-n161-3p	2	FBgn0000228,FBgn0028341
	lst-miR-n166-3p	2	FBgn0028420,FBgn0250791
	lst-miR-n180-3p	2	FBgn0033029,FBgn0086673
	lst-miR-n183-3p	2	FBgn0019890,FBgn0030328
	lst-miR-n244-3p	2	FBgn0003435,FBgn0053105
	lst-miR-n249-3p	2	FBgn0062413,FBgn0263131
	lst-miR-n10-5p	3	FBgn0031633,FBgn0035228,FBgn0261089
	lst-miR-n19-5p	3	FBgn0001297,FBgn0038890,FBgn0042135
	lst-miR-n51-5p	3	FBgn0004102,FBgn0038639,FBgn0039600
	lst-miR-n127-5p	3	FBgn0010303,FBgn0011236,FBgn0262717
	lst-miR-n138-1-3p,lst-miR-n138-2-3p	3	FBgn0031064,FBgn0033760,FBgn0037445
	lst-miR-n149-3p	3	FBgn0003285,FBgn0032363,FBgn0087011
	lst-miR-n159-3p	3	FBgn0085478,FBgn0259139,FBgn0261555
	lst-miR-n171-3p	3	FBgn0005536,FBgn0035481,FBgn0264255
	lst-miR-n188-3p	3	FBgn0037082,FBgn0086368,FBgn0262743
	lst-miR-n210-3p	3	FBgn0036725,FBgn0036824,FBgn0039877
	lst-miR-n222-3p	3	FBgn0032015,FBgn0051559,FBgn0053556
	lst-miR-n239-3p	3	FBgn0085434,FBgn0260442,FBgn0000810
	lst-miR-n257-3p	3	FBgn0020379,FBgn0085434,FBgn0261015
	lst-miR-n18-5p	4	FBgn0032515,FBgn0036715,FBgn0037169,FBgn0264087
	lst-miR-n38-5p	4	FBgn0000221,FBgn0031077,FBgn0085380,FBgn0261522
	lst-miR-n130-5p	4	FBgn0038421,FBgn0040571,FBgn0259917,FBgn0036032
	lst-miR-n131-5p	4	FBgn0030625,FBgn0026592,FBgn0014411,FBgn0264255
	lst-miR-n173-3p	4	FBgn0001624,FBgn0030114,FBgn0037135,FBgn0037612
	lst-miR-n181-3p	4	FBgn0004401,FBgn0033062,FBgn0038947,FBgn0086655
	lst-miR-n185-3p	4	FBgn0000036,FBgn0015524,FBgn0015789,FBgn0030065
	lst-miR-n225-3p	4	FBgn0004598,FBgn0038201,FBgn0040322,FBgn0261019
	lst-miR-n253-3p	4	FBgn0030613,FBgn0000210,FBgn0037344,FBgn0011582
	lst-miR-n14-5p	5	FBgn0021895,FBgn0030258,FBgn0033668,FBgn0036890,FBgn0263131
	lst-miR-n24-5p	5	FBgn0004838,FBgn0029911,FBgn0030581,FBgn0039664,FBgn0050115
	lst-miR-n50-5p	5	FBgn0028938,FBgn0029154,FBgn0053057,FBgn0261260,FBgn0262170
	lst-miR-n88-5p	5	FBgn0004369,FBgn0023531,FBgn0261514,FBgn0262717,FBgn0263456
	lst-miR-n98-5p	5	FBgn0029795,FBgn0035240,FBgn0047114,FBgn0260466,FBgn0022349
	lst-miR-n117-5p	5	FBgn0263097,FBgn0264090,FBgn0085430,FBgn0010414,FBgn0031428
	lst-miR-n150-3p	5	FBgn0001301,FBgn0024985,FBgn0039132,FBgn0261532,FBgn0263102
	lst-miR-n163-3p	5	FBgn0000064,FBgn0037713,FBgn0050158,FBgn0259242,FBgn0260238
	lst-miR-n176-3p	5	FBgn0002921,FBgn0024184,FBgn0082582,FBgn0086655,FBgn0264001
	lst-miR-n177-3p	5	FBgn0025725,FBgn0029082,FBgn0031118,FBgn0038467,FBgn0050008
	lst-miR-n178-3p	5	FBgn0002985,FBgn0036485,FBgn0041188,FBgn0086365,FBgn0259242
	lst-miR-n204-3p	5	FBgn0010300,FBgn0035240,FBgn0037625,FBgn0052301,FBgn0260431
	lst-miR-n235-3p	5	FBgn0034300,FBgn0020912,FBgn0259212,FBgn0052698,FBgn0023023
	lst-miR-n241-3p	5	FBgn0022153,FBgn0035756,FBgn0040636,FBgn0003310,FBgn0266438
	lst-miR-n255-3p	5	FBgn0029123,FBgn0264364,FBgn0033769,FBgn0260454,FBgn0039632
	lst-miR-n22-5p	6	FBgn0005536,FBgn0030479,FBgn0034013,FBgn0035179,FBgn0052150,FBgn0053517
	lst-miR-n68-5p	6	FBgn0024836,FBgn0032256,FBgn0052372,FBgn0262737,FBgn0263355,FBgn0263772
	lst-miR-n90-5p	6	FBgn0028550,FBgn0034032,FBgn0039339,FBgn0052521,FBgn0053129,FBgn0261811
	lst-miR-n93-5p	6	FBgn0003256,FBgn0003870,FBgn0015222,FBgn0015381,FBgn0043806,FBgn0052313
	lst-miR-n137-5p	6	FBgn0005664,FBgn0014455,FBgn0030882,FBgn0052495,FBgn0040726,FBgn0028581
	lst-miR-n146-3p	6	FBgn0031451,FBgn0032256,FBgn0053105,FBgn0083981,FBgn0259733,FBgn0262717
	lst-miR-n153-3p	6	FBgn0000039,FBgn0023531,FBgn0026143,FBgn0029979,FBgn0030034,FBgn0262617
	lst-miR-n209-3p	6	FBgn0031764,FBgn0045478,FBgn0083992,FBgn0085434,FBgn0250911,FBgn0261244
	lst-miR-n220-3p	6	FBgn0004811,FBgn0035264,FBgn0039254,FBgn0050496,FBgn0085430,FBgn0263980
	lst-miR-n224-3p	6	FBgn0000557,FBgn0002781,FBgn0029804,FBgn0038892,FBgn0052698,FBgn0261015
	lst-miR-n84-5p	7	FBgn0001189,FBgn0022764,FBgn0034435,FBgn0036830,FBgn0037702,FBgn0062517,FBgn0260723
	lst-miR-n213-3p	7	FBgn0010105,FBgn0027561,FBgn0030243,FBgn0038098,FBgn0052379,FBgn0085387,FBgn0085419
	lst-miR-n230-3p	7	FBgn0002643,FBgn0010383,FBgn0030882,FBgn0031077,FBgn0052301,FBgn0052495,FBgn0261570
	lst-miR-n65-5p	8	FBgn0001139,FBgn0004607,FBgn0025360,FBgn0026077,FBgn0031739,FBgn0034723,FBgn0038492,FBgn0260658
	lst-miR-n87-5p	8	FBgn0016120,FBgn0027521,FBgn0028429,FBgn0035435,FBgn0039600,FBgn0040355,FBgn0261597,FBgn0263031
	lst-miR-n47-5p	9	FBgn0003651,FBgn0015803,FBgn0026083,FBgn0034603,FBgn0053517,FBgn0086442,FBgn0259110,FBgn0263218,FBgn0264562
	lst-miR-n85-5p	9	FBgn0011837,FBgn0028582,FBgn0030758,FBgn0031051,FBgn0035218,FBgn0035708,FBgn0038880,FBgn0264006,FBgn0264363
	lst-miR-n103-5p	9	FBgn0005536,FBgn0016976,FBgn0031039,FBgn0031077,FBgn0034886,FBgn0037635,FBgn0039056,FBgn0050089,FBgn0260238
	lst-miR-n112-5p	9	FBgn0026375,FBgn0266098,FBgn0085436,FBgn0264324,FBgn0000097,FBgn0250903,FBgn0027492,FBgn0036191,FBgn0029746
	lst-miR-n223-3p	9	FBgn0000036,FBgn0003721,FBgn0003861,FBgn0015129,FBgn0020378,FBgn0035059,FBgn0035850,FBgn0250824,FBgn0266137
	lst-miR-n31-5p	10	FBgn0031190,FBgn0032172,FBgn0032974,FBgn0034968,FBgn0035049,FBgn0035473,FBgn0035914,FBgn0036908,FBgn0037758,FBgn0039215
	lst-miR-n60-5p	10	FBgn0021764,FBgn0028646,FBgn0029935,FBgn0030034,FBgn0030581,FBgn0033949,FBgn0036828,FBgn0043796,FBgn0050158,FBgn0051016
	lst-miR-n193-3p	10	FBgn0000244,FBgn0001624,FBgn0035935,FBgn0037040,FBgn0038237,FBgn0051235,FBgn0066304,FBgn0259727,FBgn0261854,FBgn0030457
	lst-miR-n245-3p	10	FBgn0013334,FBgn0037697,FBgn0053993,FBgn0051323,FBgn0004649,FBgn0052579,FBgn0037365,FBgn0266538,FBgn0039126,FBgn0031077
	lst-miR-n3-3p,lst-miR-n77-5p	11	FBgn0004227,FBgn0011747,FBgn0015663,FBgn0025643,FBgn0026634,FBgn0036180,FBgn0039862,FBgn0043002,FBgn0260452,FBgn0260657,FBgn0262518
	lst-miR-n29-1-5p,lst-miR-n29-2-5p,lst-miR-n29-3-5p	11	FBgn0014859,FBgn0021800,FBgn0036194,FBgn0037690,FBgn0051694,FBgn0259789,FBgn0260442,FBgn0263353,FBgn0264001,FBgn0264494,FBgn0261451
	lst-miR-n44-5p	11	FBgn0002781,FBgn0010473,FBgn0030613,FBgn0033624,FBgn0036143,FBgn0036725,FBgn0037015,FBgn0250851,FBgn0263108,FBgn0263220,FBgn0263289
	lst-miR-n63-5p	11	FBgn0003517,FBgn0010313,FBgn0020372,FBgn0029657,FBgn0035736,FBgn0038425,FBgn0039157,FBgn0053096,FBgn0260442,FBgn0263983,FBgn0264562
	lst-miR-n92-5p	11	FBgn0000427,FBgn0004368,FBgn0011823,FBgn0028481,FBgn0031455,FBgn0034795,FBgn0035078,FBgn0035720,FBgn0035880,FBgn0053105,FBgn0262975
	lst-miR-n96-5p	11	FBgn0023526,FBgn0030018,FBgn0031090,FBgn0031645,FBgn0037792,FBgn0040765,FBgn0050503,FBgn0051637,FBgn0260400,FBgn0261260,FBgn0264307
	lst-miR-n104-5p	11	FBgn0011725,FBgn0020907,FBgn0026086,FBgn0027561,FBgn0032388,FBgn0038168,FBgn0039339,FBgn0039521,FBgn0051949,FBgn0051976,FBgn0263996
	lst-miR-n218-3p	11	FBgn0016976,FBgn0021750,FBgn0027786,FBgn0028938,FBgn0029686,FBgn0033261,FBgn0036518,FBgn0051279,FBgn0053116,FBgn0085442,FBgn0262483
	lst-miR-n219-3p	11	FBgn0002945,FBgn0004598,FBgn0014189,FBgn0051158,FBgn0250911,FBgn0259240,FBgn0260466,FBgn0261444,FBgn0261802,FBgn0262483,FBgn0005660
	lst-miR-n232-3p	11	FBgn0002973,FBgn0003339,FBgn0016978,FBgn0030349,FBgn0033712,FBgn0085339,FBgn0250867,FBgn0259203,FBgn0261046,FBgn0261552,FBgn0263772
	lst-miR-n2-1-5p	12	FBgn0004919,FBgn0031897,FBgn0032600,FBgn0032797,FBgn0037913,FBgn0039254,FBgn0041184,FBgn0051465,FBgn0053182,FBgn0086346,FBgn0260936,FBgn0263593
	lst-miR-n6-3p	12	FBgn0011725,FBgn0013718,FBgn0015663,FBgn0020279,FBgn0020412,FBgn0030913,FBgn0031698,FBgn0085383,FBgn0259242,FBgn0261514,FBgn0262475,FBgn0263097
	lst-miR-n83-5p	12	FBgn0002174,FBgn0031001,FBgn0031698,FBgn0036948,FBgn0041605,FBgn0044823,FBgn0052707,FBgn0085208,FBgn0260442,FBgn0261550,FBgn0261697,FBgn0261822
	lst-miR-n155-3p	12	FBgn0000036,FBgn0002044,FBgn0003301,FBgn0011661,FBgn0031061,FBgn0032388,FBgn0036842,FBgn0051774,FBgn0085412,FBgn0086778,FBgn0263980,FBgn0264294
	lst-miR-n195-3p	12	FBgn0020392,FBgn0030240,FBgn0031279,FBgn0032538,FBgn0037379,FBgn0038989,FBgn0052057,FBgn0052669,FBgn0085430,FBgn0262355,FBgn0262617,FBgn0263232
	lst-miR-n227-3p	12	FBgn0010482,FBgn0015379,FBgn0029975,FBgn0031000,FBgn0037766,FBgn0038659,FBgn0038880,FBgn0040393,FBgn0040508,FBgn0040780,FBgn0053202,FBgn0262866
	lst-miR-n39-5p	13	FBgn0003162,FBgn0011591,FBgn0028474,FBgn0028953,FBgn0033112,FBgn0036874,FBgn0037614,FBgn0037615,FBgn0038467,FBgn0052685,FBgn0259202,FBgn0260442,FBgn0263352
	lst-miR-n80-5p	13	FBgn0001078,FBgn0010704,FBgn0031077,FBgn0035016,FBgn0035240,FBgn0036663,FBgn0039561,FBgn0052707,FBgn0259720,FBgn0260442,FBgn0260468,FBgn0260934,FBgn0261537
	lst-miR-n154-3p	13	FBgn0000024,FBgn0001308,FBgn0003205,FBgn0029152,FBgn0036317,FBgn0038965,FBgn0040319,FBgn0085434,FBgn0086655,FBgn0261053,FBgn0261244,FBgn0262475,FBgn0263097
	lst-miR-n164-3p	13	FBgn0002973,FBgn0010300,FBgn0016076,FBgn0031319,FBgn0035853,FBgn0053208,FBgn0053517,FBgn0085409,FBgn0085434,FBgn0259982,FBgn0263257,FBgn0263397,FBgn0264600
	lst-miR-n184-3p	13	FBgn0004598,FBgn0014133,FBgn0031077,FBgn0031492,FBgn0031515,FBgn0031952,FBgn0036211,FBgn0036892,FBgn0053203,FBgn0261341,FBgn0262866,FBgn0263131,FBgn0264908
	lst-miR-n9-5p	14	FBgn0005616,FBgn0010303,FBgn0013467,FBgn0013751,FBgn0030648,FBgn0032365,FBgn0036585,FBgn0036752,FBgn0051635,FBgn0053094,FBgn0053125,FBgn0085408,FBgn0250903,FBgn0264087
	lst-miR-n49-5p	14	FBgn0000183,FBgn0011571,FBgn0014179,FBgn0020626,FBgn0028582,FBgn0033638,FBgn0036714,FBgn0037344,FBgn0051211,FBgn0261649,FBgn0263780,FBgn0264515,FBgn0004177,FBgn0033500
	lst-miR-n57-5p	14	FBgn0003638,FBgn0004396,FBgn0004598,FBgn0010473,FBgn0026144,FBgn0030350,FBgn0035198,FBgn0037398,FBgn0085432,FBgn0259110,FBgn0262483,FBgn0262593,FBgn0263594,FBgn0264006
	lst-miR-n82-5p	14	FBgn0004880,FBgn0005694,FBgn0027561,FBgn0027571,FBgn0030847,FBgn0031100,FBgn0032395,FBgn0034540,FBgn0035424,FBgn0037147,FBgn0040010,FBgn0051072,FBgn0260653,FBgn0263239
	lst-miR-n143-3p	14	FBgn0000179,FBgn0003507,FBgn0029867,FBgn0030897,FBgn0034641,FBgn0035246,FBgn0036741,FBgn0037344,FBgn0051793,FBgn0086758,FBgn0259171,FBgn0260941,FBgn0263031,FBgn0264502
	lst-miR-n157-3p	14	FBgn0000273,FBgn0004401,FBgn0004595,FBgn0033712,FBgn0034978,FBgn0037326,FBgn0038108,FBgn0041188,FBgn0052815,FBgn0260793,FBgn0260934,FBgn0261015,FBgn0262734,FBgn0264307
	lst-miR-n207-3p	14	FBgn0004606,FBgn0010825,FBgn0023407,FBgn0030505,FBgn0031765,FBgn0032787,FBgn0035144,FBgn0037203,FBgn0037212,FBgn0040336,FBgn0061356,FBgn0261381,FBgn0261602,FBgn0262508
	lst-miR-n4-5p	15	FBgn0003261,FBgn0004197,FBgn0005586,FBgn0022153,FBgn0030809,FBgn0030897,FBgn0032656,FBgn0034795,FBgn0036374,FBgn0039883,FBgn0053145,FBgn0053179,FBgn0259110,FBgn0260753,FBgn0261530
	lst-miR-n20-5p	15	FBgn0016797,FBgn0026239,FBgn0031519,FBgn0036789,FBgn0038033,FBgn0038704,FBgn0039478,FBgn0039810,FBgn0039849,FBgn0040375,FBgn0050120,FBgn0051687,FBgn0262030,FBgn0263355,FBgn0033359
	lst-miR-n94-5p	15	FBgn0004401,FBgn0005617,FBgn0005658,FBgn0024986,FBgn0030581,FBgn0031698,FBgn0036278,FBgn0036544,FBgn0043799,FBgn0050120,FBgn0259170,FBgn0259242,FBgn0261564,FBgn0262527,FBgn0263929
	lst-miR-n114-5p	15	FBgn0011211,FBgn0011582,FBgn0016038,FBgn0024251,FBgn0026375,FBgn0027339,FBgn0029157,FBgn0029870,FBgn0032797,FBgn0036973,FBgn0038858,FBgn0039659,FBgn0260470,FBgn0264495,FBgn0260451
	lst-miR-n97-5p	16	FBgn0003345,FBgn0011676,FBgn0028487,FBgn0030207,FBgn0030343,FBgn0030794,FBgn0031707,FBgn0032077,FBgn0032388,FBgn0032730,FBgn0033371,FBgn0033597,FBgn0036725,FBgn0037081,FBgn0043458,FBgn0264255
	lst-miR-n196-3p	16	FBgn0011259,FBgn0015770,FBgn0029608,FBgn0030997,FBgn0032088,FBgn0034356,FBgn0035486,FBgn0036892,FBgn0039915,FBgn0045476,FBgn0085280,FBgn0085408,FBgn0260943,FBgn0262483,FBgn0262734,FBgn0264086
	lst-miR-n56-5p	17	FBgn0000659,FBgn0003475,FBgn0004102,FBgn0010313,FBgn0020439,FBgn0030505,FBgn0032988,FBgn0033749,FBgn0035975,FBgn0036337,FBgn0036663,FBgn0037379,FBgn0039286,FBgn0085391,FBgn0085434,FBgn0250911,FBgn0261811
	lst-miR-n139-3p	17	FBgn0000567,FBgn0004921,FBgn0027948,FBgn0030495,FBgn0031574,FBgn0032506,FBgn0033113,FBgn0035016,FBgn0035293,FBgn0036360,FBgn0037325,FBgn0037547,FBgn0040507,FBgn0040823,FBgn0086676,FBgn0259720,FBgn0264087
	lst-miR-n208-3p	17	FBgn0003638,FBgn0005536,FBgn0010408,FBgn0010473,FBgn0015773,FBgn0025630,FBgn0027085,FBgn0027087,FBgn0028400,FBgn0028527,FBgn0031451,FBgn0031519,FBgn0032600,FBgn0037082,FBgn0261938,FBgn0262508,FBgn0263757
	lst-miR-n233-3p	17	FBgn0003175,FBgn0003371,FBgn0014411,FBgn0030946,FBgn0031077,FBgn0033639,FBgn0034327,FBgn0035721,FBgn0036832,FBgn0039734,FBgn0040571,FBgn0050120,FBgn0051262,FBgn0053964,FBgn0260794,FBgn0263097,FBgn0263232
	lst-miR-n42-5p	18	FBgn0000037,FBgn0001128,FBgn0004396,FBgn0015222,FBgn0030581,FBgn0030914,FBgn0031089,FBgn0033062,FBgn0035229,FBgn0038606,FBgn0038897,FBgn0039026,FBgn0051286,FBgn0052626,FBgn0259220,FBgn0261053,FBgn0264303,FBgn0264574
	lst-miR-n121-5p	18	FBgn0031883,FBgn0016976,FBgn0003716,FBgn0014024,FBgn0266459,FBgn0260399,FBgn0028554,FBgn0013973,FBgn0035981,FBgn0050275,FBgn0030613,FBgn0037998,FBgn0035473,FBgn0002873,FBgn0260238,FBgn0003741,FBgn0031077,FBgn0051542
	lst-miR-n192-3p	18	FBgn0000636,FBgn0011211,FBgn0013263,FBgn0013720,FBgn0016976,FBgn0021800,FBgn0027508,FBgn0035880,FBgn0037109,FBgn0038033,FBgn0038499,FBgn0039309,FBgn0052111,FBgn0052270,FBgn0053208,FBgn0262026,FBgn0263220,FBgn0264574
	lst-miR-n66-5p	19	FBgn0001105,FBgn0002873,FBgn0027101,FBgn0027657,FBgn0028581,FBgn0031735,FBgn0034598,FBgn0035498,FBgn0035854,FBgn0035981,FBgn0036851,FBgn0037109,FBgn0037702,FBgn0038659,FBgn0039600,FBgn0039633,FBgn0051793,FBgn0053105,FBgn0259242
	lst-miR-n89-5p	19	FBgn0004595,FBgn0010263,FBgn0033802,FBgn0035113,FBgn0037238,FBgn0038606,FBgn0039883,FBgn0051211,FBgn0051687,FBgn0053182,FBgn0085430,FBgn0259986,FBgn0260941,FBgn0261642,FBgn0262579,FBgn0263271,FBgn0263355,FBgn0263865,FBgn0265523
	lst-miR-n148-3p	19	FBgn0004242,FBgn0010473,FBgn0020381,FBgn0023549,FBgn0033791,FBgn0033989,FBgn0035026,FBgn0035424,FBgn0038603,FBgn0051516,FBgn0053105,FBgn0053147,FBgn0086372,FBgn0259139,FBgn0260400,FBgn0260743,FBgn0261244,FBgn0263346,FBgn0265084
	lst-miR-n165-3p	19	FBgn0000017,FBgn0002873,FBgn0004598,FBgn0011676,FBgn0015371,FBgn0031602,FBgn0037040,FBgn0037526,FBgn0038405,FBgn0039478,FBgn0042135,FBgn0051268,FBgn0053547,FBgn0260658,FBgn0261397,FBgn0263351,FBgn0263757,FBgn0264255,FBgn0264574
	lst-miR-n197-3p	19	FBgn0000024,FBgn0003009,FBgn0003068,FBgn0003256,FBgn0004595,FBgn0004666,FBgn0015770,FBgn0026206,FBgn0032797,FBgn0034140,FBgn0035113,FBgn0041171,FBgn0259926,FBgn0261015,FBgn0261285,FBgn0261526,FBgn0262483,FBgn0263396,FBgn0261451
	lst-miR-n71-5p	20	FBgn0004875,FBgn0014467,FBgn0015400,FBgn0031188,FBgn0031374,FBgn0032363,FBgn0034598,FBgn0034789,FBgn0035880,FBgn0036278,FBgn0037939,FBgn0040397,FBgn0051523,FBgn0066365,FBgn0085382,FBgn0261649,FBgn0261822,FBgn0262955,FBgn0265784,FBgn0259823
	lst-miR-n156-3p	20	FBgn0026083,FBgn0030581,FBgn0032010,FBgn0033192,FBgn0033926,FBgn0034548,FBgn0035240,FBgn0037015,FBgn0039600,FBgn0041171,FBgn0050015,FBgn0051116,FBgn0051163,FBgn0260400,FBgn0261526,FBgn0261569,FBgn0262738,FBgn0029746,FBgn0035239,FBgn0030306
	lst-miR-n215-3p	20	FBgn0000108,FBgn0003435,FBgn0026533,FBgn0027660,FBgn0027951,FBgn0029506,FBgn0029685,FBgn0030613,FBgn0030766,FBgn0033404,FBgn0039861,FBgn0039862,FBgn0051989,FBgn0053704,FBgn0086902,FBgn0259203,FBgn0260400,FBgn0261802,FBgn0263289,FBgn0263416
	lst-miR-n79-5p	22	FBgn0000015,FBgn0000114,FBgn0003429,FBgn0003861,FBgn0010313,FBgn0010772,FBgn0010905,FBgn0011760,FBgn0019686,FBgn0023531,FBgn0026149,FBgn0030030,FBgn0036663,FBgn0037613,FBgn0038277,FBgn0039500,FBgn0053147,FBgn0259171,FBgn0260223,FBgn0263097,FBgn0263346,FBgn0265084
	lst-miR-n16-5p	23	FBgn0000244,FBgn0004919,FBgn0010415,FBgn0015558,FBgn0024251,FBgn0027453,FBgn0031765,FBgn0035751,FBgn0036374,FBgn0039309,FBgn0039809,FBgn0051719,FBgn0052698,FBgn0061200,FBgn0085478,FBgn0250851,FBgn0259200,FBgn0259222,FBgn0260859,FBgn0261090,FBgn0262508,FBgn0264001,FBgn0264562
	lst-miR-n52-5p	23	FBgn0005694,FBgn0025571,FBgn0026630,FBgn0027548,FBgn0030892,FBgn0030913,FBgn0032495,FBgn0035060,FBgn0035981,FBgn0036663,FBgn0037135,FBgn0038897,FBgn0038984,FBgn0039656,FBgn0040010,FBgn0051793,FBgn0053105,FBgn0053111,FBgn0085344,FBgn0086675,FBgn0262483,FBgn0264489,FBgn0027602
	lst-miR-n67-5p	23	FBgn0003638,FBgn0010333,FBgn0026197,FBgn0029587,FBgn0031455,FBgn0031952,FBgn0036374,FBgn0037746,FBgn0038168,FBgn0039215,FBgn0040507,FBgn0050378,FBgn0064123,FBgn0085434,FBgn0250869,FBgn0260222,FBgn0260943,FBgn0261697,FBgn0263593,FBgn0263983,FBgn0264001,FBgn0264005,FBgn0264598
	lst-miR-n145-3p	23	FBgn0003028,FBgn0003889,FBgn0004595,FBgn0010113,FBgn0015774,FBgn0020245,FBgn0020307,FBgn0023441,FBgn0024183,FBgn0027492,FBgn0027835,FBgn0028734,FBgn0031453,FBgn0034476,FBgn0034808,FBgn0037766,FBgn0039054,FBgn0052687,FBgn0063485,FBgn0085391,FBgn0261722,FBgn0263097,FBgn0263257
	lst-miR-n170-3p	23	FBgn0001296,FBgn0003741,FBgn0004919,FBgn0024232,FBgn0026370,FBgn0027342,FBgn0031191,FBgn0031453,FBgn0035142,FBgn0035198,FBgn0035581,FBgn0035981,FBgn0037998,FBgn0039431,FBgn0041184,FBgn0052486,FBgn0085208,FBgn0085306,FBgn0260238,FBgn0263033,FBgn0263108,FBgn0263983,FBgn0264785
	lst-miR-n242-3p	23	FBgn0259176,FBgn0000017,FBgn0263097,FBgn0035914,FBgn0039647,FBgn0003009,FBgn0085387,FBgn0000392,FBgn0037563,FBgn0001977,FBgn0026597,FBgn0035528,FBgn0030451,FBgn0265084,FBgn0011582,FBgn0033725,FBgn0263864,FBgn0261353,FBgn0085412,FBgn0250911,FBgn0260237,FBgn0004401,FBgn0002945
	lst-miR-n162-3p	24	FBgn0000239,FBgn0002023,FBgn0003261,FBgn0014189,FBgn0016131,FBgn0027616,FBgn0031331,FBgn0031954,FBgn0032731,FBgn0033403,FBgn0034846,FBgn0036374,FBgn0037109,FBgn0050366,FBgn0052311,FBgn0053523,FBgn0250911,FBgn0259108,FBgn0259824,FBgn0261381,FBgn0261839,FBgn0261844,FBgn0262527,FBgn0262717
	lst-miR-n54-5p	25	FBgn0005658,FBgn0011474,FBgn0015371,FBgn0022153,FBgn0031375,FBgn0032052,FBgn0034978,FBgn0035533,FBgn0035750,FBgn0038897,FBgn0039818,FBgn0039945,FBgn0040007,FBgn0042111,FBgn0050462,FBgn0051495,FBgn0250851,FBgn0260224,FBgn0260941,FBgn0261053,FBgn0261573,FBgn0262820,FBgn0264574,FBgn0031275,FBgn0266488
	lst-miR-n91-5p	25	FBgn0004587,FBgn0014037,FBgn0015562,FBgn0022770,FBgn0026597,FBgn0027291,FBgn0029157,FBgn0031844,FBgn0033183,FBgn0034210,FBgn0034598,FBgn0035002,FBgn0038787,FBgn0039945,FBgn0051296,FBgn0052767,FBgn0085427,FBgn0085478,FBgn0259224,FBgn0259922,FBgn0261514,FBgn0263772,FBgn0264606,FBgn0266489,FBgn0033572
	lst-miR-n167-3p	25	FBgn0000536,FBgn0003256,FBgn0003380,FBgn0003435,FBgn0010414,FBgn0011582,FBgn0024244,FBgn0024804,FBgn0025777,FBgn0030806,FBgn0031077,FBgn0032077,FBgn0032600,FBgn0037184,FBgn0037978,FBgn0038571,FBgn0039560,FBgn0058191,FBgn0061356,FBgn0085250,FBgn0260222,FBgn0264075,FBgn0264087,FBgn0264442,FBgn0265083
	lst-miR-n194-3p	26	FBgn0000395,FBgn0000611,FBgn0000633,FBgn0002989,FBgn0004552,FBgn0005617,FBgn0010303,FBgn0022153,FBgn0024251,FBgn0026197,FBgn0027602,FBgn0031389,FBgn0032382,FBgn0033353,FBgn0035240,FBgn0035880,FBgn0041004,FBgn0045478,FBgn0051323,FBgn0052447,FBgn0052626,FBgn0052698,FBgn0262483,FBgn0263994,FBgn0264364,FBgn0264598
	lst-miR-n8-5p	28	FBgn0000108,FBgn0001138,FBgn0001235,FBgn0001624,FBgn0002940,FBgn0010415,FBgn0020238,FBgn0029687,FBgn0030400,FBgn0034802,FBgn0035424,FBgn0035986,FBgn0036374,FBgn0038980,FBgn0040765,FBgn0051221,FBgn0052110,FBgn0085397,FBgn0085446,FBgn0086758,FBgn0259246,FBgn0259481,FBgn0259745,FBgn0261617,FBgn0261854,FBgn0264255,FBgn0264493,FBgn0264981
	lst-miR-n28-1-5p,lst-miR-n28-2-5p	28	FBgn0000414,FBgn0003174,FBgn0004103,FBgn0010473,FBgn0011582,FBgn0020257,FBgn0023526,FBgn0026086,FBgn0028487,FBgn0031995,FBgn0032506,FBgn0033364,FBgn0035087,FBgn0035622,FBgn0038334,FBgn0039172,FBgn0039215,FBgn0039807,FBgn0041105,FBgn0050073,FBgn0085343,FBgn0086656,FBgn0261641,FBgn0261823,FBgn0262483,FBgn0262736,FBgn0263603,FBgn0264712
	lst-miR-n32-5p	28	FBgn0003371,FBgn0010768,FBgn0024232,FBgn0026375,FBgn0030680,FBgn0033744,FBgn0034389,FBgn0035016,FBgn0035482,FBgn0035772,FBgn0036789,FBgn0037109,FBgn0037636,FBgn0039215,FBgn0039883,FBgn0045478,FBgn0051550,FBgn0051687,FBgn0085449,FBgn0263346,FBgn0263355,FBgn0263865,FBgn0263993,FBgn0263997,FBgn0264495,FBgn0264562,FBgn0265084,FBgn0266100
	lst-miR-n46-5p	28	FBgn0000242,FBgn0000581,FBgn0002921,FBgn0003507,FBgn0004569,FBgn0010313,FBgn0010414,FBgn0011571,FBgn0015324,FBgn0015558,FBgn0024232,FBgn0031698,FBgn0032314,FBgn0032515,FBgn0033473,FBgn0034978,FBgn0037636,FBgn0039425,FBgn0052791,FBgn0085447,FBgn0085478,FBgn0259212,FBgn0261444,FBgn0261553,FBgn0262527,FBgn0262617,FBgn0264006,FBgn0264562
	lst-miR-n101-5p	29	FBgn0000028,FBgn0000108,FBgn0010303,FBgn0011710,FBgn0015399,FBgn0016041,FBgn0016926,FBgn0022382,FBgn0022768,FBgn0025549,FBgn0026206,FBgn0027528,FBgn0030417,FBgn0031055,FBgn0031908,FBgn0034408,FBgn0034435,FBgn0036494,FBgn0038826,FBgn0040279,FBgn0040505,FBgn0052791,FBgn0259176,FBgn0259244,FBgn0260499,FBgn0260943,FBgn0261954,FBgn0263097,FBgn0264502
	lst-miR-n62-5p	31	FBgn0014455,FBgn0020618,FBgn0024944,FBgn0027549,FBgn0028999,FBgn0030648,FBgn0030812,FBgn0030813,FBgn0031257,FBgn0031842,FBgn0033460,FBgn0033884,FBgn0034797,FBgn0034978,FBgn0035229,FBgn0035844,FBgn0038033,FBgn0038334,FBgn0039647,FBgn0039727,FBgn0039861,FBgn0050177,FBgn0051465,FBgn0051719,FBgn0052372,FBgn0085419,FBgn0260862,FBgn0260964,FBgn0263131,FBgn0263289,FBgn0265084
	lst-miR-n231-3p	32	FBgn0000416,FBgn0002566,FBgn0002921,FBgn0004575,FBgn0004687,FBgn0005640,FBgn0010470,FBgn0019686,FBgn0027835,FBgn0028400,FBgn0028541,FBgn0028875,FBgn0029685,FBgn0029820,FBgn0030443,FBgn0030894,FBgn0032080,FBgn0033757,FBgn0035736,FBgn0038188,FBgn0039358,FBgn0041004,FBgn0050392,FBgn0053639,FBgn0085342,FBgn0259927,FBgn0260442,FBgn0260487,FBgn0261836,FBgn0262869,FBgn0263257,FBgn0263351
	lst-miR-n75-5p	33	FBgn0001128,FBgn0003861,FBgn0004118,FBgn0004381,FBgn0011739,FBgn0022764,FBgn0028658,FBgn0031294,FBgn0032364,FBgn0033863,FBgn0035162,FBgn0035290,FBgn0035449,FBgn0036480,FBgn0037347,FBgn0037625,FBgn0037842,FBgn0038033,FBgn0038499,FBgn0039863,FBgn0051523,FBgn0051740,FBgn0052082,FBgn0085290,FBgn0085420,FBgn0259727,FBgn0260238,FBgn0260442,FBgn0262468,FBgn0263387,FBgn0264552,FBgn0264712,FBgn0031832
	lst-miR-n45-5p	34	FBgn0000116,FBgn0001991,FBgn0002945,FBgn0010113,FBgn0011571,FBgn0014857,FBgn0020412,FBgn0024232,FBgn0028581,FBgn0030892,FBgn0031030,FBgn0032817,FBgn0033095,FBgn0036259,FBgn0036627,FBgn0036663,FBgn0037146,FBgn0038108,FBgn0038398,FBgn0051116,FBgn0083959,FBgn0250911,FBgn0259174,FBgn0259720,FBgn0260012,FBgn0260454,FBgn0261046,FBgn0261697,FBgn0263031,FBgn0263980,FBgn0264255,FBgn0264743,FBgn0263030,FBg…
	lst-miR-n40-5p	37	FBgn0001215,FBgn0003464,FBgn0004359,FBgn0005658,FBgn0010482,FBgn0016976,FBgn0021872,FBgn0022153,FBgn0023407,FBgn0023531,FBgn0026409,FBgn0031077,FBgn0034435,FBgn0037040,FBgn0037344,FBgn0037455,FBgn0051961,FBgn0052311,FBgn0052843,FBgn0053100,FBgn0053182,FBgn0083950,FBgn0085383,FBgn0086708,FBgn0086758,FBgn0259727,FBgn0262483,FBgn0263097,FBgn0263603,FBgn0263980,FBgn0263996,FBgn0264001,FBgn0264087,FBg…
	lst-miR-n11-5p	38	FBgn0001257,FBgn0002921,FBgn0004652,FBgn0005636,FBgn0011570,FBgn0015371,FBgn0016976,FBgn0023535,FBgn0028427,FBgn0030301,FBgn0030608,FBgn0030648,FBgn0030984,FBgn0031190,FBgn0031760,FBgn0032475,FBgn0032741,FBgn0034158,FBgn0034266,FBgn0034535,FBgn0035482,FBgn0036116,FBgn0051031,FBgn0051116,FBgn0051342,FBgn0051687,FBgn0053105,FBgn0061360,FBgn0064123,FBgn0064126,FBgn0085387,FBgn0260775,FBgn0261381,FBg…
	lst-miR-n175-3p	38	FBgn0000535,FBgn0004876,FBgn0010303,FBgn0010415,FBgn0011586,FBgn0013949,FBgn0019662,FBgn0027548,FBgn0029762,FBgn0030304,FBgn0031239,FBgn0031722,FBgn0031733,FBgn0033404,FBgn0035688,FBgn0036152,FBgn0036202,FBgn0037365,FBgn0037515,FBgn0040393,FBgn0041097,FBgn0046258,FBgn0051687,FBgn0052758,FBgn0085344,FBgn0085432,FBgn0259139,FBgn0259242,FBgn0260934,FBgn0260943,FBgn0261548,FBgn0261793,FBgn0263102,FBg…
	lst-miR-n182-3p	38	FBgn0000286,FBgn0000808,FBgn0001301,FBgn0002567,FBgn0002873,FBgn0003513,FBgn0003861,FBgn0004456,FBgn0004828,FBgn0023023,FBgn0026620,FBgn0026873,FBgn0027508,FBgn0027581,FBgn0028369,FBgn0028433,FBgn0029685,FBgn0029778,FBgn0029914,FBgn0030181,FBgn0031619,FBgn0035854,FBgn0036752,FBgn0037950,FBgn0038033,FBgn0038603,FBgn0039927,FBgn0053964,FBgn0250874,FBgn0259170,FBgn0259243,FBgn0259719,FBgn0260458,FBg…
	lst-miR-n1-3p	39	FBgn0000303,FBgn0000308,FBgn0001223,FBgn0001228,FBgn0002921,FBgn0004397,FBgn0004870,FBgn0015286,FBgn0026239,FBgn0029992,FBgn0030049,FBgn0030648,FBgn0031023,FBgn0031055,FBgn0031926,FBgn0033153,FBgn0033232,FBgn0033403,FBgn0033405,FBgn0033760,FBgn0033791,FBgn0033953,FBgn0034598,FBgn0036663,FBgn0036832,FBgn0038588,FBgn0038639,FBgn0038890,FBgn0039738,FBgn0039927,FBgn0040092,FBgn0085434,FBgn0086687,FBg…
	lst-miR-n102-5p	39	FBgn0003464,FBgn0011676,FBgn0014024,FBgn0015129,FBgn0015222,FBgn0016754,FBgn0017578,FBgn0020224,FBgn0023023,FBgn0023531,FBgn0028433,FBgn0029885,FBgn0030946,FBgn0031077,FBgn0031515,FBgn0031631,FBgn0032479,FBgn0032515,FBgn0034638,FBgn0034797,FBgn0034990,FBgn0036828,FBgn0037408,FBgn0038065,FBgn0039240,FBgn0042111,FBgn0051687,FBgn0052694,FBgn0085442,FBgn0250903,FBgn0250911,FBgn0259171,FBgn0261444,FBg…
	lst-miR-n43-5p	42	FBgn0000056,FBgn0004652,FBgn0011582,FBgn0013263,FBgn0013334,FBgn0013720,FBgn0014396,FBgn0016976,FBgn0020257,FBgn0030648,FBgn0031041,FBgn0031188,FBgn0031191,FBgn0031631,FBgn0032330,FBgn0032394,FBgn0033421,FBgn0035240,FBgn0035258,FBgn0035432,FBgn0037177,FBgn0037702,FBgn0037913,FBgn0038223,FBgn0039249,FBgn0039883,FBgn0051870,FBgn0052626,FBgn0061360,FBgn0085208,FBgn0085344,FBgn0260458,FBgn0260936,FBg…
	lst-miR-n37-1-5p,lst-miR-n37-2-5p	43	FBgn0002306,FBgn0003345,FBgn0003380,FBgn0003513,FBgn0003651,FBgn0004652,FBgn0015803,FBgn0020279,FBgn0020767,FBgn0026083,FBgn0026206,FBgn0026869,FBgn0027508,FBgn0031066,FBgn0032021,FBgn0032330,FBgn0033183,FBgn0034136,FBgn0034396,FBgn0034411,FBgn0034603,FBgn0034903,FBgn0035371,FBgn0035845,FBgn0037324,FBgn0037625,FBgn0038494,FBgn0039078,FBgn0052447,FBgn0053105,FBgn0053208,FBgn0053517,FBgn0082582,FBg…
	lst-miR-n187-3p	44	FBgn0000210,FBgn0003175,FBgn0011300,FBgn0014009,FBgn0016976,FBgn0020251,FBgn0024251,FBgn0027596,FBgn0028704,FBgn0031295,FBgn0031459,FBgn0031488,FBgn0033210,FBgn0034476,FBgn0034789,FBgn0035429,FBgn0035914,FBgn0036058,FBgn0036899,FBgn0037137,FBgn0037412,FBgn0037943,FBgn0039157,FBgn0039883,FBgn0041161,FBgn0043471,FBgn0052152,FBgn0052683,FBgn0053105,FBgn0082582,FBgn0085434,FBgn0085442,FBgn0260442,FBg…
	lst-miR-n59-5p	45	FBgn0000808,FBgn0002576,FBgn0003513,FBgn0004401,FBgn0004575,FBgn0014133,FBgn0022153,FBgn0027359,FBgn0028938,FBgn0029679,FBgn0029854,FBgn0029860,FBgn0031044,FBgn0031322,FBgn0031751,FBgn0033913,FBgn0034135,FBgn0034263,FBgn0034865,FBgn0035142,FBgn0035612,FBgn0035719,FBgn0035720,FBgn0035880,FBgn0036576,FBgn0037659,FBgn0038880,FBgn0040077,FBgn0040752,FBgn0041188,FBgn0042135,FBgn0043002,FBgn0043799,FBg…
	lst-miR-n199-3p	46	FBgn0000242,FBgn0000427,FBgn0001991,FBgn0003464,FBgn0004595,FBgn0010303,FBgn0015834,FBgn0026239,FBgn0028527,FBgn0028646,FBgn0028982,FBgn0031041,FBgn0031077,FBgn0031698,FBgn0031952,FBgn0032109,FBgn0034598,FBgn0034854,FBgn0035032,FBgn0036032,FBgn0037082,FBgn0038639,FBgn0039600,FBgn0041171,FBgn0050480,FBgn0051495,FBgn0051793,FBgn0052270,FBgn0052666,FBgn0053988,FBgn0064123,FBgn0085412,FBgn0260237,FBg…
	lst-miR-n7-5p	47	FBgn0000045,FBgn0000152,FBgn0001301,FBgn0002921,FBgn0003002,FBgn0003464,FBgn0004598,FBgn0010313,FBgn0015381,FBgn0020618,FBgn0024251,FBgn0026370,FBgn0026873,FBgn0028581,FBgn0030810,FBgn0031758,FBgn0032259,FBgn0033196,FBgn0034598,FBgn0034795,FBgn0035854,FBgn0037555,FBgn0037613,FBgn0037913,FBgn0038425,FBgn0039478,FBgn0041188,FBgn0051388,FBgn0051660,FBgn0052152,FBgn0052206,FBgn0053208,FBgn0085431,FBg…
	lst-miR-n81-5p	50	FBgn0000242,FBgn0001078,FBgn0003464,FBgn0003638,FBgn0004652,FBgn0011582,FBgn0015374,FBgn0015542,FBgn0020887,FBgn0024251,FBgn0028341,FBgn0030613,FBgn0030648,FBgn0030897,FBgn0030952,FBgn0031279,FBgn0032330,FBgn0033086,FBgn0033802,FBgn0035198,FBgn0035240,FBgn0036778,FBgn0038201,FBgn0039215,FBgn0039229,FBgn0040077,FBgn0040206,FBgn0040239,FBgn0040336,FBgn0040397,FBgn0041111,FBgn0041184,FBgn0042641,FBg…
	lst-miR-n141-3p	52	FBgn0003218,FBgn0003380,FBgn0004622,FBgn0005564,FBgn0010263,FBgn0010473,FBgn0011674,FBgn0011760,FBgn0011761,FBgn0019886,FBgn0020257,FBgn0021800,FBgn0023097,FBgn0023531,FBgn0024251,FBgn0024804,FBgn0026255,FBgn0027657,FBgn0028704,FBgn0028990,FBgn0030882,FBgn0031473,FBgn0032151,FBgn0032365,FBgn0033362,FBgn0033403,FBgn0034327,FBgn0034720,FBgn0035162,FBgn0035405,FBgn0039038,FBgn0039347,FBgn0039830,FBg…
	lst-miR-n214-3p	52	FBgn0000116,FBgn0000535,FBgn0000542,FBgn0002938,FBgn0003138,FBgn0003339,FBgn0004108,FBgn0004587,FBgn0004606,FBgn0004828,FBgn0013720,FBgn0015359,FBgn0020224,FBgn0028550,FBgn0030642,FBgn0030996,FBgn0031988,FBgn0032856,FBgn0033935,FBgn0034598,FBgn0035060,FBgn0035136,FBgn0035880,FBgn0036463,FBgn0037051,FBgn0037222,FBgn0037526,FBgn0037536,FBgn0037856,FBgn0038143,FBgn0039117,FBgn0039309,FBgn0039664,FBg…
	lst-miR-n25-5p	54	FBgn0000056,FBgn0001128,FBgn0003884,FBgn0004509,FBgn0004575,FBgn0011202,FBgn0011582,FBgn0011758,FBgn0015919,FBgn0020238,FBgn0020912,FBgn0027548,FBgn0027654,FBgn0027843,FBgn0028433,FBgn0028527,FBgn0028982,FBgn0029154,FBgn0030603,FBgn0030882,FBgn0030892,FBgn0031039,FBgn0031294,FBgn0032878,FBgn0033159,FBgn0034598,FBgn0036511,FBgn0036663,FBgn0037344,FBgn0038079,FBgn0038223,FBgn0038659,FBgn0039347,FBg…
	lst-miR-n4-3p	57	FBgn0000108,FBgn0000251,FBgn0000808,FBgn0005658,FBgn0010313,FBgn0011725,FBgn0014163,FBgn0015129,FBgn0020257,FBgn0021738,FBgn0024232,FBgn0025674,FBgn0026597,FBgn0028550,FBgn0028704,FBgn0030304,FBgn0030648,FBgn0031077,FBgn0032151,FBgn0032363,FBgn0032856,FBgn0033250,FBgn0035772,FBgn0038334,FBgn0039215,FBgn0039347,FBgn0039561,FBgn0050366,FBgn0051072,FBgn0051211,FBgn0051414,FBgn0052707,FBgn0064123,FBg…
	lst-miR-n174-3p	59	FBgn0000542,FBgn0000547,FBgn0001316,FBgn0002945,FBgn0003450,FBgn0003638,FBgn0003900,FBgn0004179,FBgn0004882,FBgn0011672,FBgn0013263,FBgn0020236,FBgn0020278,FBgn0024994,FBgn0026370,FBgn0027108,FBgn0028582,FBgn0030581,FBgn0030642,FBgn0030745,FBgn0030870,FBgn0031041,FBgn0034137,FBgn0034797,FBgn0035078,FBgn0035497,FBgn0035816,FBgn0037313,FBgn0037344,FBgn0037466,FBgn0037758,FBgn0038223,FBgn0038740,FBg…
	lst-miR-n198-3p	60	FBgn0000210,FBgn0000414,FBgn0001942,FBgn0001994,FBgn0003204,FBgn0003339,FBgn0003507,FBgn0004102,FBgn0004652,FBgn0005648,FBgn0010414,FBgn0010473,FBgn0011217,FBgn0011481,FBgn0014133,FBgn0015558,FBgn0023212,FBgn0023388,FBgn0024251,FBgn0024836,FBgn0025641,FBgn0027508,FBgn0029157,FBgn0031145,FBgn0031190,FBgn0031698,FBgn0032688,FBgn0035845,FBgn0036032,FBgn0037539,FBgn0038167,FBgn0038354,FBgn0039215,FBg…
	lst-miR-n216-3p	65	FBgn0000036,FBgn0000120,FBgn0003089,FBgn0003175,FBgn0003464,FBgn0003861,FBgn0004397,FBgn0005619,FBgn0010197,FBgn0010263,FBgn0010399,FBgn0011474,FBgn0011676,FBgn0022349,FBgn0023531,FBgn0024189,FBgn0024992,FBgn0026428,FBgn0027375,FBgn0027498,FBgn0029123,FBgn0029676,FBgn0030946,FBgn0031077,FBgn0031451,FBgn0031733,FBgn0032388,FBgn0032407,FBgn0034327,FBgn0034598,FBgn0035229,FBgn0035854,FBgn0035935,FBg…
	lst-miR-n229-3p	67	FBgn0000017,FBgn0003028,FBgn0003256,FBgn0003430,FBgn0010113,FBgn0010217,FBgn0010383,FBgn0010473,FBgn0010786,FBgn0011300,FBgn0015129,FBgn0020765,FBgn0025743,FBgn0026370,FBgn0027082,FBgn0027521,FBgn0031194,FBgn0031299,FBgn0032506,FBgn0033463,FBgn0033762,FBgn0034286,FBgn0034476,FBgn0034802,FBgn0034990,FBgn0035002,FBgn0035612,FBgn0035720,FBgn0035901,FBgn0035976,FBgn0037184,FBgn0038124,FBgn0038484,FBg…
	lst-miR-n3-5p	69	FBgn0000244,FBgn0000567,FBgn0000578,FBgn0003129,FBgn0003134,FBgn0003301,FBgn0003345,FBgn0004117,FBgn0010772,FBgn0011571,FBgn0011676,FBgn0011758,FBgn0013954,FBgn0015129,FBgn0015371,FBgn0016976,FBgn0021872,FBgn0021873,FBgn0023423,FBgn0024251,FBgn0026252,FBgn0026439,FBgn0028341,FBgn0029702,FBgn0029791,FBgn0030258,FBgn0030569,FBgn0030600,FBgn0030810,FBgn0031077,FBgn0033244,FBgn0033538,FBgn0034802,FBg…
	lst-miR-n76-5p	70	FBgn0000046,FBgn0000056,FBgn0000448,FBgn0001128,FBgn0001319,FBgn0002566,FBgn0003339,FBgn0003715,FBgn0004646,FBgn0005619,FBgn0010473,FBgn0011474,FBgn0011640,FBgn0014133,FBgn0015371,FBgn0015600,FBgn0015625,FBgn0020392,FBgn0023095,FBgn0026375,FBgn0027339,FBgn0027453,FBgn0028544,FBgn0029697,FBgn0029911,FBgn0030054,FBgn0030897,FBgn0031191,FBgn0032251,FBgn0032513,FBgn0032656,FBgn0032748,FBgn0032945,FBg…
	lst-miR-n152-3p	71	FBgn0001185,FBgn0003861,FBgn0004107,FBgn0004370,FBgn0004587,FBgn0005596,FBgn0005640,FBgn0005670,FBgn0010113,FBgn0010263,FBgn0011481,FBgn0011571,FBgn0011676,FBgn0014133,FBgn0015803,FBgn0016976,FBgn0023095,FBgn0023531,FBgn0024232,FBgn0026370,FBgn0028572,FBgn0029504,FBgn0029867,FBgn0030581,FBgn0030613,FBgn0030648,FBgn0030680,FBgn0030991,FBgn0031039,FBgn0031077,FBgn0031995,FBgn0032051,FBgn0033404,FBg…
	lst-miR-n86-1-5p,lst-miR-n86-2-5p	74	FBgn0000210,FBgn0003715,FBgn0003861,FBgn0004516,FBgn0004587,FBgn0004666,FBgn0010383,FBgn0011676,FBgn0011725,FBgn0013726,FBgn0013799,FBgn0014133,FBgn0015129,FBgn0015400,FBgn0016976,FBgn0020236,FBgn0020497,FBgn0023076,FBgn0028979,FBgn0029854,FBgn0029873,FBgn0030090,FBgn0030243,FBgn0030468,FBgn0030613,FBgn0030648,FBgn0030791,FBgn0030997,FBgn0031077,FBgn0032330,FBgn0034204,FBgn0034641,FBgn0034709,FBg…
	lst-miR-n191-3p	91	FBgn0000163,FBgn0000405,FBgn0001105,FBgn0002023,FBgn0002873,FBgn0003435,FBgn0005536,FBgn0005596,FBgn0010197,FBgn0014133,FBgn0015300,FBgn0015371,FBgn0015774,FBgn0016754,FBgn0020255,FBgn0022343,FBgn0023531,FBgn0025394,FBgn0026575,FBgn0028581,FBgn0028658,FBgn0028875,FBgn0029154,FBgn0029791,FBgn0030738,FBgn0030810,FBgn0030997,FBgn0031039,FBgn0031077,FBgn0031110,FBgn0031431,FBgn0031574,FBgn0031619,FBg…
	lst-miR-n212-3p	98	FBgn0000028,FBgn0000108,FBgn0000242,FBgn0000405,FBgn0000499,FBgn0000633,FBgn0002174,FBgn0003339,FBgn0003638,FBgn0003710,FBgn0004575,FBgn0004648,FBgn0004838,FBgn0010313,FBgn0011661,FBgn0011826,FBgn0014163,FBgn0015024,FBgn0016930,FBgn0016976,FBgn0020379,FBgn0020620,FBgn0025571,FBgn0026566,FBgn0027548,FBgn0027654,FBgn0028341,FBgn0028497,FBgn0028550,FBgn0030304,FBgn0030366,FBgn0030648,FBgn0030670,FBg…
	lst-miR-n221-3p	100	FBgn0000114,FBgn0000152,FBgn0000244,FBgn0000504,FBgn0001128,FBgn0003129,FBgn0004397,FBgn0004606,FBgn0004795,FBgn0005427,FBgn0010113,FBgn0010313,FBgn0010473,FBgn0011758,FBgn0014020,FBgn0014467,FBgn0015371,FBgn0015772,FBgn0015949,FBgn0019662,FBgn0020278,FBgn0020510,FBgn0020910,FBgn0023531,FBgn0024232,FBgn0025790,FBgn0026064,FBgn0026315,FBgn0026597,FBgn0027287,FBgn0027514,FBgn0027561,FBgn0027779,FBg…
	lst-miR-n144-3p	101	FBgn0000014,FBgn0000181,FBgn0000448,FBgn0001085,FBgn0001301,FBgn0003205,FBgn0003339,FBgn0003345,FBgn0003415,FBgn0005427,FBgn0005536,FBgn0010348,FBgn0011204,FBgn0011278,FBgn0011746,FBgn0014020,FBgn0015371,FBgn0015903,FBgn0016976,FBgn0020379,FBgn0020912,FBgn0023531,FBgn0024987,FBgn0026192,FBgn0026370,FBgn0027508,FBgn0028717,FBgn0028875,FBgn0029896,FBgn0030054,FBgn0030812,FBgn0031068,FBgn0031077,FBg…
	lst-miR-n189-3p	108	FBgn0000286,FBgn0001099,FBgn0001128,FBgn0002306,FBgn0002873,FBgn0002921,FBgn0003396,FBgn0003450,FBgn0003507,FBgn0003861,FBgn0004179,FBgn0005596,FBgn0011582,FBgn0011758,FBgn0011818,FBgn0014020,FBgn0014467,FBgn0015558,FBgn0015903,FBgn0020255,FBgn0021872,FBgn0023416,FBgn0024232,FBgn0024251,FBgn0024994,FBgn0026250,FBgn0026597,FBgn0026749,FBgn0027108,FBgn0027567,FBgn0028582,FBgn0028848,FBgn0029154,FBg…
	lst-miR-n48-5p	114	FBgn0000015,FBgn0000036,FBgn0000659,FBgn0001099,FBgn0001128,FBgn0001139,FBgn0002174,FBgn0003261,FBgn0003301,FBgn0003651,FBgn0003861,FBgn0004876,FBgn0005278,FBgn0005536,FBgn0010113,FBgn0010263,FBgn0010313,FBgn0010905,FBgn0011300,FBgn0011571,FBgn0011710,FBgn0011818,FBgn0013263,FBgn0013334,FBgn0014133,FBgn0014467,FBgn0015371,FBgn0015789,FBgn0016976,FBgn0019890,FBgn0020496,FBgn0020620,FBgn0024232,FBg…
	lst-miR-n21-5p	134	FBgn0000028,FBgn0000117,FBgn0000242,FBgn0000382,FBgn0000625,FBgn0001128,FBgn0002719,FBgn0003261,FBgn0003339,FBgn0003651,FBgn0003861,FBgn0004587,FBgn0004606,FBgn0004644,FBgn0004828,FBgn0004838,FBgn0004875,FBgn0005278,FBgn0005536,FBgn0005634,FBgn0010113,FBgn0010473,FBgn0010583,FBgn0011300,FBgn0011571,FBgn0011676,FBgn0013263,FBgn0013334,FBgn0013342,FBgn0014037,FBgn0015245,FBgn0015371,FBgn0015789,FBg…
	lst-miR-n41-5p	140	FBgn0000042,FBgn0000210,FBgn0000242,FBgn0000427,FBgn0000567,FBgn0001218,FBgn0001291,FBgn0002413,FBgn0003301,FBgn0003345,FBgn0003464,FBgn0003638,FBgn0003861,FBgn0004028,FBgn0004050,FBgn0004242,FBgn0004595,FBgn0004652,FBgn0010114,FBgn0010313,FBgn0010408,FBgn0010909,FBgn0011571,FBgn0011672,FBgn0013263,FBgn0014037,FBgn0014396,FBgn0015371,FBgn0015806,FBgn0017457,FBgn0017590,FBgn0020251,FBgn0020496,FBg…
	lst-miR-n12-5p	147	FBgn0000037,FBgn0000253,FBgn0000581,FBgn0001215,FBgn0002528,FBgn0002938,FBgn0003189,FBgn0003435,FBgn0003638,FBgn0004179,FBgn0004396,FBgn0004595,FBgn0004924,FBgn0005658,FBgn0010114,FBgn0011202,FBgn0011739,FBgn0011818,FBgn0011826,FBgn0015790,FBgn0016754,FBgn0016976,FBgn0020257,FBgn0021764,FBgn0025571,FBgn0026064,FBgn0026206,FBgn0026239,FBgn0026375,FBgn0027339,FBgn0027528,FBgn0027561,FBgn0028341,FBg…
	lst-miR-n201-3p	153	FBgn0000210,FBgn0000382,FBgn0000463,FBgn0001332,FBgn0003129,FBgn0003256,FBgn0003261,FBgn0003339,FBgn0003380,FBgn0003513,FBgn0003612,FBgn0004575,FBgn0004587,FBgn0004595,FBgn0004606,FBgn0004876,FBgn0004903,FBgn0005427,FBgn0005596,FBgn0005658,FBgn0005694,FBgn0010113,FBgn0010114,FBgn0010341,FBgn0011259,FBgn0011672,FBgn0011758,FBgn0011817,FBgn0013342,FBgn0014029,FBgn0015222,FBgn0015803,FBgn0015949,FBg…
	lst-miR-n168-3p	156	FBgn0000181,FBgn0000273,FBgn0000557,FBgn0001624,FBgn0001994,FBgn0002921,FBgn0003249,FBgn0003386,FBgn0003651,FBgn0003861,FBgn0003892,FBgn0004363,FBgn0004509,FBgn0004595,FBgn0004652,FBgn0004868,FBgn0004924,FBgn0005536,FBgn0005649,FBgn0005660,FBgn0010113,FBgn0010313,FBgn0010350,FBgn0011259,FBgn0011828,FBgn0013263,FBgn0013342,FBgn0014396,FBgn0015789,FBgn0015949,FBgn0016754,FBgn0016926,FBgn0016976,FBg…
	lst-miR-n106-5p,lst-miR-n226-3p	159	FBgn0000108,FBgn0000116,FBgn0000210,FBgn0000259,FBgn0000308,FBgn0000556,FBgn0000659,FBgn0001218,FBgn0001301,FBgn0001624,FBgn0002921,FBgn0003371,FBgn0003380,FBgn0003415,FBgn0003435,FBgn0003651,FBgn0003710,FBgn0004242,FBgn0004363,FBgn0004390,FBgn0004595,FBgn0005536,FBgn0010113,FBgn0010300,FBgn0010314,FBgn0010909,FBgn0011305,FBgn0011666,FBgn0011672,FBgn0011701,FBgn0011760,FBgn0013263,FBgn0013342,FBg…
	lst-miR-n151-3p	160	FBgn0000014,FBgn0000524,FBgn0000559,FBgn0000615,FBgn0000808,FBgn0001168,FBgn0001301,FBgn0003339,FBgn0003464,FBgn0003979,FBgn0004242,FBgn0004587,FBgn0005592,FBgn0005658,FBgn0010313,FBgn0010473,FBgn0011259,FBgn0014143,FBgn0014396,FBgn0015371,FBgn0015546,FBgn0015776,FBgn0020381,FBgn0020622,FBgn0021895,FBgn0023130,FBgn0024232,FBgn0024992,FBgn0026144,FBgn0026199,FBgn0026602,FBgn0028427,FBgn0029663,FBg…
	lst-miR-n55-5p	180	FBgn0000180,FBgn0000210,FBgn0000307,FBgn0000382,FBgn0000709,FBgn0001128,FBgn0001228,FBgn0001258,FBgn0001332,FBgn0002921,FBgn0002938,FBgn0003261,FBgn0003339,FBgn0003380,FBgn0003513,FBgn0003660,FBgn0003888,FBgn0004237,FBgn0004456,FBgn0004575,FBgn0004587,FBgn0004606,FBgn0005427,FBgn0005596,FBgn0005694,FBgn0011259,FBgn0011725,FBgn0011817,FBgn0013342,FBgn0013720,FBgn0014029,FBgn0014467,FBgn0015323,FBg…
	lst-miR-n190-3p	186	FBgn0000037,FBgn0000253,FBgn0000581,FBgn0001215,FBgn0002528,FBgn0002938,FBgn0003189,FBgn0003301,FBgn0003435,FBgn0003638,FBgn0004179,FBgn0004396,FBgn0004595,FBgn0004924,FBgn0005658,FBgn0010114,FBgn0011739,FBgn0013348,FBgn0014001,FBgn0015379,FBgn0015790,FBgn0016754,FBgn0016976,FBgn0020257,FBgn0020306,FBgn0020653,FBgn0020910,FBgn0021764,FBgn0025571,FBgn0026064,FBgn0026206,FBgn0026375,FBgn0027339,FBg…
	lst-miR-n2-1-3p,lst-miR-n2-2-3p	198	FBgn0000210,FBgn0000242,FBgn0000579,FBgn0000636,FBgn0000659,FBgn0000711,FBgn0000826,FBgn0001090,FBgn0003345,FBgn0003460,FBgn0003499,FBgn0003513,FBgn0003514,FBgn0003651,FBgn0003888,FBgn0004102,FBgn0004117,FBgn0004456,FBgn0004598,FBgn0004606,FBgn0004618,FBgn0004876,FBgn0005536,FBgn0005648,FBgn0005658,FBgn0005694,FBgn0010414,FBgn0010473,FBgn0010905,FBgn0011277,FBgn0011640,FBgn0011656,FBgn0011701,FBg…
	lst-miR-n172-3p	233	FBgn0000108,FBgn0000181,FBgn0000210,FBgn0000273,FBgn0000490,FBgn0000557,FBgn0000578,FBgn0001316,FBgn0001624,FBgn0001994,FBgn0002023,FBgn0002632,FBgn0002921,FBgn0003118,FBgn0003249,FBgn0003380,FBgn0003386,FBgn0003463,FBgn0003464,FBgn0003651,FBgn0003710,FBgn0003861,FBgn0003892,FBgn0004363,FBgn0004509,FBgn0004595,FBgn0004652,FBgn0004868,FBgn0004924,FBgn0005536,FBgn0005649,FBgn0005660,FBgn0008651,FBg…
	lst-miR-n13-1-5p,lst-miR-n13-2-5p	287	FBgn0000015,FBgn0000036,FBgn0000042,FBgn0000116,FBgn0000157,FBgn0000210,FBgn0000228,FBgn0000253,FBgn0000289,FBgn0000409,FBgn0000504,FBgn0000557,FBgn0000581,FBgn0000659,FBgn0000711,FBgn0000964,FBgn0001122,FBgn0001301,FBgn0001624,FBgn0001942,FBgn0002023,FBgn0002632,FBgn0002945,FBgn0003204,FBgn0003300,FBgn0003371,FBgn0003380,FBgn0003460,FBgn0003464,FBgn0003507,FBgn0003513,FBgn0003638,FBgn0003651,FBg…
