# Supplementary material for: Identification and Characterization of MicroRNAs in Small Brown Planthopper (Laodephax striatellus) by Next-Generation Sequencing
Source: PLoS One. 2014 Jul 24;9(7):e103041. doi: 10.1371/journal.pone.0103041 (PMC4109989; doi:10.1371/journal.pone.0103041)
Supplement: Table S6 — The 2701 potential target genes and their corresponding miRNAs in L. striatellus . (XLS) [file pone.0103041.s008.xls]

## Sheet: a.Total miRNAs
	Targets	Number	miRNAs
	FBgn0039209	1	lst-miR-6497-5p
	FBgn0010583	1	lst-miR-n21-5p
	FBgn0002940	1	lst-miR-n8-5p
	FBgn0031488	1	lst-miR-n187-3p
	FBgn0037808	1	lst-miR-n216-3p
	FBgn0040823	1	lst-miR-n139-3p
	FBgn0000568	1	lst-miR-279
	FBgn0260970	1	lst-miR-750
	FBgn0017457	1	lst-miR-n41-5p
	FBgn0030357	1	lst-miR-184
	FBgn0262562	1	lst-miR-n212-3p
	FBgn0051140	1	lst-miR-279
	FBgn0040070	1	lst-miR-n214-3p
	FBgn0037653	1	lst-miR-6497-3p
	FBgn0024362	1	lst-miR-22b
	FBgn0025630	1	lst-miR-n208-3p
	FBgn0261804	1	lst-miR-n160-3p
	FBgn0037100	1	lst-miR-6497-5p
	FBgn0000667	1	lst-miR-6497-5p
	FBgn0032988	1	lst-miR-n56-5p
	FBgn0034548	1	lst-miR-n156-3p
	FBgn0031628	1	lst-miR-5305
	FBgn0087012	1	lst-miR-n76-5p
	FBgn0051864	1	lst-miR-n190-3p
	FBgn0028717	1	lst-miR-n144-3p
	FBgn0260012	1	lst-miR-n45-5p
	FBgn0015773	1	lst-miR-n208-3p
	FBgn0020299	1	lst-miR-279
	FBgn0266171	1	lst-miR-7404-3p
	FBgn0035267	1	lst-miR-1260b
	FBgn0031356	1	lst-miR-370-3p
	FBgn0031053	1	lst-miR-n124-5p
	FBgn0010217	1	lst-miR-n229-3p
	FBgn0062440	1	lst-miR-n144-3p
	FBgn0033222	1	lst-miR-n191-3p
	FBgn0035107	1	lst-miR-34-5p
	FBgn0036317	1	lst-miR-n154-3p
	FBgn0033154	1	lst-miR-184-3p
	FBgn0259725	1	lst-miR-2796-3p
	FBgn0029801	1	lst-miR-1-5p
	FBgn0029506	1	lst-miR-n215-3p
	FBgn0033315	1	lst-miR-n144-3p
	FBgn0045476	1	lst-miR-n196-3p
	FBgn0039851	1	lst-miR-n141-3p
	FBgn0053547	1	lst-miR-n165-3p
	FBgn0050089	1	lst-miR-n103-5p
	FBgn0085420	1	lst-miR-n75-5p
	FBgn0003138	1	lst-miR-n214-3p
	FBgn0027514	1	lst-miR-n221-3p
	FBgn0030240	1	lst-miR-n195-3p
	FBgn0031304	1	lst-miR-n55-5p
	FBgn0036556	1	lst-miR-n191-3p
	FBgn0032633	1	lst-miR-n189-3p
	FBgn0011278	1	lst-miR-n144-3p
	FBgn0086687	1	lst-miR-n1-3p
	FBgn0033460	1	lst-miR-n62-5p
	FBgn0038156	1	lst-miR-n212-3p
	FBgn0036948	1	lst-miR-n83-5p
	FBgn0035771	1	lst-miR-8112
	FBgn0032626	1	lst-miR-320b
	FBgn0016978	1	lst-miR-n232-3p
	FBgn0029679	1	lst-miR-n59-5p
	FBgn0039797	1	lst-miR-n107-5p
	FBgn0002567	1	lst-miR-n182-3p
	FBgn0030600	1	lst-miR-n3-5p
	FBgn0000046	1	lst-miR-n76-5p
	FBgn0010348	1	lst-miR-n144-3p
	FBgn0039132	1	lst-miR-n150-3p
	FBgn0004863	1	lst-miR-484
	FBgn0027660	1	lst-miR-n215-3p
	FBgn0002044	1	lst-miR-n155-3p
	FBgn0005634	1	lst-miR-n21-5p
	FBgn0033733	1	lst-miR-m0022
	FBgn0264362	1	lst-miR-279
	FBgn0030952	1	lst-miR-n81-5p
	FBgn0053223	1	lst-miR-132-3p
	FBgn0037724	1	lst-miR-5097
	FBgn0028990	1	lst-miR-n141-3p
	FBgn0035481	1	lst-miR-n171-3p
	FBgn0052579	1	lst-miR-n245-3p
	FBgn0262656	1	lst-miR-n7-5p
	FBgn0261596	1	lst-miR-n151-3p
	FBgn0024897	1	lst-miR-1587
	FBgn0040092	1	lst-miR-n1-3p
	FBgn0036003	1	lst-miR-n201-3p
	FBgn0039877	1	lst-miR-n210-3p
	FBgn0085437	1	lst-miR-6497-5p
	FBgn0026679	1	lst-miR-n41-5p
	FBgn0030640	1	lst-miR-184
	FBgn0051092	1	lst-miR-6497-5p
	FBgn0021873	1	lst-miR-n3-5p
	FBgn0015776	1	lst-miR-n151-3p
	FBgn0039141	1	lst-miR-279
	FBgn0040279	1	lst-miR-n101-5p
	FBgn0263864	1	lst-miR-n242-3p
	FBgn0032382	1	lst-miR-n194-3p
	FBgn0027581	1	lst-miR-n182-3p
	FBgn0035721	1	lst-miR-n233-3p
	FBgn0036397	1	lst-miR-6497-5p
	FBgn0029657	1	lst-miR-n63-5p
	FBgn0051665	1	lst-miR-n191-3p
	FBgn0263974	1	lst-miR-184
	FBgn0001319	1	lst-miR-n76-5p
	FBgn0260859	1	lst-miR-n16-5p
	FBgn0015245	1	lst-miR-n21-5p
	FBgn0031288	1	lst-miR-n151-3p
	FBgn0038984	1	lst-miR-n52-5p
	FBgn0031473	1	lst-miR-n141-3p
	FBgn0038225	1	lst-miR-n190-3p
	FBgn0033167	1	lst-miR-3049-3p
	FBgn0015286	1	lst-miR-n1-3p
	FBgn0013467	1	lst-miR-n9-5p
	FBgn0051051	1	lst-miR-n212-3p
	FBgn0053531	1	lst-miR-n190-3p
	FBgn0000064	1	lst-miR-n163-3p
	FBgn0013746	1	lst-miR-370-3p
	FBgn0038989	1	lst-miR-n195-3p
	FBgn0040600	1	lst-miR-n212-3p
	FBgn0031000	1	lst-miR-n227-3p
	FBgn0259982	1	lst-miR-n164-3p
	FBgn0050496	1	lst-miR-n220-3p
	FBgn0265623	1	lst-miR-n108-5p
	FBgn0013954	1	lst-miR-n3-5p
	FBgn0086368	1	lst-miR-n188-3p
	FBgn0052831	1	lst-miR-n201-3p
	FBgn0035059	1	lst-miR-n223-3p
	FBgn0015524	1	lst-miR-n185-3p
	FBgn0036537	1	lst-miR-n41-5p
	FBgn0050363	1	lst-miR-n212-3p
	FBgn0261938	1	lst-miR-n208-3p
	FBgn0033058	1	lst-miR-n41-5p
	FBgn0029887	1	lst-miR-n229-3p
	FBgn0035253	1	lst-miR-n189-3p
	FBgn0030625	1	lst-miR-n131-5p
	FBgn0031299	1	lst-miR-n229-3p
	FBgn0036908	1	lst-miR-n31-5p
	FBgn0051262	1	lst-miR-n233-3p
	FBgn0261849	1	lst-miR-193b
	FBgn0023091	1	lst-miR-5097
	FBgn0036897	1	lst-miR-n190-3p
	FBgn0035171	1	lst-miR-n144-3p
	FBgn0051146	1	lst-miR-n191-3p
	FBgn0027948	1	lst-miR-n139-3p
	FBgn0036059	1	lst-miR-316-5p
	FBgn0052110	1	lst-miR-n8-5p
	FBgn0033158	1	lst-miR-n151-3p
	FBgn0032495	1	lst-miR-n52-5p
	FBgn0261089	1	lst-miR-n10-5p
	FBgn0051961	1	lst-miR-n40-5p
	FBgn0051870	1	lst-miR-n43-5p
	FBgn0041161	1	lst-miR-n187-3p
	FBgn0023179	1	lst-miR-2b
	FBgn0050419	1	lst-miR-n76-5p
	FBgn0036714	1	lst-miR-n49-5p
	FBgn0004907	1	lst-miR-10-3p
	FBgn0050015	1	lst-miR-n156-3p
	FBgn0050503	1	lst-miR-n96-5p
	FBgn0051358	1	lst-miR-n151-3p
	FBgn0002932	1	lst-miR-6497-5p
	FBgn0003321	1	lst-miR-184-3p
	FBgn0033095	1	lst-miR-n45-5p
	FBgn0038124	1	lst-miR-n229-3p
	FBgn0016076	1	lst-miR-n164-3p
	FBgn0013548	1	lst-miR-6497-5p
	FBgn0265104	1	lst-miR-184-5p
	FBgn0030207	1	lst-miR-n97-5p
	FBgn0031850	1	lst-miR-6497-5p
	FBgn0022770	1	lst-miR-n91-5p
	FBgn0027608	1	lst-miR-6497-5p
	FBgn0017578	1	lst-miR-n102-5p
	FBgn0051235	1	lst-miR-n193-3p
	FBgn0010704	1	lst-miR-n80-5p
	FBgn0015300	1	lst-miR-n191-3p
	FBgn0036598	1	lst-miR-n36-5p
	FBgn0028880	1	lst-miR-5309
	FBgn0030331	1	lst-miR-6496-5p
	FBgn0260747	1	lst-miR-5097
	FBgn0039640	1	lst-miR-184
	FBgn0003977	1	lst-miR-745-3p
	FBgn0263199	1	lst-miR-n216-3p
	FBgn0031636	1	lst-miR-n221-3p
	FBgn0030030	1	lst-miR-n79-5p
	FBgn0035875	1	lst-miR-n41-5p
	FBgn0035416	1	lst-miR-4510
	FBgn0036627	1	lst-miR-n45-5p
	FBgn0035281	1	lst-miR-320b
	FBgn0026575	1	lst-miR-n191-3p
	FBgn0032731	1	lst-miR-n162-3p
	FBgn0026749	1	lst-miR-n189-3p
	FBgn0038079	1	lst-miR-n25-5p
	FBgn0051221	1	lst-miR-n8-5p
	FBgn0024183	1	lst-miR-n145-3p
	FBgn0263239	1	lst-miR-n82-5p
	FBgn0028292	1	lst-miR-7b
	FBgn0036544	1	lst-miR-n94-5p
	FBgn0039140	1	lst-miR-193-3p
	FBgn0036302	1	lst-miR-n55-5p
	FBgn0034135	1	lst-miR-n59-5p
	FBgn0000625	1	lst-miR-n21-5p
	FBgn0035816	1	lst-miR-n174-3p
	FBgn0051550	1	lst-miR-n32-5p
	FBgn0010548	1	lst-miR-484
	FBgn0033749	1	lst-miR-n56-5p
	FBgn0000303	1	lst-miR-n1-3p
	FBgn0262875	1	lst-miR-n76-5p
	FBgn0027549	1	lst-miR-n62-5p
	FBgn0033359	1	lst-miR-n20-5p
	FBgn0036511	1	lst-miR-n25-5p
	FBgn0002989	1	lst-miR-n194-3p
	FBgn0259824	1	lst-miR-n162-3p
	FBgn0052683	1	lst-miR-n187-3p
	FBgn0030344	1	lst-miR-279
	FBgn0037796	1	lst-miR-423-5p
	FBgn0000392	1	lst-miR-n242-3p
	FBgn0034158	1	lst-miR-n11-5p
	FBgn0031318	1	lst-miR-320b
	FBgn0052669	1	lst-miR-n195-3p
	FBgn0083981	1	lst-miR-n146-3p
	FBgn0022768	1	lst-miR-n101-5p
	FBgn0015772	1	lst-miR-n221-3p
	FBgn0052479	1	lst-miR-n48-5p
	FBgn0035486	1	lst-miR-n196-3p
	FBgn0010762	1	lst-miR-279
	FBgn0031725	1	lst-miR-2b
	FBgn0029067	1	lst-miR-193b
	FBgn0039915	1	lst-miR-n196-3p
	FBgn0036973	1	lst-miR-n114-5p
	FBgn0037021	1	lst-miR-745-3p
	FBgn0027596	1	lst-miR-n187-3p
	FBgn0035258	1	lst-miR-n43-5p
	FBgn0261570	1	lst-miR-n230-3p
	FBgn0034140	1	lst-miR-n197-3p
	FBgn0011674	1	lst-miR-n141-3p
	FBgn0034865	1	lst-miR-n59-5p
	FBgn0050271	1	lst-miR-8112
	FBgn0005616	1	lst-miR-n9-5p
	FBgn0020307	1	lst-miR-n145-3p
	FBgn0063649	1	lst-miR-929-3p
	FBgn0264908	1	lst-miR-n184-3p
	FBgn0052204	1	lst-miR-6497-5p
	FBgn0016930	1	lst-miR-n212-3p
	FBgn0029895	1	lst-miR-n12-5p
	FBgn0003396	1	lst-miR-n189-3p
	FBgn0011761	1	lst-miR-n141-3p
	FBgn0050411	1	lst-miR-n229-3p
	FBgn0031100	1	lst-miR-n82-5p
	FBgn0262081	1	lst-miR-6497-5p
	FBgn0026143	1	lst-miR-n153-3p
	FBgn0037679	1	lst-miR-n55-5p
	FBgn0027585	1	lst-miR-n190-3p
	FBgn0033949	1	lst-miR-n60-5p
	FBgn0037792	1	lst-miR-n96-5p
	FBgn0031908	1	lst-miR-n101-5p
	FBgn0259926	1	lst-miR-n197-3p
	FBgn0016038	1	lst-miR-n114-5p
	FBgn0031256	1	lst-miR-n132-5p
	FBgn0003889	1	lst-miR-n145-3p
	FBgn0046247	1	lst-miR-n41-5p
	FBgn0030963	1	lst-miR-184
	FBgn0038610	1	lst-miR-6497-5p
	FBgn0031295	1	lst-miR-n187-3p
	FBgn0029870	1	lst-miR-n114-5p
	FBgn0017549	1	lst-miR-7-5p
	FBgn0262598	1	lst-miR-n221-3p
	FBgn0263750	1	lst-miR-n182-3p
	FBgn0085290	1	lst-miR-n75-5p
	FBgn0033916	1	lst-miR-n41-5p
	FBgn0031764	1	lst-miR-n209-3p
	FBgn0011746	1	lst-miR-n144-3p
	FBgn0039089	1	lst-miR-n151-3p
	FBgn0050177	1	lst-miR-n62-5p
	FBgn0031110	1	lst-miR-n191-3p
	FBgn0037943	1	lst-miR-n187-3p
	FBgn0014009	1	lst-miR-n187-3p
	FBgn0085431	1	lst-miR-n7-5p
	FBgn0031085	1	lst-miR-n74-5p
	FBgn0028996	1	lst-miR-n190-3p
	FBgn0031384	1	lst-miR-n41-5p
	FBgn0040890	1	lst-miR-6497-3p
	FBgn0037179	1	lst-miR-191-5p
	FBgn0032554	1	lst-miR-n191-3p
	FBgn0004921	1	lst-miR-n139-3p
	FBgn0035498	1	lst-miR-n66-5p
	FBgn0036239	1	lst-miR-6497-5p
	FBgn0027287	1	lst-miR-n221-3p
	FBgn0033725	1	lst-miR-n242-3p
	FBgn0037939	1	lst-miR-n71-5p
	FBgn0035978	1	lst-miR-22b
	FBgn0263780	1	lst-miR-n49-5p
	FBgn0040212	1	lst-miR-745-3p
	FBgn0026199	1	lst-miR-n151-3p
	FBgn0035985	1	lst-miR-n151-3p
	FBgn0031331	1	lst-miR-n162-3p
	FBgn0261549	1	lst-miR-n151-3p
	FBgn0030945	1	lst-miR-n21-5p
	FBgn0034540	1	lst-miR-n82-5p
	FBgn0039431	1	lst-miR-n170-3p
	FBgn0004956	1	lst-miR-6497-3p
	FBgn0019886	1	lst-miR-n141-3p
	FBgn0037325	1	lst-miR-n139-3p
	FBgn0004648	1	lst-miR-n212-3p
	FBgn0031895	1	lst-miR-n111-5p
	FBgn0259986	1	lst-miR-n89-5p
	FBgn0036271	1	lst-miR-5978
	FBgn0032002	1	lst-miR-n53-5p
	FBgn0033353	1	lst-miR-n194-3p
	FBgn0031389	1	lst-miR-n194-3p
	FBgn0037601	1	lst-miR-n41-5p
	FBgn0023083	1	lst-miR-1587
	FBgn0038870	1	lst-miR-34-5p
	FBgn0003310	1	lst-miR-n241-3p
	FBgn0261673	1	lst-miR-n201-3p
	FBgn0030794	1	lst-miR-n97-5p
	FBgn0031722	1	lst-miR-n175-3p
	FBgn0039530	1	lst-miR-3049-3p
	FBgn0030641	1	lst-miR-184
	FBgn0038143	1	lst-miR-n214-3p
	FBgn0024732	1	lst-miR-6497-5p
	FBgn0035449	1	lst-miR-n75-5p
	FBgn0004882	1	lst-miR-n174-3p
	FBgn0038294	1	lst-miR-n76-5p
	FBgn0026439	1	lst-miR-n3-5p
	FBgn0004050	1	lst-miR-n41-5p
	FBgn0027605	1	lst-miR-n199-3p
	FBgn0004381	1	lst-miR-n75-5p
	FBgn0031322	1	lst-miR-n59-5p
	FBgn0039075	1	lst-miR-n151-3p
	FBgn0034731	1	lst-miR-n190-3p
	FBgn0002733	1	lst-miR-370-3p
	FBgn0005664	1	lst-miR-n137-5p
	FBgn0031065	1	lst-miR-n221-3p
	FBgn0034391	1	lst-miR-2478
	FBgn0036360	1	lst-miR-n139-3p
	FBgn0030634	1	lst-miR-m0006
	FBgn0000054	1	lst-miR-745-3p
	FBgn0024558	1	lst-miR-745-3p
	FBgn0027779	1	lst-miR-n221-3p
	FBgn0036702	1	lst-miR-146a
	FBgn0042138	1	lst-miR-1587
	FBgn0261840	1	lst-miR-n216-3p
	FBgn0266757	1	lst-miR-n134-5p
	FBgn0264086	1	lst-miR-n196-3p
	FBgn0034638	1	lst-miR-n102-5p
	FBgn0087011	1	lst-miR-n149-3p
	FBgn0259682	1	lst-miR-n198-3p
	FBgn0005638	1	lst-miR-1587
	FBgn0263120	1	lst-miR-221
	FBgn0036824	1	lst-miR-n210-3p
	FBgn0032124	1	lst-miR-2796-5p
	FBgn0036842	1	lst-miR-n155-3p
	FBgn0013949	1	lst-miR-n175-3p
	FBgn0262355	1	lst-miR-n195-3p
	FBgn0037710	1	lst-miR-n41-5p
	FBgn0260228	1	lst-miR-3151-3p
	FBgn0260655	1	lst-miR-423-5p
	FBgn0259991	1	lst-miR-n41-5p
	FBgn0265434	1	lst-miR-n21-5p
	FBgn0053116	1	lst-miR-n218-3p
	FBgn0031001	1	lst-miR-n83-5p
	FBgn0066365	1	lst-miR-n71-5p
	FBgn0036502	1	lst-miR-150-5p
	FBgn0260723	1	lst-miR-n84-5p
	FBgn0069969	1	lst-miR-n25-5p
	FBgn0260862	1	lst-miR-n62-5p
	FBgn0036785	1	lst-miR-5119
	FBgn0022343	1	lst-miR-n191-3p
	FBgn0035756	1	lst-miR-n241-3p
	FBgn0020248	1	lst-miR-34-5p
	FBgn0037339	1	lst-miR-n76-5p
	FBgn0028538	1	lst-miR-n201-3p
	FBgn0038484	1	lst-miR-n229-3p
	FBgn0037539	1	lst-miR-n198-3p
	FBgn0000173	1	lst-miR-127
	FBgn0063670	1	lst-miR-10-3p
	FBgn0262170	1	lst-miR-n50-5p
	FBgn0085474	1	lst-miR-279
	FBgn0016120	1	lst-miR-n87-5p
	FBgn0039507	1	lst-miR-n151-3p
	FBgn0001253	1	lst-miR-279
	FBgn0039167	1	lst-miR-n21-5p
	FBgn0013718	1	lst-miR-n6-3p
	FBgn0039117	1	lst-miR-n214-3p
	FBgn0036485	1	lst-miR-n178-3p
	FBgn0024330	1	lst-miR-745-3p
	FBgn0030466	1	lst-miR-n190-3p
	FBgn0026371	1	lst-miR-3931
	FBgn0036170	1	lst-miR-132-3p
	FBgn0032276	1	lst-miR-n41-5p
	FBgn0085359	1	lst-miR-745-3p
	FBgn0051038	1	lst-miR-148a-3p
	FBgn0036337	1	lst-miR-n56-5p
	FBgn0003721	1	lst-miR-n223-3p
	FBgn0262872	1	lst-miR-n151-3p
	FBgn0015799	1	lst-miR-87-3p
	FBgn0029903	1	lst-miR-5097
	FBgn0003319	1	lst-miR-150-5p
	FBgn0033371	1	lst-miR-n97-5p
	FBgn0035165	1	lst-miR-8112
	FBgn0038909	1	lst-miR-n216-3p
	FBgn0038165	1	lst-miR-279
	FBgn0265137	1	lst-miR-127
	FBgn0033955	1	lst-miR-n45-5p
	FBgn0010341	1	lst-miR-n201-3p
	FBgn0085380	1	lst-miR-n38-5p
	FBgn0261930	1	lst-miR-n229-3p
	FBgn0030786	1	lst-miR-n151-3p
	FBgn0250874	1	lst-miR-n182-3p
	FBgn0020378	1	lst-miR-n223-3p
	FBgn0008654	1	lst-miR-n108-5p
	FBgn0014006	1	lst-miR-146a
	FBgn0040284	1	lst-miR-6497-3p
	FBgn0053108	1	lst-miR-141-3p
	FBgn0039026	1	lst-miR-n42-5p
	FBgn0035153	1	lst-miR-n41-5p
	FBgn0031707	1	lst-miR-n97-5p
	FBgn0052486	1	lst-miR-n170-3p
	FBgn0037222	1	lst-miR-n214-3p
	FBgn0029914	1	lst-miR-n182-3p
	FBgn0034567	1	lst-miR-30e-3p
	FBgn0086372	1	lst-miR-n148-3p
	FBgn0033538	1	lst-miR-n3-5p
	FBgn0035844	1	lst-miR-n62-5p
	FBgn0030114	1	lst-miR-n173-3p
	FBgn0036597	1	lst-miR-n48-5p
	FBgn0020626	1	lst-miR-n49-5p
	FBgn0035733	1	lst-miR-423-5p
	FBgn0038858	1	lst-miR-n114-5p
	FBgn0037177	1	lst-miR-n43-5p
	FBgn0031081	1	lst-miR-1260b
	FBgn0035032	1	lst-miR-n199-3p
	FBgn0051740	1	lst-miR-n75-5p
	FBgn0260484	1	lst-miR-n216-3p
	FBgn0033757	1	lst-miR-n231-3p
	FBgn0026428	1	lst-miR-n216-3p
	FBgn0037534	1	lst-miR-n144-3p
	FBgn0262603	1	lst-miR-n21-5p
	FBgn0031118	1	lst-miR-n177-3p
	FBgn0261090	1	lst-miR-n16-5p
	FBgn0004870	1	lst-miR-n1-3p
	FBgn0004435	1	lst-miR-184b
	FBgn0031879	1	lst-miR-34
	FBgn0028429	1	lst-miR-n87-5p
	FBgn0032181	1	lst-miR-n221-3p
	FBgn0034418	1	lst-miR-279
	FBgn0052379	1	lst-miR-n213-3p
	FBgn0263354	1	lst-miR-n76-5p
	FBgn0003068	1	lst-miR-n197-3p
	FBgn0263594	1	lst-miR-n57-5p
	FBgn0261393	1	lst-miR-34-5p
	FBgn0039107	1	lst-miR-n21-5p
	FBgn0032397	1	lst-miR-6497-5p
	FBgn0052181	1	lst-miR-6497-5p
	FBgn0025635	1	lst-miR-n26-5p
	FBgn0034723	1	lst-miR-n65-5p
	FBgn0028554	1	lst-miR-n121-5p
	FBgn0000084	1	lst-miR-745-3p
	FBgn0027571	1	lst-miR-n82-5p
	FBgn0036236	1	lst-miR-30e-5p
	FBgn0262955	1	lst-miR-n71-5p
	FBgn0051441	1	lst-miR-7404-3p
	FBgn0038295	1	lst-miR-87a
	FBgn0015562	1	lst-miR-n91-5p
	FBgn0015399	1	lst-miR-n101-5p
	FBgn0002772	1	lst-miR-184
	FBgn0001223	1	lst-miR-n1-3p
	FBgn0039136	1	lst-miR-n21-5p
	FBgn0030245	1	lst-miR-1587
	FBgn0031450	1	lst-miR-m0022
	FBgn0033783	1	lst-miR-1587
	FBgn0038237	1	lst-miR-n193-3p
	FBgn0261530	1	lst-miR-n4-5p
	FBgn0036058	1	lst-miR-n187-3p
	FBgn0264503	1	lst-miR-n212-3p
	FBgn0262869	1	lst-miR-n231-3p
	FBgn0261597	1	lst-miR-n87-5p
	FBgn0039925	1	lst-miR-184-3p
	FBgn0040505	1	lst-miR-n101-5p
	FBgn0038641	1	lst-miR-745-3p
	FBgn0004583	1	lst-miR-278
	FBgn0030159	1	lst-miR-6497-5p
	FBgn0260753	1	lst-miR-n4-5p
	FBgn0262103	1	lst-miR-n187-3p
	FBgn0030790	1	lst-miR-n190-3p
	FBgn0011570	1	lst-miR-n11-5p
	FBgn0261618	1	lst-miR-n144-3p
	FBgn0043471	1	lst-miR-n187-3p
	FBgn0008635	1	lst-miR-370-3p
	FBgn0029708	1	lst-miR-39-3p
	FBgn0002609	1	lst-miR-7-5p
	FBgn0051871	1	lst-miR-92b-3p
	FBgn0031374	1	lst-miR-n71-5p
	FBgn0004449	1	lst-miR-143-3p
	FBgn0005670	1	lst-miR-n152-3p
	FBgn0000536	1	lst-miR-n167-3p
	FBgn0036480	1	lst-miR-n75-5p
	FBgn0000163	1	lst-miR-n191-3p
	FBgn0030870	1	lst-miR-n174-3p
	FBgn0027780	1	lst-miR-n59-5p
	FBgn0033500	1	lst-miR-n49-5p
	FBgn0027087	1	lst-miR-n208-3p
	FBgn0061197	1	lst-miR-n41-5p
	FBgn0030723	1	lst-miR-6497-5p
	FBgn0039420	1	lst-miR-279
	FBgn0035661	1	lst-miR-5097
	FBgn0035750	1	lst-miR-n54-5p
	FBgn0051712	1	lst-miR-n221-3p
	FBgn0259917	1	lst-miR-n130-5p
	FBgn0053526	1	lst-miR-n55-5p
	FBgn0032614	1	lst-miR-n221-3p
	FBgn0028420	1	lst-miR-n166-3p
	FBgn0030181	1	lst-miR-n182-3p
	FBgn0013751	1	lst-miR-n9-5p
	FBgn0036152	1	lst-miR-n175-3p
	FBgn0035533	1	lst-miR-n54-5p
	FBgn0039727	1	lst-miR-n62-5p
	FBgn0032414	1	lst-miR-993
	FBgn0003517	1	lst-miR-n63-5p
	FBgn0038819	1	lst-miR-n3-5p
	FBgn0026441	1	lst-miR-281-1-5p
	FBgn0001138	1	lst-miR-n8-5p
	FBgn0037612	1	lst-miR-n173-3p
	FBgn0033113	1	lst-miR-n139-3p
	FBgn0011591	1	lst-miR-n39-5p
	FBgn0037938	1	lst-miR-n190-3p
	FBgn0034846	1	lst-miR-n162-3p
	FBgn0030763	1	lst-miR-6497-5p
	FBgn0033762	1	lst-miR-n229-3p
	FBgn0033674	1	lst-miR-423-5p
	FBgn0265597	1	lst-miR-n151-3p
	FBgn0032015	1	lst-miR-n222-3p
	FBgn0010470	1	lst-miR-n231-3p
	FBgn0001308	1	lst-miR-n154-3p
	FBgn0033744	1	lst-miR-n32-5p
	FBgn0034308	1	lst-miR-6496-5p
	FBgn0033631	1	lst-miR-279
	FBgn0026409	1	lst-miR-n40-5p
	FBgn0263118	1	lst-miR-n81-5p
	FBgn0039500	1	lst-miR-n79-5p
	FBgn0062413	1	lst-miR-n249-3p
	FBgn0261358	1	lst-miR-279d
	FBgn0265626	1	lst-miR-n221-3p
	FBgn0260660	1	lst-miR-n212-3p
	FBgn0259932	1	lst-miR-n124-5p
	FBgn0003118	1	lst-miR-n172-3p
	FBgn0262836	1	lst-miR-n151-3p
	FBgn0037412	1	lst-miR-n187-3p
	FBgn0031139	1	lst-miR-n212-3p
	FBgn0259985	1	lst-miR-1692
	FBgn0086384	1	lst-miR-n214-3p
	FBgn0029504	1	lst-miR-n152-3p
	FBgn0015591	1	lst-miR-8112
	FBgn0035901	1	lst-miR-n229-3p
	FBgn0036494	1	lst-miR-n101-5p
	FBgn0050101	1	lst-miR-6497-5p
	FBgn0028497	1	lst-miR-n212-3p
	FBgn0029713	1	lst-let-7b
	FBgn0039809	1	lst-miR-n16-5p
	FBgn0024891	1	lst-miR-370-3p
	FBgn0040636	1	lst-miR-n241-3p
	FBgn0264363	1	lst-miR-n85-5p
	FBgn0033086	1	lst-miR-n81-5p
	FBgn0039656	1	lst-miR-n52-5p
	FBgn0039916	1	lst-miR-n48-5p
	FBgn0020306	1	lst-miR-n190-3p
	FBgn0033863	1	lst-miR-n75-5p
	FBgn0052532	1	lst-miR-6497-5p
	FBgn0031174	1	lst-miR-6497-5p
	FBgn0085342	1	lst-miR-n231-3p
	FBgn0031194	1	lst-miR-n229-3p
	FBgn0029795	1	lst-miR-n98-5p
	FBgn0000221	1	lst-miR-n38-5p
	FBgn0030574	1	lst-miR-n221-3p
	FBgn0250791	1	lst-miR-n166-3p
	FBgn0034816	1	lst-miR-370-3p
	FBgn0036808	1	lst-miR-7-5p
	FBgn0053229	1	lst-miR-n151-3p
	FBgn0032251	1	lst-miR-n76-5p
	FBgn0035228	1	lst-miR-n10-5p
	FBgn0037754	1	lst-miR-370-3p
	FBgn0024986	1	lst-miR-n94-5p
	FBgn0041191	1	lst-miR-370-3p
	FBgn0033665	1	lst-miR-28
	FBgn0010786	1	lst-miR-n229-3p
	FBgn0003162	1	lst-miR-n39-5p
	FBgn0005636	1	lst-miR-n11-5p
	FBgn0033412	1	lst-miR-n151-3p
	FBgn0260653	1	lst-miR-n82-5p
	FBgn0086708	1	lst-miR-n40-5p
	FBgn0031857	1	lst-miR-279
	FBgn0263219	1	lst-miR-n144-3p
	FBgn0019985	1	lst-miR-34-5p
	FBgn0033572	1	lst-miR-n91-5p
	FBgn0038922	1	lst-miR-n151-3p
	FBgn0003660	1	lst-miR-n55-5p
	FBgn0004903	1	lst-miR-n201-3p
	FBgn0000547	1	lst-miR-n174-3p
	FBgn0003002	1	lst-miR-n7-5p
	FBgn0029798	1	lst-miR-10c-5p
	FBgn0250876	1	lst-miR-n144-3p
	FBgn0264695	1	lst-miR-n216-3p
	FBgn0037156	1	lst-miR-30e-5p
	FBgn0036004	1	lst-miR-279
	FBgn0032051	1	lst-miR-n152-3p
	FBgn0000376	1	lst-miR-279
	FBgn0004108	1	lst-miR-n214-3p
	FBgn0034013	1	lst-miR-n22-5p
	FBgn0040080	1	lst-miR-n190-3p
	FBgn0026259	1	lst-miR-6497-5p
	FBgn0026316	1	lst-miR-n41-5p
	FBgn0261873	1	lst-miR-6497-5p
	FBgn0034720	1	lst-miR-n141-3p
	FBgn0041210	1	lst-miR-n25-5p
	FBgn0035903	1	lst-miR-n172-3p
	FBgn0260938	1	lst-miR-n12-5p
	FBgn0033402	1	lst-miR-n189-3p
	FBgn0052280	1	lst-miR-n172-3p
	FBgn0000395	1	lst-miR-n194-3p
	FBgn0000463	1	lst-miR-n201-3p
	FBgn0033483	1	lst-miR-n151-3p
	FBgn0032752	1	lst-miR-184
	FBgn0037615	1	lst-miR-n39-5p
	FBgn0261838	1	lst-miR-n48-5p
	FBgn0261872	1	lst-miR-n172-3p
	FBgn0053094	1	lst-miR-n9-5p
	FBgn0032395	1	lst-miR-n82-5p
	FBgn0030366	1	lst-miR-n212-3p
	FBgn0262468	1	lst-miR-n75-5p
	FBgn0263087	1	lst-miR-1260b
	FBgn0037127	1	lst-miR-n144-3p
	FBgn0029778	1	lst-miR-n182-3p
	FBgn0259916	1	lst-miR-n172-3p
	FBgn0035648	1	lst-miR-34-5p
	FBgn0029885	1	lst-miR-n102-5p
	FBgn0030465	1	lst-miR-5097
	FBgn0085443	1	lst-miR-n59-5p
	FBgn0034918	1	lst-miR-n201-3p
	FBgn0266377	1	lst-miR-n190-3p
	FBgn0262515	1	lst-miR-n201-3p
	FBgn0069938	1	lst-miR-n34-5p
	FBgn0026630	1	lst-miR-n52-5p
	FBgn0085358	1	lst-miR-n21-5p
	FBgn0039186	1	lst-miR-279
	FBgn0030847	1	lst-miR-n82-5p
	FBgn0032129	1	lst-miR-n172-3p
	FBgn0030872	1	lst-miR-n191-3p
	FBgn0025674	1	lst-miR-n4-3p
	FBgn0261988	1	lst-miR-n144-3p
	FBgn0264552	1	lst-miR-n75-5p
	FBgn0015801	1	lst-miR-127
	FBgn0034408	1	lst-miR-n101-5p
	FBgn0030349	1	lst-miR-n232-3p
	FBgn0034808	1	lst-miR-n145-3p
	FBgn0031043	1	lst-miR-n151-3p
	FBgn0038839	1	lst-miR-279
	FBgn0030936	1	lst-miR-n190-3p
	FBgn0035236	1	lst-miR-127
	FBgn0004197	1	lst-miR-n4-5p
	FBgn0029608	1	lst-miR-n196-3p
	FBgn0038126	1	lst-miR-n151-3p
	FBgn0000559	1	lst-miR-n151-3p
	FBgn0027101	1	lst-miR-n66-5p
	FBgn0053556	1	lst-miR-n222-3p
	FBgn0031069	1	lst-miR-n172-3p
	FBgn0015600	1	lst-miR-n76-5p
	FBgn0261353	1	lst-miR-n242-3p
	FBgn0039030	1	lst-miR-n151-3p
	FBgn0005586	1	lst-miR-n4-5p
	FBgn0020907	1	lst-miR-n104-5p
	FBgn0031431	1	lst-miR-n191-3p
	FBgn0002576	1	lst-miR-n59-5p
	FBgn0029881	1	lst-miR-n191-3p
	FBgn0017566	1	lst-miR-6497-5p
	FBgn0003598	1	lst-miR-184
	FBgn0040395	1	lst-miR-n55-5p
	FBgn0032553	1	lst-miR-6497-5p
	FBgn0010395	1	lst-miR-184-3p
	FBgn0000216	1	lst-miR-7-5p
	FBgn0010399	1	lst-miR-n216-3p
	FBgn0014179	1	lst-miR-n49-5p
	FBgn0036463	1	lst-miR-n214-3p
	FBgn0031954	1	lst-miR-n162-3p
	FBgn0039240	1	lst-miR-n102-5p
	FBgn0040375	1	lst-miR-n20-5p
	FBgn0031741	1	lst-miR-n229-3p
	FBgn0000810	1	lst-miR-n239-3p
	FBgn0032878	1	lst-miR-n25-5p
	FBgn0038965	1	lst-miR-n154-3p
	FBgn0028331	1	lst-miR-993
	FBgn0261931	1	lst-miR-n221-3p
	FBgn0003979	1	lst-miR-n151-3p
	FBgn0260224	1	lst-miR-n54-5p
	FBgn0032945	1	lst-miR-n76-5p
	FBgn0035280	1	lst-miR-n190-3p
	FBgn0039169	1	lst-miR-n76-5p
	FBgn0034075	1	lst-miR-n41-5p
	FBgn0003884	1	lst-miR-n25-5p
	FBgn0031239	1	lst-miR-n175-3p
	FBgn0264785	1	lst-miR-n170-3p
	FBgn0003295	1	lst-miR-484
	FBgn0036958	1	lst-miR-279
	FBgn0036487	1	lst-miR-124-5p
	FBgn0083992	1	lst-miR-n209-3p
	FBgn0038405	1	lst-miR-n165-3p
	FBgn0260743	1	lst-miR-n148-3p
	FBgn0040206	1	lst-miR-n81-5p
	FBgn0031799	1	lst-miR-n172-3p
	FBgn0261839	1	lst-miR-n162-3p
	FBgn0030151	1	lst-miR-n151-3p
	FBgn0259726	1	lst-miR-2796-3p
	FBgn0030013	1	lst-miR-n41-5p
	FBgn0038492	1	lst-miR-n65-5p
	FBgn0000120	1	lst-miR-n216-3p
	FBgn0051031	1	lst-miR-n11-5p
	FBgn0035264	1	lst-miR-n220-3p
	FBgn0036575	1	lst-miR-n190-3p
	FBgn0052038	1	lst-miR-276a-5p
	FBgn0040350	1	lst-miR-n191-3p
	FBgn0026874	1	lst-miR-320b
	FBgn0033159	1	lst-miR-n25-5p
	FBgn0052206	1	lst-miR-n7-5p
	FBgn0261843	1	lst-miR-34-5p
	FBgn0015834	1	lst-miR-n199-3p
	FBgn0031492	1	lst-miR-n184-3p
	FBgn0039937	1	lst-miR-279
	FBgn0002573	1	lst-miR-9c-5p
	FBgn0033389	1	lst-miR-n151-3p
	FBgn0051849	1	lst-miR-n144-3p
	FBgn0030065	1	lst-miR-n185-3p
	FBgn0004118	1	lst-miR-n75-5p
	FBgn0034032	1	lst-miR-n90-5p
	FBgn0030930	1	lst-miR-92b
	FBgn0083971	1	lst-miR-745-3p
	FBgn0034300	1	lst-miR-n235-3p
	FBgn0037837	1	lst-miR-193b
	FBgn0086902	1	lst-miR-n215-3p
	FBgn0003093	1	lst-miR-279
	FBgn0028952	1	lst-miR-n129-5p
	FBgn0000239	1	lst-miR-n162-3p
	FBgn0037963	1	lst-miR-6497-5p
	FBgn0039504	1	lst-miR-210-5p
	FBgn0010238	1	lst-miR-1587
	FBgn0261550	1	lst-miR-n83-5p
	FBgn0030417	1	lst-miR-n101-5p
	FBgn0003900	1	lst-miR-n174-3p
	FBgn0031645	1	lst-miR-n96-5p
	FBgn0261722	1	lst-miR-n145-3p
	FBgn0086365	1	lst-miR-n178-3p
	FBgn0029896	1	lst-miR-n144-3p
	FBgn0037842	1	lst-miR-n75-5p
	FBgn0023388	1	lst-miR-n198-3p
	FBgn0027567	1	lst-miR-n189-3p
	FBgn0029587	1	lst-miR-n67-5p
	FBgn0001257	1	lst-miR-n11-5p
	FBgn0261524	1	lst-miR-2796-5p
	FBgn0015838	1	lst-miR-210-5p
	FBgn0036116	1	lst-miR-n11-5p
	FBgn0030343	1	lst-miR-n97-5p
	FBgn0038421	1	lst-miR-n130-5p
	FBgn0029702	1	lst-miR-n3-5p
	FBgn0010333	1	lst-miR-n67-5p
	FBgn0002719	1	lst-miR-n21-5p
	FBgn0029975	1	lst-miR-n227-3p
	FBgn0261602	1	lst-miR-n207-3p
	FBgn0005564	1	lst-miR-n141-3p
	FBgn0087008	1	lst-miR-n55-5p
	FBgn0031282	1	lst-miR-127
	FBgn0024944	1	lst-miR-n62-5p
	FBgn0039833	1	lst-miR-423-5p
	FBgn0010105	1	lst-miR-n213-3p
	FBgn0030362	1	lst-miR-509b
	FBgn0020439	1	lst-miR-n56-5p
	FBgn0038540	1	lst-miR-n151-3p
	FBgn0037536	1	lst-miR-n214-3p
	FBgn0032900	1	lst-miR-n21-5p
	FBgn0032010	1	lst-miR-n156-3p
	FBgn0028567	1	lst-miR-279
	FBgn0023416	1	lst-miR-n189-3p
	FBgn0008651	1	lst-miR-n172-3p
	FBgn0001987	1	lst-miR-6497-5p
	FBgn0034210	1	lst-miR-n91-5p
	FBgn0028734	1	lst-miR-n145-3p
	FBgn0039752	1	lst-miR-n174-3p
	FBgn0036705	1	lst-miR-n212-3p
	FBgn0037364	1	lst-miR-n152-3p
	FBgn0015919	1	lst-miR-n25-5p
	FBgn0034968	1	lst-miR-n31-5p
	FBgn0261477	1	lst-miR-n229-3p
	FBgn0005630	1	lst-miR-127
	FBgn0011586	1	lst-miR-n175-3p
	FBgn0052720	1	lst-miR-n48-5p
	FBgn0032394	1	lst-miR-n43-5p
	FBgn0027570	1	lst-miR-993
	FBgn0025381	1	lst-miR-1587
	FBgn0051882	1	lst-miR-281-1-5p
	FBgn0261357	1	lst-miR-279d
	FBgn0013348	1	lst-miR-n190-3p
	FBgn0264075	1	lst-miR-n167-3p
	FBgn0051268	1	lst-miR-n165-3p
	FBgn0034399	1	lst-miR-278-3p
	FBgn0039511	1	lst-miR-1587
	FBgn0265598	1	lst-miR-8112
	FBgn0053993	1	lst-miR-n245-3p
	FBgn0044823	1	lst-miR-n83-5p
	FBgn0026592	1	lst-miR-n131-5p
	FBgn0033210	1	lst-miR-n187-3p
	FBgn0031006	1	lst-miR-n189-3p
	FBgn0032748	1	lst-miR-n76-5p
	FBgn0032147	1	lst-miR-n190-3p
	FBgn0052666	1	lst-miR-n199-3p
	FBgn0010768	1	lst-miR-n32-5p
	FBgn0038662	1	lst-miR-34-5p
	FBgn0034644	1	lst-miR-n212-3p
	FBgn0030569	1	lst-miR-n3-5p
	FBgn0004649	1	lst-miR-n245-3p
	FBgn0004368	1	lst-miR-n92-5p
	FBgn0031832	1	lst-miR-n75-5p
	FBgn0035405	1	lst-miR-n141-3p
	FBgn0027498	1	lst-miR-n216-3p
	FBgn0032404	1	lst-miR-6497-3p
	FBgn0031735	1	lst-miR-n66-5p
	FBgn0000416	1	lst-miR-n231-3p
	FBgn0031359	1	lst-miR-27e
	FBgn0263984	1	lst-miR-n102-5p
	FBgn0264078	1	lst-miR-n152-3p
	FBgn0025743	1	lst-miR-n229-3p
	FBgn0043792	1	lst-miR-n151-3p
	FBgn0036099	1	lst-miR-279
	FBgn0034535	1	lst-miR-n11-5p
	FBgn0261647	1	lst-miR-n43-5p
	FBgn0262559	1	lst-miR-n11-5p
	FBgn0262837	1	lst-miR-2478
	FBgn0038339	1	lst-miR-1587
	FBgn0262030	1	lst-miR-n20-5p
	FBgn0023549	1	lst-miR-n148-3p
	FBgn0261545	1	lst-miR-34b-5p
	FBgn0028746	1	lst-miR-n21-5p
	FBgn0029082	1	lst-miR-n177-3p
	FBgn0020510	1	lst-miR-n221-3p
	FBgn0025632	1	lst-miR-184-3p
	FBgn0039038	1	lst-miR-n141-3p
	FBgn0030766	1	lst-miR-n215-3p
	FBgn0051559	1	lst-miR-n222-3p
	FBgn0037856	1	lst-miR-n214-3p
	FBgn0013973	1	lst-miR-n121-5p
	FBgn0263606	1	lst-miR-n214-3p
	FBgn0026533	1	lst-miR-n215-3p
	FBgn0031020	1	lst-miR-n48-5p
	FBgn0026077	1	lst-miR-n65-5p
	FBgn0036741	1	lst-miR-n143-3p
	FBgn0037563	1	lst-miR-n242-3p
	FBgn0021738	1	lst-miR-n4-3p
	FBgn0032921	1	lst-miR-n151-3p
	FBgn0028955	1	lst-miR-n246-3p
	FBgn0051414	1	lst-miR-n4-3p
	FBgn0038842	1	lst-miR-39-3p
	FBgn0037081	1	lst-miR-n97-5p
	FBgn0086673	1	lst-miR-n180-3p
	FBgn0003391	1	lst-miR-2796-3p
	FBgn0030052	1	lst-miR-279
	FBgn0036083	1	lst-miR-34
	FBgn0026319	1	lst-miR-22b
	FBgn0025790	1	lst-miR-n221-3p
	FBgn0003716	1	lst-miR-n121-5p
	FBgn0000499	1	lst-miR-n212-3p
	FBgn0031613	1	lst-miR-25
	FBgn0261058	1	lst-miR-n229-3p
	FBgn0039748	1	lst-miR-n214-3p
	FBgn0031443	1	lst-miR-n41-5p
	FBgn0003430	1	lst-miR-n229-3p
	FBgn0086443	1	lst-miR-n229-3p
	FBgn0040752	1	lst-miR-n59-5p
	FBgn0027085	1	lst-miR-n208-3p
	FBgn0034499	1	lst-miR-n191-3p
	FBgn0037697	1	lst-miR-n245-3p
	FBgn0259719	1	lst-miR-n182-3p
	FBgn0031842	1	lst-miR-n62-5p
	FBgn0243486	1	lst-miR-n243-3p
	FBgn0025626	1	lst-miR-929-3p
	FBgn0052319	1	lst-miR-n201-3p
	FBgn0051949	1	lst-miR-n104-5p
	FBgn0025625	1	lst-miR-1260b
	FBgn0029922	1	lst-miR-n119-5p
	FBgn0030306	1	lst-miR-n156-3p
	FBgn0260632	1	lst-miR-n81-5p
	FBgn0039633	1	lst-miR-n66-5p
	FBgn0033232	1	lst-miR-n1-3p
	FBgn0263271	1	lst-miR-n89-5p
	FBgn0040007	1	lst-miR-n54-5p
	FBgn0036044	1	lst-miR-n70-5p
	FBgn0262139	1	lst-miR-6496-5p
	FBgn0035638	1	lst-miR-n172-3p
	FBgn0034416	1	lst-miR-745-3p
	FBgn0001185	1	lst-miR-n152-3p
	FBgn0029974	1	lst-miR-n151-3p
	FBgn0021795	1	lst-miR-n55-5p
	FBgn0025549	1	lst-miR-n101-5p
	FBgn0036911	1	lst-miR-n151-3p
	FBgn0035872	1	lst-miR-n151-3p
	FBgn0039109	1	lst-miR-n152-3p
	FBgn0035397	1	lst-miR-6497-3p
	FBgn0037492	1	lst-miR-n151-3p
	FBgn0030961	1	lst-miR-279d
	FBgn0000546	1	lst-miR-34-5p
	FBgn0026376	1	lst-miR-2478
	FBgn0265784	1	lst-miR-n71-5p
	FBgn0031327	1	lst-miR-6497-5p
	FBgn0035197	1	lst-miR-6497-3p
	FBgn0030259	1	lst-miR-87-3p
	FBgn0026566	1	lst-miR-n212-3p
	FBgn0027616	1	lst-miR-n162-3p
	FBgn0260234	1	lst-miR-6497-3p
	FBgn0050420	1	lst-miR-n41-5p
	FBgn0000251	1	lst-miR-n4-3p
	FBgn0032262	1	lst-miR-370-3p
	FBgn0027574	1	lst-miR-n48-5p
	FBgn0019650	1	lst-miR-210-3p
	FBgn0036993	1	lst-miR-279d
	FBgn0028481	1	lst-miR-n92-5p
	FBgn0035735	1	lst-miR-n144-3p
	FBgn0031031	1	lst-miR-n21-5p
	FBgn0035179	1	lst-miR-n22-5p
	FBgn0038964	1	lst-miR-278-3p
	FBgn0000611	1	lst-miR-n194-3p
	FBgn0039532	1	lst-miR-n3-5p
	FBgn0043903	1	lst-miR-745-3p
	FBgn0040208	1	lst-miR-n201-3p
	FBgn0260223	1	lst-miR-n79-5p
	FBgn0035581	1	lst-miR-n170-3p
	FBgn0085384	1	lst-miR-190-5p
	FBgn0064115	1	lst-miR-484
	FBgn0028325	1	lst-miR-127
	FBgn0030738	1	lst-miR-n191-3p
	FBgn0036778	1	lst-miR-n81-5p
	FBgn0036516	1	lst-miR-n21-5p
	FBgn0033029	1	lst-miR-n180-3p
	FBgn0025725	1	lst-miR-n177-3p
	FBgn0052313	1	lst-miR-n93-5p
	FBgn0032688	1	lst-miR-n198-3p
	FBgn0005592	1	lst-miR-n151-3p
	FBgn0032259	1	lst-miR-n7-5p
	FBgn0001296	1	lst-miR-n170-3p
	FBgn0266100	1	lst-miR-n32-5p
	FBgn0034286	1	lst-miR-n229-3p
	FBgn0011837	1	lst-miR-n85-5p
	FBgn0037375	1	lst-miR-n191-3p
	FBgn0037416	1	lst-miR-n221-3p
	FBgn0033597	1	lst-miR-n97-5p
	FBgn0032817	1	lst-miR-n45-5p
	FBgn0001208	1	lst-miR-4510
	FBgn0022382	1	lst-miR-n101-5p
	FBgn0051342	1	lst-miR-n11-5p
	FBgn0004864	1	lst-let-7b
	FBgn0020765	1	lst-miR-n229-3p
	FBgn0000055	1	lst-miR-n25-5p
	FBgn0037363	1	lst-miR-279
	FBgn0038892	1	lst-miR-n224-3p
	FBgn0259722	1	lst-miR-n229-3p
	FBgn0029676	1	lst-miR-n216-3p
	FBgn0265968	1	lst-miR-n182-3p
	FBgn0261445	1	lst-miR-n144-3p
	FBgn0038398	1	lst-miR-n45-5p
	FBgn0029762	1	lst-miR-n175-3p
	FBgn0000045	1	lst-miR-n7-5p
	FBgn0026602	1	lst-miR-n151-3p
	FBgn0034400	1	lst-miR-n152-3p
	FBgn0032364	1	lst-miR-n75-5p
	FBgn0040726	1	lst-miR-n137-5p
	FBgn0027342	1	lst-miR-n170-3p
	FBgn0023535	1	lst-miR-n11-5p
	FBgn0030350	1	lst-miR-n57-5p
	FBgn0033174	1	lst-miR-210-5p
	FBgn0029152	1	lst-miR-n154-3p
	FBgn0035435	1	lst-miR-n87-5p
	FBgn0052713	1	lst-miR-132-3p
	FBgn0041092	1	lst-miR-n191-3p
	FBgn0263930	1	lst-miR-n152-3p
	FBgn0036259	1	lst-miR-n45-5p
	FBgn0020440	1	lst-miR-6497-3p
	FBgn0029666	1	lst-miR-6497-5p
	FBgn0039908	1	lst-miR-6497-5p
	FBgn0033769	1	lst-miR-n255-3p
	FBgn0000565	1	lst-miR-279
	FBgn0001186	1	lst-miR-279
	FBgn0031929	1	lst-miR-210-5p
	FBgn0034854	1	lst-miR-n199-3p
	FBgn0035554	1	lst-miR-34
	FBgn0029709	1	lst-miR-n48-5p
	FBgn0030301	1	lst-miR-n11-5p
	FBgn0011236	1	lst-miR-n127-5p
	FBgn0260399	1	lst-miR-n121-5p
	FBgn0033679	1	lst-miR-n151-3p
	FBgn0050222	1	lst-miR-423-5p
	FBgn0052103	1	lst-miR-n81-5p
	FBgn0027786	1	lst-miR-n218-3p
	FBgn0010329	1	lst-miR-n221-3p
	FBgn0026620	1	lst-miR-n182-3p
	FBgn0259219	1	lst-miR-6497-5p
	FBgn0004009	1	lst-miR-1587
	FBgn0033717	1	lst-miR-279
	FBgn0050378	1	lst-miR-n67-5p
	FBgn0025388	1	lst-miR-n172-3p
	FBgn0039126	1	lst-miR-n245-3p
	FBgn0259922	1	lst-miR-n91-5p
	FBgn0016041	1	lst-miR-n101-5p
	FBgn0031988	1	lst-miR-n214-3p
	FBgn0032052	1	lst-miR-n54-5p
	FBgn0004687	1	lst-miR-n231-3p
	FBgn0031969	1	lst-miR-n221-3p
	FBgn0027338	1	lst-miR-745-3p
	FBgn0004646	1	lst-miR-n76-5p
	FBgn0033687	1	lst-miR-n48-5p
	FBgn0031164	1	lst-miR-n12-5p
	FBgn0260230	1	lst-miR-n151-3p
	FBgn0000039	1	lst-miR-n153-3p
	FBgn0037890	1	lst-miR-n189-3p
	FBgn0029835	1	lst-miR-30e-3p
	FBgn0067783	1	lst-miR-n76-5p
	FBgn0035004	1	lst-miR-34-5p
	FBgn0028407	1	lst-miR-929-3p
	FBgn0015806	1	lst-miR-n41-5p
	FBgn0004362	1	lst-miR-279
	FBgn0034410	1	lst-miR-n41-5p
	FBgn0004369	1	lst-miR-n88-5p
	FBgn0013576	1	lst-miR-148a-3p
	FBgn0050274	1	lst-miR-n212-3p
	FBgn0031760	1	lst-miR-n11-5p
	FBgn0040230	1	lst-miR-n201-3p
	FBgn0039056	1	lst-miR-n103-5p
	FBgn0047114	1	lst-miR-n98-5p
	FBgn0034759	1	lst-miR-34-5p
	FBgn0085424	1	lst-miR-25
	FBgn0264600	1	lst-miR-n164-3p
	FBgn0051516	1	lst-miR-n148-3p
	FBgn0033566	1	lst-miR-n189-3p
	FBgn0262820	1	lst-miR-n54-5p
	FBgn0086698	1	lst-miR-7-5p
	FBgn0004607	1	lst-miR-n65-5p
	FBgn0033702	1	lst-miR-509b
	FBgn0002552	1	lst-miR-370-3p
	FBgn0036402	1	lst-miR-2796-5p
	FBgn0015324	1	lst-miR-n46-5p
	FBgn0039521	1	lst-miR-n104-5p
	FBgn0036496	1	lst-miR-n144-3p
	FBgn0026315	1	lst-miR-n221-3p
	FBgn0000490	1	lst-miR-n172-3p
	FBgn0038986	1	lst-miR-n221-3p
	FBgn0030269	1	lst-miR-n189-3p
	FBgn0051812	1	lst-miR-n191-3p
	FBgn0031459	1	lst-miR-n187-3p
	FBgn0032979	1	lst-miR-n190-3p
	FBgn0030495	1	lst-miR-n139-3p
	FBgn0010019	1	lst-miR-1587
	FBgn0043806	1	lst-miR-n93-5p
	FBgn0051637	1	lst-miR-n96-5p
	FBgn0037057	1	lst-miR-317-3p
	FBgn0033953	1	lst-miR-n1-3p
	FBgn0032538	1	lst-miR-n195-3p
	FBgn0037950	1	lst-miR-n182-3p
	FBgn0036277	1	lst-miR-6829-5p
	FBgn0034180	1	lst-miR-4020b-5p
	FBgn0053704	1	lst-miR-n215-3p
	FBgn0265974	1	lst-miR-3049-3p
	FBgn0028370	1	lst-miR-1587
	FBgn0025525	1	lst-miR-6496-5p
	FBgn0015797	1	lst-miR-317
	FBgn0030400	1	lst-miR-n8-5p
	FBgn0004359	1	lst-miR-n40-5p
	FBgn0040239	1	lst-miR-n81-5p
	FBgn0039043	1	lst-miR-279
	FBgn0040286	1	lst-miR-n198-3p
	FBgn0028541	1	lst-miR-n231-3p
	FBgn0260642	1	lst-miR-1587
	FBgn0033355	1	lst-miR-184
	FBgn0027620	1	lst-miR-n190-3p
	FBgn0036874	1	lst-miR-n39-5p
	FBgn0033196	1	lst-miR-n7-5p
	FBgn0053193	1	lst-miR-281-3p
	FBgn0261648	1	lst-miR-745-3p
	FBgn0037456	1	lst-miR-n48-5p
	FBgn0034935	1	lst-miR-181c
	FBgn0038571	1	lst-miR-n167-3p
	FBgn0032314	1	lst-miR-n46-5p
	FBgn0031550	1	lst-miR-1587
	FBgn0004552	1	lst-miR-n194-3p
	FBgn0264848	1	lst-miR-n151-3p
	FBgn0263033	1	lst-miR-n170-3p
	FBgn0029697	1	lst-miR-n76-5p
	FBgn0027358	1	lst-miR-n43-5p
	FBgn0028572	1	lst-miR-n152-3p
	FBgn0261882	1	lst-miR-n216-3p
	FBgn0039358	1	lst-miR-n231-3p
	FBgn0051055	1	lst-miR-370-3p
	FBgn0026192	1	lst-miR-n144-3p
	FBgn0052645	1	lst-miR-n59-5p
	FBgn0033365	1	lst-miR-n201-3p
	FBgn0033421	1	lst-miR-n43-5p
	FBgn0034072	1	lst-miR-745-3p
	FBgn0260003	1	lst-miR-n140-3p
	FBgn0046258	1	lst-miR-n175-3p
	FBgn0003292	1	lst-miR-25
	FBgn0037147	1	lst-miR-n82-5p
	FBgn0013995	1	lst-miR-n151-3p
	FBgn0039818	1	lst-miR-n54-5p
	FBgn0031736	1	lst-miR-279
	FBgn0031629	1	lst-miR-279
	FBgn0015374	1	lst-miR-n81-5p
	FBgn0044050	1	lst-miR-n151-3p
	FBgn0033108	1	lst-miR-375b-3p
	FBgn0026252	1	lst-miR-n3-5p
	FBgn0025682	1	lst-miR-n201-3p
	FBgn0265762	1	lst-miR-n41-5p
	FBgn0030612	1	lst-miR-n221-3p
	FBgn0005631	1	lst-miR-370-3p
	FBgn0001085	1	lst-miR-n144-3p
	FBgn0040322	1	lst-miR-n225-3p
	FBgn0263078	1	lst-miR-n216-3p
	FBgn0032475	1	lst-miR-n11-5p
	FBgn0261537	1	lst-miR-n80-5p
	FBgn0030806	1	lst-miR-n167-3p
	FBgn0004569	1	lst-miR-n46-5p
	FBgn0005624	1	lst-miR-370-3p
	FBgn0046873	1	lst-miR-2478
	FBgn0038790	1	lst-miR-n189-3p
	FBgn0032074	1	lst-miR-5119
	FBgn0053145	1	lst-miR-n4-5p
	FBgn0266098	1	lst-miR-n112-5p
	FBgn0028866	1	lst-miR-n43-5p
	FBgn0086346	1	lst-miR-n2-1-5p
	FBgn0062517	1	lst-miR-n84-5p
	FBgn0259699	1	lst-miR-n229-3p
	FBgn0051163	1	lst-miR-n156-3p
	FBgn0032730	1	lst-miR-n97-5p
	FBgn0031457	1	lst-miR-92b-3p
	FBgn0262732	1	lst-miR-n201-3p
	FBgn0037547	1	lst-miR-n139-3p
	FBgn0036030	1	lst-miR-n144-3p
	FBgn0266170	1	lst-miR-7404-3p
	FBgn0035528	1	lst-miR-n242-3p
	FBgn0050462	1	lst-miR-n54-5p
	FBgn0037659	1	lst-miR-n59-5p
	FBgn0032080	1	lst-miR-n231-3p
	FBgn0064225	1	lst-miR-6497-3p
	FBgn0085280	1	lst-miR-n196-3p
	FBgn0023130	1	lst-miR-n151-3p
	FBgn0034923	1	lst-miR-n107-5p
	FBgn0033668	1	lst-miR-n14-5p
	FBgn0033989	1	lst-miR-n148-3p
	FBgn0003134	1	lst-miR-n3-5p
	FBgn0023169	1	lst-miR-6497-3p
	FBgn0263197	1	lst-miR-n212-3p
	FBgn0004797	1	lst-miR-n64-5p
	FBgn0030797	1	lst-miR-993
	FBgn0030089	1	lst-miR-1587
	FBgn0040355	1	lst-miR-n87-5p
	FBgn0015571	2	lst-miR-n2-1-3p,lst-miR-n2-2-3p
	FBgn0030674	2	lst-miR-n2-1-3p,lst-miR-n2-2-3p
	FBgn0061362	2	lst-miR-n76-5p,lst-miR-n3-5p
	FBgn0031885	2	lst-miR-n13-1-5p,lst-miR-n13-2-5p
	FBgn0028979	2	lst-miR-n86-1-5p,lst-miR-n86-2-5p
	FBgn0250910	2	lst-miR-n2-1-3p,lst-miR-n2-2-3p
	FBgn0031751	2	lst-miR-127,lst-miR-n59-5p
	FBgn0263351	2	lst-miR-n231-3p,lst-miR-n165-3p
	FBgn0266438	2	lst-miR-n55-5p,lst-miR-n241-3p
	FBgn0029944	2	lst-miR-184-3p,lst-miR-146a
	FBgn0029524	2	lst-miR-n41-5p,lst-miR-34b-5p
	FBgn0085219	2	lst-miR-n86-1-5p,lst-miR-n86-2-5p
	FBgn0000578	2	lst-miR-n172-3p,lst-miR-n3-5p
	FBgn0266019	2	lst-miR-n191-3p,lst-miR-n199-3p
	FBgn0010350	2	lst-miR-n172-3p,lst-miR-n168-3p
	FBgn0030992	2	lst-miR-n13-1-5p,lst-miR-n13-2-5p
	FBgn0262733	2	lst-miR-n106-5p,lst-miR-n226-3p
	FBgn0033309	2	lst-miR-n2-1-3p,lst-miR-n2-2-3p
	FBgn0003249	2	lst-miR-n172-3p,lst-miR-n168-3p
	FBgn0020224	2	lst-miR-n214-3p,lst-miR-n102-5p
	FBgn0051660	2	lst-miR-n81-5p,lst-miR-n7-5p
	FBgn0016694	2	lst-miR-n21-5p,lst-miR-745-3p
	FBgn0003612	2	lst-miR-n201-3p,lst-miR-184
	FBgn0002985	2	lst-miR-1587,lst-miR-n178-3p
	FBgn0032001	2	lst-miR-1587,lst-miR-92b
	FBgn0040377	2	lst-miR-n190-3p,lst-miR-n12-5p
	FBgn0040393	2	lst-miR-n175-3p,lst-miR-n227-3p
	FBgn0064117	2	lst-miR-184,lst-miR-193b
	FBgn0051363	2	lst-miR-n152-3p,lst-miR-n59-5p
	FBgn0005617	2	lst-miR-n194-3p,lst-miR-n94-5p
	FBgn0030482	2	lst-miR-n13-1-5p,lst-miR-n13-2-5p
	FBgn0031515	2	lst-miR-n102-5p,lst-miR-n184-3p
	FBgn0035207	2	lst-miR-n106-5p,lst-miR-n226-3p
	FBgn0045073	2	lst-miR-n221-3p,lst-miR-2b
	FBgn0000117	2	lst-miR-n21-5p,lst-miR-8112
	FBgn0263117	2	lst-miR-n55-5p,lst-miR-n76-5p
	FBgn0021750	2	lst-miR-n55-5p,lst-miR-n218-3p
	FBgn0086378	2	lst-miR-92b,lst-miR-92a-3p
	FBgn0053129	2	lst-miR-n198-3p,lst-miR-n90-5p
	FBgn0262518	2	lst-miR-n3-3p,lst-miR-n77-5p
	FBgn0040651	2	lst-miR-n86-1-5p,lst-miR-n86-2-5p
	FBgn0085245	2	lst-miR-n190-3p,lst-miR-n12-5p
	FBgn0032741	2	lst-miR-6497-5p,lst-miR-n11-5p
	FBgn0032974	2	lst-miR-2b,lst-miR-n31-5p
	FBgn0037212	2	lst-miR-1587,lst-miR-n207-3p
	FBgn0027453	2	lst-miR-n76-5p,lst-miR-n16-5p
	FBgn0003499	2	lst-miR-n2-1-3p,lst-miR-n2-2-3p
	FBgn0033112	2	lst-miR-5097,lst-miR-n39-5p
	FBgn0028662	2	lst-miR-n2-1-3p,lst-miR-n2-2-3p
	FBgn0259224	2	lst-miR-n91-5p,lst-miR-4510
	FBgn0031208	2	lst-miR-25,lst-miR-92b
	FBgn0264754	2	lst-miR-n3-5p,lst-miR-745-3p
	FBgn0039861	2	lst-miR-n62-5p,lst-miR-n215-3p
	FBgn0037713	2	lst-miR-6497-3p,lst-miR-n163-3p
	FBgn0004622	2	lst-miR-n141-3p,lst-miR-423-5p
	FBgn0035371	2	lst-miR-n37-1-5p,lst-miR-n37-2-5p
	FBgn0265045	2	lst-miR-31,lst-miR-72-5p
	FBgn0039632	2	lst-miR-n76-5p,lst-miR-n255-3p
	FBgn0031835	2	lst-miR-n13-1-5p,lst-miR-n13-2-5p
	FBgn0035923	2	lst-miR-n55-5p,lst-miR-n201-3p
	FBgn0039116	2	lst-miR-n86-1-5p,lst-miR-n86-2-5p
	FBgn0264693	2	lst-miR-n106-5p,lst-miR-n226-3p
	FBgn0031602	2	lst-miR-n144-3p,lst-miR-n165-3p
	FBgn0003741	2	lst-miR-n170-3p,lst-miR-n121-5p
	FBgn0051635	2	lst-miR-279,lst-miR-n9-5p
	FBgn0020251	2	lst-miR-n41-5p,lst-miR-n187-3p
	FBgn0053156	2	lst-miR-34-5p,lst-miR-34b-5p
	FBgn0016059	2	lst-miR-1587,lst-miR-279
	FBgn0035538	2	lst-miR-n172-3p,lst-miR-n168-3p
	FBgn0002973	2	lst-miR-n164-3p,lst-miR-n232-3p
	FBgn0015766	2	lst-miR-n106-5p,lst-miR-n226-3p
	FBgn0039789	2	lst-miR-n151-3p,lst-miR-279
	FBgn0020412	2	lst-miR-n45-5p,lst-miR-n6-3p
	FBgn0001228	2	lst-miR-n55-5p,lst-miR-n1-3p
	FBgn0037624	2	lst-miR-n2-1-3p,lst-miR-n2-2-3p
	FBgn0037526	2	lst-miR-n214-3p,lst-miR-n165-3p
	FBgn0038201	2	lst-miR-n81-5p,lst-miR-n225-3p
	FBgn0030638	2	lst-miR-133-3p,lst-miR-133b-3p
	FBgn0039213	2	lst-miR-n106-5p,lst-miR-n226-3p
	FBgn0025387	2	lst-miR-n172-3p,lst-miR-n168-3p
	FBgn0053096	2	lst-miR-n76-5p,lst-miR-n63-5p
	FBgn0040153	2	lst-miR-n106-5p,lst-miR-n226-3p
	FBgn0030617	2	lst-miR-n13-1-5p,lst-miR-n13-2-5p
	FBgn0035293	2	lst-miR-n139-3p,lst-miR-278-3p
	FBgn0037133	2	lst-miR-275,lst-miR-275-5p
	FBgn0001139	2	lst-miR-n48-5p,lst-miR-n65-5p
	FBgn0266538	2	lst-miR-n229-3p,lst-miR-n245-3p
	FBgn0261555	2	lst-miR-370-3p,lst-miR-n159-3p
	FBgn0038188	2	lst-miR-n231-3p,lst-miR-31
	FBgn0000180	2	lst-miR-n55-5p,lst-miR-1587
	FBgn0035719	2	lst-miR-127,lst-miR-n59-5p
	FBgn0024555	2	lst-miR-n13-1-5p,lst-miR-n13-2-5p
	FBgn0042111	2	lst-miR-n102-5p,lst-miR-n54-5p
	FBgn0036892	2	lst-miR-n196-3p,lst-miR-n184-3p
	FBgn0028408	2	lst-miR-n172-3p,lst-miR-n115-5p
	FBgn0033364	2	lst-miR-n28-1-5p,lst-miR-n28-2-5p
	FBgn0010379	2	lst-miR-n172-3p,lst-miR-1587
	FBgn0014163	2	lst-miR-n212-3p,lst-miR-n4-3p
	FBgn0260231	2	lst-miR-n151-3p,lst-miR-n214-3p
	FBgn0030893	2	lst-miR-n55-5p,lst-miR-n201-3p
	FBgn0011661	2	lst-miR-n212-3p,lst-miR-n155-3p
	FBgn0263416	2	lst-miR-n201-3p,lst-miR-n215-3p
	FBgn0260454	2	lst-miR-n45-5p,lst-miR-n255-3p
	FBgn0001099	2	lst-miR-n48-5p,lst-miR-n189-3p
	FBgn0031574	2	lst-miR-n191-3p,lst-miR-n139-3p
	FBgn0050392	2	lst-miR-n231-3p,lst-miR-221
	FBgn0035710	2	lst-miR-n190-3p,lst-miR-n12-5p
	FBgn0015615	2	lst-miR-375-3p,lst-miR-375b-3p
	FBgn0260758	2	lst-miR-34-5p,lst-miR-34
	FBgn0011305	2	lst-miR-n106-5p,lst-miR-n226-3p
	FBgn0028474	2	lst-miR-127,lst-miR-n39-5p
	FBgn0260222	2	lst-miR-n167-3p,lst-miR-n67-5p
	FBgn0029814	2	lst-miR-n172-3p,lst-miR-n168-3p
	FBgn0035423	2	lst-miR-375-3p,lst-miR-375b-3p
	FBgn0036952	2	lst-miR-n172-3p,lst-miR-n168-3p
	FBgn0026737	2	lst-miR-n41-5p,lst-miR-5097
	FBgn0000405	2	lst-miR-n212-3p,lst-miR-n191-3p
	FBgn0037468	2	lst-miR-n55-5p,lst-miR-n201-3p
	FBgn0030100	2	lst-miR-n2-1-3p,lst-miR-n2-2-3p
	FBgn0052150	2	lst-miR-n172-3p,lst-miR-n22-5p
	FBgn0015323	2	lst-miR-n55-5p,lst-miR-279
	FBgn0011277	2	lst-miR-n2-1-3p,lst-miR-n2-2-3p
	FBgn0261522	2	lst-miR-n212-3p,lst-miR-n38-5p
	FBgn0000615	2	lst-miR-n151-3p,lst-miR-127
	FBgn0038494	2	lst-miR-n37-1-5p,lst-miR-n37-2-5p
	FBgn0027539	2	lst-miR-n2-1-3p,lst-miR-n2-2-3p
	FBgn0003009	2	lst-miR-n242-3p,lst-miR-n197-3p
	FBgn0259163	2	lst-miR-n172-3p,lst-miR-n168-3p
	FBgn0037515	2	lst-miR-n201-3p,lst-miR-n175-3p
	FBgn0002643	2	lst-miR-6497-3p,lst-miR-n230-3p
	FBgn0030406	2	lst-miR-n2-1-3p,lst-miR-n2-2-3p
	FBgn0083940	2	lst-miR-n2-1-3p,lst-miR-n2-2-3p
	FBgn0043796	2	lst-miR-n201-3p,lst-miR-n60-5p
	FBgn0266175	2	lst-miR-n190-3p,lst-miR-n12-5p
	FBgn0263042	2	lst-miR-n21-5p,lst-miR-n152-3p
	FBgn0053202	2	lst-miR-n172-3p,lst-miR-n227-3p
	FBgn0085339	2	lst-miR-370-3p,lst-miR-n232-3p
	FBgn0036828	2	lst-miR-n102-5p,lst-miR-n60-5p
	FBgn0044826	2	lst-miR-n13-1-5p,lst-miR-n13-2-5p
	FBgn0030745	2	lst-miR-n174-3p,lst-miR-210-5p
	FBgn0003028	2	lst-miR-n229-3p,lst-miR-n145-3p
	FBgn0001105	2	lst-miR-n191-3p,lst-miR-n66-5p
	FBgn0031746	2	lst-miR-n13-1-5p,lst-miR-n13-2-5p
	FBgn0029873	2	lst-miR-n86-1-5p,lst-miR-n86-2-5p
	FBgn0004644	2	lst-miR-n21-5p,lst-miR-279
	FBgn0031733	2	lst-miR-n216-3p,lst-miR-n175-3p
	FBgn0037203	2	lst-miR-n55-5p,lst-miR-n207-3p
	FBgn0029686	2	lst-miR-n55-5p,lst-miR-n218-3p
	FBgn0001316	2	lst-miR-n172-3p,lst-miR-n174-3p
	FBgn0053207	2	lst-miR-1587,lst-miR-n76-5p
	FBgn0020767	2	lst-miR-n37-1-5p,lst-miR-n37-2-5p
	FBgn0250867	2	lst-miR-n232-3p,lst-miR-3931
	FBgn0031455	2	lst-miR-n67-5p,lst-miR-n92-5p
	FBgn0037986	2	lst-miR-n106-5p,lst-miR-n226-3p
	FBgn0030913	2	lst-miR-n52-5p,lst-miR-n6-3p
	FBgn0052855	2	lst-miR-n172-3p,lst-miR-n168-3p
	FBgn0002566	2	lst-miR-n76-5p,lst-miR-n231-3p
	FBgn0030991	2	lst-miR-n152-3p,lst-miR-1260b
	FBgn0040077	2	lst-miR-n81-5p,lst-miR-n59-5p
	FBgn0013987	2	lst-miR-1587,lst-miR-5119
	FBgn0051952	2	lst-miR-n13-1-5p,lst-miR-n13-2-5p
	FBgn0034606	2	lst-miR-n172-3p,lst-miR-n168-3p
	FBgn0010408	2	lst-miR-n41-5p,lst-miR-n208-3p
	FBgn0052536	2	lst-miR-n2-1-3p,lst-miR-n2-2-3p
	FBgn0015519	2	lst-miR-n106-5p,lst-miR-n226-3p
	FBgn0259245	2	lst-miR-n86-1-5p,lst-miR-n86-2-5p
	FBgn0050076	2	lst-miR-9,lst-miR-9c-5p
	FBgn0010825	2	lst-miR-210-5p,lst-miR-n207-3p
	FBgn0036732	2	lst-miR-n86-1-5p,lst-miR-n86-2-5p
	FBgn0261259	2	lst-miR-n106-5p,lst-miR-n226-3p
	FBgn0034356	2	lst-miR-8112,lst-miR-n196-3p
	FBgn0038611	2	lst-miR-307,lst-miR-307-3p
	FBgn0034709	2	lst-miR-n86-1-5p,lst-miR-n86-2-5p
	FBgn0035772	2	lst-miR-n4-3p,lst-miR-n32-5p
	FBgn0064227	2	lst-miR-n13-1-5p,lst-miR-n13-2-5p
	FBgn0029911	2	lst-miR-n76-5p,lst-miR-n24-5p
	FBgn0020392	2	lst-miR-n76-5p,lst-miR-n195-3p
	FBgn0028991	2	lst-miR-n191-3p,lst-miR-n40-5p
	FBgn0026430	2	lst-miR-n190-3p,lst-miR-34
	FBgn0035136	2	lst-miR-n144-3p,lst-miR-n214-3p
	FBgn0263873	2	lst-miR-1587,lst-miR-n76-5p
	FBgn0011211	2	lst-miR-n192-3p,lst-miR-n114-5p
	FBgn0259108	2	lst-miR-34-5p,lst-miR-n162-3p
	FBgn0000579	2	lst-miR-n2-1-3p,lst-miR-n2-2-3p
	FBgn0035736	2	lst-miR-n231-3p,lst-miR-n63-5p
	FBgn0035429	2	lst-miR-n190-3p,lst-miR-n187-3p
	FBgn0264442	2	lst-miR-n167-3p,lst-let-7b
	FBgn0263982	2	lst-miR-n191-3p,lst-miR-n187-3p
	FBgn0086656	2	lst-miR-n28-1-5p,lst-miR-n28-2-5p
	FBgn0040297	2	lst-miR-127,lst-miR-7006-3p
	FBgn0037137	2	lst-miR-279,lst-miR-n187-3p
	FBgn0052062	2	lst-miR-n172-3p,lst-miR-n168-3p
	FBgn0020618	2	lst-miR-n7-5p,lst-miR-n62-5p
	FBgn0041105	2	lst-miR-n28-1-5p,lst-miR-n28-2-5p
	FBgn0027654	2	lst-miR-n212-3p,lst-miR-n25-5p
	FBgn0034903	2	lst-miR-n37-1-5p,lst-miR-n37-2-5p
	FBgn0261612	2	lst-miR-n55-5p,lst-miR-n201-3p
	FBgn0026634	2	lst-miR-n3-3p,lst-miR-n77-5p
	FBgn0000535	2	lst-miR-n214-3p,lst-miR-n175-3p
	FBgn0030502	2	lst-miR-n12-5p,lst-miR-279
	FBgn0051388	2	lst-miR-n229-3p,lst-miR-n7-5p
	FBgn0031844	2	lst-miR-n144-3p,lst-miR-n91-5p
	FBgn0046689	2	lst-miR-n13-1-5p,lst-miR-n13-2-5p
	FBgn0027359	2	lst-miR-1587,lst-miR-n59-5p
	FBgn0030459	2	lst-miR-n190-3p,lst-miR-n12-5p
	FBgn0039465	2	lst-miR-n2-1-3p,lst-miR-n2-2-3p
	FBgn0031633	2	lst-miR-184-3p,lst-miR-n10-5p
	FBgn0039849	2	lst-miR-n20-5p,lst-miR-210-3p
	FBgn0014029	2	lst-miR-n55-5p,lst-miR-n201-3p
	FBgn0050275	2	lst-miR-n1-3p,lst-miR-n121-5p
	FBgn0034411	2	lst-miR-n37-1-5p,lst-miR-n37-2-5p
	FBgn0030757	2	lst-miR-6497-3p,lst-miR-5097
	FBgn0040384	2	lst-miR-n172-3p,lst-miR-n168-3p
	FBgn0264515	2	lst-miR-n41-5p,lst-miR-n49-5p
	FBgn0261704	2	lst-miR-n172-3p,lst-miR-n168-3p
	FBgn0036585	2	lst-miR-n189-3p,lst-miR-n9-5p
	FBgn0023441	2	lst-miR-n201-3p,lst-miR-n145-3p
	FBgn0261803	2	lst-miR-n141-3p,lst-miR-n59-5p
	FBgn0038147	2	lst-miR-n106-5p,lst-miR-n226-3p
	FBgn0031519	2	lst-miR-n208-3p,lst-miR-n20-5p
	FBgn0052372	2	lst-miR-n62-5p,lst-miR-n68-5p
	FBgn0036294	2	lst-miR-n13-1-5p,lst-miR-n13-2-5p
	FBgn0261245	2	lst-miR-n174-3p,lst-miR-n214-3p
	FBgn0039595	2	lst-miR-n190-3p,lst-miR-n12-5p
	FBgn0030451	2	lst-miR-n41-5p,lst-miR-n242-3p
	FBgn0030529	2	lst-miR-n172-3p,lst-miR-n168-3p
	FBgn0002781	2	lst-miR-n44-5p,lst-miR-n224-3p
	FBgn0039617	2	lst-miR-1587,lst-miR-279
	FBgn0013799	2	lst-miR-n86-1-5p,lst-miR-n86-2-5p
	FBgn0034136	2	lst-miR-n37-1-5p,lst-miR-n37-2-5p
	FBgn0261383	2	lst-miR-n172-3p,lst-miR-n168-3p
	FBgn0029663	2	lst-miR-n151-3p,lst-miR-5097
	FBgn0024365	2	lst-miR-n21-5p,lst-miR-n48-5p
	FBgn0020245	2	lst-miR-n145-3p,lst-miR-3049-3p
	FBgn0033261	2	lst-miR-n144-3p,lst-miR-n218-3p
	FBgn0004436	2	lst-miR-1587,lst-miR-3096a-5p
	FBgn0030996	2	lst-miR-n214-3p,lst-miR-210-3p
	FBgn0259178	2	lst-miR-n189-3p,lst-miR-n221-3p
	FBgn0035601	2	lst-miR-n2-1-3p,lst-miR-n2-2-3p
	FBgn0003218	2	lst-miR-370-3p,lst-miR-n141-3p
	FBgn0030890	2	lst-miR-278-3p,lst-miR-278
	FBgn0000114	2	lst-miR-n221-3p,lst-miR-n79-5p
	FBgn0262866	2	lst-miR-n184-3p,lst-miR-n227-3p
	FBgn0036191	2	lst-miR-n221-3p,lst-miR-n112-5p
	FBgn0014455	2	lst-miR-n62-5p,lst-miR-n137-5p
	FBgn0031726	2	lst-miR-n175-3p,lst-miR-n40-5p
	FBgn0038619	2	lst-miR-n190-3p,lst-miR-n12-5p
	FBgn0083991	2	lst-miR-279,lst-miR-3151-3p
	FBgn0003386	2	lst-miR-n172-3p,lst-miR-n168-3p
	FBgn0001332	2	lst-miR-n55-5p,lst-miR-n201-3p
	FBgn0026189	2	lst-miR-6497-3p,lst-miR-423-5p
	FBgn0040571	2	lst-miR-n233-3p,lst-miR-n130-5p
	FBgn0032312	2	lst-miR-n13-1-5p,lst-miR-n13-2-5p
	FBgn0030941	2	lst-miR-n41-5p,lst-miR-127
	FBgn0051719	2	lst-miR-n62-5p,lst-miR-n16-5p
	FBgn0263231	2	lst-miR-n13-1-5p,lst-miR-n13-2-5p
	FBgn0031044	2	lst-miR-n190-3p,lst-miR-n59-5p
	FBgn0039339	2	lst-miR-n104-5p,lst-miR-n90-5p
	FBgn0035586	2	lst-miR-n190-3p,lst-miR-n12-5p
	FBgn0033935	2	lst-miR-34-5p,lst-miR-n214-3p
	FBgn0029723	2	lst-miR-745-3p,lst-miR-31
	FBgn0259240	2	lst-miR-n25-5p,lst-miR-n219-3p
	FBgn0033473	2	lst-miR-n151-3p,lst-miR-n46-5p
	FBgn0033680	2	lst-miR-n172-3p,lst-miR-n168-3p
	FBgn0261850	2	lst-miR-n48-5p,lst-miR-n43-5p
	FBgn0004795	2	lst-miR-n221-3p,lst-miR-6497-5p
	FBgn0015359	2	lst-miR-n214-3p,lst-miR-317
	FBgn0085250	2	lst-miR-n201-3p,lst-miR-n167-3p
	FBgn0050345	2	lst-miR-n151-3p,lst-miR-n144-3p
	FBgn0005640	2	lst-miR-n152-3p,lst-miR-n231-3p
	FBgn0030592	2	lst-miR-n190-3p,lst-miR-n12-5p
	FBgn0039427	2	lst-miR-n172-3p,lst-miR-n168-3p
	FBgn0039113	2	lst-miR-124-3p,lst-miR-124b
	FBgn0250788	2	lst-miR-n189-3p,lst-miR-n174-3p
	FBgn0036789	2	lst-miR-n32-5p,lst-miR-n20-5p
	FBgn0031055	2	lst-miR-n1-3p,lst-miR-n101-5p
	FBgn0020381	2	lst-miR-n151-3p,lst-miR-n148-3p
	FBgn0035510	2	lst-miR-31,lst-miR-72-5p
	FBgn0030914	2	lst-miR-n42-5p,lst-miR-3049-5p
	FBgn0260793	2	lst-miR-n4-3p,lst-miR-n157-3p
	FBgn0026255	2	lst-miR-n21-5p,lst-miR-n141-3p
	FBgn0000097	2	lst-miR-n112-5p,lst-miR-n34-5p
	FBgn0023520	2	lst-miR-n2-1-3p,lst-miR-n2-2-3p
	FBgn0051760	2	lst-miR-n201-3p,lst-miR-n41-5p
	FBgn0038541	2	lst-miR-n221-3p,lst-miR-127
	FBgn0043362	2	lst-miR-n2-1-3p,lst-miR-n2-2-3p
	FBgn0024804	2	lst-miR-n141-3p,lst-miR-n167-3p
	FBgn0261861	2	lst-miR-n190-3p,lst-miR-n12-5p
	FBgn0051523	2	lst-miR-n75-5p,lst-miR-n71-5p
	FBgn0011826	2	lst-miR-n12-5p,lst-miR-n212-3p
	FBgn0037015	2	lst-miR-n156-3p,lst-miR-n44-5p
	FBgn0033166	2	lst-miR-n106-5p,lst-miR-n226-3p
	FBgn0033609	2	lst-miR-n13-1-5p,lst-miR-n13-2-5p
	FBgn0040837	2	lst-miR-n229-3p,lst-miR-n116-5p
	FBgn0028646	2	lst-miR-n199-3p,lst-miR-n60-5p
	FBgn0004390	2	lst-miR-n106-5p,lst-miR-n226-3p
	FBgn0052529	2	lst-miR-n76-5p,lst-miR-509b
	FBgn0266488	2	lst-miR-n12-5p,lst-miR-n54-5p
	FBgn0261461	2	lst-miR-370-3p,lst-miR-n174-3p
	FBgn0034263	2	lst-miR-6497-5p,lst-miR-n59-5p
	FBgn0264723	2	lst-miR-n2-1-3p,lst-miR-n2-2-3p
	FBgn0031257	2	lst-miR-n151-3p,lst-miR-n62-5p
	FBgn0085386	2	lst-miR-n229-3p,lst-miR-5097
	FBgn0020255	2	lst-miR-n189-3p,lst-miR-n191-3p
	FBgn0037051	2	lst-miR-n214-3p,lst-miR-m0006
	FBgn0022987	2	lst-miR-n106-5p,lst-miR-n226-3p
	FBgn0032666	2	lst-miR-n13-1-5p,lst-miR-n13-2-5p
	FBgn0031631	2	lst-miR-n43-5p,lst-miR-n102-5p
	FBgn0039501	2	lst-miR-n172-3p,lst-miR-n168-3p
	FBgn0030276	2	lst-miR-n106-5p,lst-miR-n226-3p
	FBgn0039904	2	lst-miR-6497-5p,lst-miR-184-3p
	FBgn0015381	2	lst-miR-n7-5p,lst-miR-n93-5p
	FBgn0264303	2	lst-miR-n189-3p,lst-miR-n42-5p
	FBgn0052651	2	lst-miR-370-3p,lst-miR-n141-3p
	FBgn0010482	2	lst-miR-n40-5p,lst-miR-n227-3p
	FBgn0030457	2	lst-miR-n55-5p,lst-miR-n193-3p
	FBgn0034204	2	lst-miR-n86-1-5p,lst-miR-n86-2-5p
	FBgn0051291	2	lst-miR-370-3p,lst-miR-n174-3p
	FBgn0034869	2	lst-miR-n55-5p,lst-miR-n201-3p
	FBgn0053181	2	lst-miR-n172-3p,lst-miR-n168-3p
	FBgn0035734	2	lst-miR-34-5p,lst-miR-34
	FBgn0033252	2	lst-miR-n212-3p,lst-miR-n111-5p
	FBgn0035976	2	lst-miR-n221-3p,lst-miR-n229-3p
	FBgn0031377	2	lst-miR-n172-3p,lst-miR-n168-3p
	FBgn0035026	2	lst-miR-n191-3p,lst-miR-n148-3p
	FBgn0262738	2	lst-miR-n76-5p,lst-miR-n156-3p
	FBgn0263030	2	lst-miR-n187-3p,lst-miR-n45-5p
	FBgn0003892	2	lst-miR-n172-3p,lst-miR-n168-3p
	FBgn0020238	2	lst-miR-n25-5p,lst-miR-n8-5p
	FBgn0030474	2	lst-miR-1587,lst-miR-6497-5p
	FBgn0030788	2	lst-miR-n41-5p,lst-miR-34
	FBgn0050361	2	lst-miR-n13-1-5p,lst-miR-n13-2-5p
	FBgn0034725	2	lst-miR-n86-1-5p,lst-miR-n86-2-5p
	FBgn0051975	2	lst-miR-n190-3p,lst-miR-n12-5p
	FBgn0264743	2	lst-miR-n221-3p,lst-miR-n45-5p
	FBgn0004811	2	lst-miR-279,lst-miR-n220-3p
	FBgn0027843	2	lst-miR-n25-5p,lst-miR-184-3p
	FBgn0033484	2	lst-miR-n13-1-5p,lst-miR-n13-2-5p
	FBgn0261703	2	lst-miR-n55-5p,lst-miR-n201-3p
	FBgn0260452	2	lst-miR-n3-3p,lst-miR-n77-5p
	FBgn0004656	2	lst-miR-184-5p,lst-miR-n122-5p
	FBgn0263396	2	lst-miR-n197-3p,lst-miR-5309
	FBgn0052582	2	lst-miR-279,lst-miR-10-3p
	FBgn0033476	2	lst-miR-n106-5p,lst-miR-n226-3p
	FBgn0263773	2	lst-miR-n13-1-5p,lst-miR-n13-2-5p
	FBgn0000542	2	lst-miR-n174-3p,lst-miR-n214-3p
	FBgn0035987	2	lst-miR-n13-1-5p,lst-miR-n13-2-5p
	FBgn0003514	2	lst-miR-n2-1-3p,lst-miR-n2-2-3p
	FBgn0028982	2	lst-miR-n25-5p,lst-miR-n199-3p
	FBgn0038552	2	lst-miR-n191-3p,lst-miR-184
	FBgn0000307	2	lst-miR-n55-5p,lst-miR-14-3p
	FBgn0035101	2	lst-miR-n172-3p,lst-miR-n168-3p
	FBgn0025360	2	lst-miR-279,lst-miR-n65-5p
	FBgn0033192	2	lst-miR-5097,lst-miR-n156-3p
	FBgn0038425	2	lst-miR-n7-5p,lst-miR-n63-5p
	FBgn0024963	2	lst-miR-n13-1-5p,lst-miR-n13-2-5p
	FBgn0262897	2	lst-miR-n172-3p,lst-miR-484
	FBgn0038197	2	lst-miR-n13-1-5p,lst-miR-n13-2-5p
	FBgn0030434	2	lst-miR-n13-1-5p,lst-miR-n13-2-5p
	FBgn0030603	2	lst-miR-n25-5p,lst-miR-31
	FBgn0038051	2	lst-miR-n151-3p,lst-miR-34-5p
	FBgn0000826	2	lst-miR-n2-1-3p,lst-miR-n2-2-3p
	FBgn0052082	2	lst-miR-1587,lst-miR-n75-5p
	FBgn0030391	2	lst-miR-n201-3p,lst-miR-n189-3p
	FBgn0052121	2	lst-miR-279,lst-miR-2a-3p
	FBgn0264490	2	lst-miR-n106-5p,lst-miR-n226-3p
	FBgn0013984	2	lst-miR-n106-5p,lst-miR-n226-3p
	FBgn0085385	2	lst-miR-n13-1-5p,lst-miR-n13-2-5p
	FBgn0261238	2	lst-miR-n81-5p,lst-miR-8112
	FBgn0030813	2	lst-miR-n151-3p,lst-miR-n62-5p
	FBgn0041629	2	lst-miR-n2-1-3p,lst-miR-n2-2-3p
	FBgn0023215	2	lst-miR-n106-5p,lst-miR-n226-3p
	FBgn0029789	2	lst-miR-n190-3p,lst-miR-n12-5p
	FBgn0001168	2	lst-miR-n151-3p,lst-miR-7-5p
	FBgn0014857	2	lst-miR-6497-3p,lst-miR-n45-5p
	FBgn0264502	2	lst-miR-n101-5p,lst-miR-n143-3p
	FBgn0020497	2	lst-miR-n86-1-5p,lst-miR-n86-2-5p
	FBgn0035432	2	lst-miR-n3-5p,lst-miR-n43-5p
	FBgn0010551	2	lst-miR-745-3p,lst-miR-6497-3p
	FBgn0001977	2	lst-miR-1587,lst-miR-n242-3p
	FBgn0085408	2	lst-miR-n196-3p,lst-miR-n9-5p
	FBgn0004227	2	lst-miR-n3-3p,lst-miR-n77-5p
	FBgn0259143	2	lst-miR-n172-3p,lst-miR-n168-3p
	FBgn0040285	2	lst-miR-n55-5p,lst-miR-n144-3p
	FBgn0036454	2	lst-miR-n106-5p,lst-miR-n226-3p
	FBgn0038606	2	lst-miR-n89-5p,lst-miR-n42-5p
	FBgn0259241	2	lst-miR-n76-5p,lst-miR-34-5p
	FBgn0264364	2	lst-miR-n194-3p,lst-miR-n255-3p
	FBgn0259201	2	lst-miR-n41-5p,lst-miR-n174-3p
	FBgn0263322	2	lst-miR-n151-3p,lst-miR-1587
	FBgn0025864	2	lst-miR-n190-3p,lst-miR-n21-5p
	FBgn0034718	2	lst-miR-n2-1-3p,lst-miR-n2-2-3p
	FBgn0037455	2	lst-miR-n40-5p,lst-miR-2796-3p
	FBgn0037978	2	lst-miR-n189-3p,lst-miR-n167-3p
	FBgn0264297	2	lst-miR-n190-3p,lst-miR-n12-5p
	FBgn0066304	2	lst-miR-n151-3p,lst-miR-n193-3p
	FBgn0051542	2	lst-miR-n121-5p,lst-miR-n73-5p
	FBgn0031784	2	lst-miR-7-5p,lst-miR-7b
	FBgn0037747	2	lst-miR-1587,lst-miR-370-3p
	FBgn0038787	2	lst-miR-n21-5p,lst-miR-n91-5p
	FBgn0035331	2	lst-miR-n41-5p,lst-miR-n144-3p
	FBgn0052066	2	lst-miR-n25-5p,lst-miR-8112
	FBgn0032089	2	lst-miR-n190-3p,lst-miR-n12-5p
	FBgn0020372	2	lst-miR-n63-5p,lst-miR-932-5p
	FBgn0051720	2	lst-miR-n144-3p,lst-miR-6496-5p
	FBgn0034068	2	lst-miR-n2-1-3p,lst-miR-n2-2-3p
	FBgn0038420	2	lst-miR-92b-3p,lst-miR-25
	FBgn0041342	2	lst-miR-n190-3p,lst-miR-n12-5p
	FBgn0261636	2	lst-miR-n212-3p,lst-miR-n174-3p
	FBgn0020653	2	lst-miR-n190-3p,lst-miR-1587
	FBgn0035049	2	lst-miR-n201-3p,lst-miR-n31-5p
	FBgn0259211	2	lst-miR-n86-1-5p,lst-miR-n86-2-5p
	FBgn0005649	2	lst-miR-n172-3p,lst-miR-n168-3p
	FBgn0261954	2	lst-miR-n101-5p,lst-miR-5305
	FBgn0030791	2	lst-miR-n86-1-5p,lst-miR-n86-2-5p
	FBgn0002413	2	lst-miR-n41-5p,lst-miR-150-5p
	FBgn0261698	2	lst-miR-n86-1-5p,lst-miR-n86-2-5p
	FBgn0031066	2	lst-miR-n37-1-5p,lst-miR-n37-2-5p
	FBgn0040918	2	lst-miR-n106-5p,lst-miR-n226-3p
	FBgn0030863	2	lst-miR-n41-5p,lst-miR-n212-3p
	FBgn0030054	2	lst-miR-n144-3p,lst-miR-n76-5p
	FBgn0032151	2	lst-miR-n4-3p,lst-miR-n141-3p
	FBgn0038603	2	lst-miR-n182-3p,lst-miR-n148-3p
	FBgn0033153	2	lst-miR-n1-3p,lst-miR-278
	FBgn0001297	2	lst-miR-184-5p,lst-miR-n19-5p
	FBgn0032513	2	lst-miR-6497-5p,lst-miR-n76-5p
	FBgn0064126	2	lst-miR-745-3p,lst-miR-n11-5p
	FBgn0039945	2	lst-miR-n91-5p,lst-miR-n54-5p
	FBgn0000014	2	lst-miR-n151-3p,lst-miR-n144-3p
	FBgn0038467	2	lst-miR-n39-5p,lst-miR-n177-3p
	FBgn0037773	2	lst-miR-n172-3p,lst-miR-n168-3p
	FBgn0001122	2	lst-miR-n13-1-5p,lst-miR-n13-2-5p
	FBgn0000633	2	lst-miR-n212-3p,lst-miR-n194-3p
	FBgn0027375	2	lst-miR-1587,lst-miR-n216-3p
	FBgn0028400	2	lst-miR-n231-3p,lst-miR-n208-3p
	FBgn0023423	2	lst-miR-n41-5p,lst-miR-n3-5p
	FBgn0027492	2	lst-miR-n145-3p,lst-miR-n112-5p
	FBgn0043458	2	lst-miR-n216-3p,lst-miR-n97-5p
	FBgn0033791	2	lst-miR-n1-3p,lst-miR-n148-3p
	FBgn0035708	2	lst-miR-n41-5p,lst-miR-n85-5p
	FBgn0011204	2	lst-miR-n144-3p,lst-miR-6497-3p
	FBgn0001078	2	lst-miR-n81-5p,lst-miR-n80-5p
	FBgn0004868	2	lst-miR-n172-3p,lst-miR-n168-3p
	FBgn0035113	2	lst-miR-n197-3p,lst-miR-n89-5p
	FBgn0037026	2	lst-miR-n172-3p,lst-miR-n168-3p
	FBgn0030266	2	lst-miR-n151-3p,lst-miR-n201-3p
	FBgn0030642	2	lst-miR-n174-3p,lst-miR-n214-3p
	FBgn0000259	2	lst-miR-n106-5p,lst-miR-n226-3p
	FBgn0035308	2	lst-miR-n144-3p,lst-miR-31
	FBgn0011823	2	lst-miR-745-3p,lst-miR-n92-5p
	FBgn0264493	2	lst-miR-n189-3p,lst-miR-n8-5p
	FBgn0000152	2	lst-miR-n221-3p,lst-miR-n7-5p
	FBgn0016131	2	lst-miR-127,lst-miR-n162-3p
	FBgn0003189	2	lst-miR-n190-3p,lst-miR-n12-5p
	FBgn0051522	2	lst-miR-n21-5p,lst-miR-n48-5p
	FBgn0025612	2	lst-miR-n21-5p,lst-miR-n48-5p
	FBgn0044419	2	lst-miR-n199-3p,lst-miR-3096a-5p
	FBgn0033401	2	lst-miR-n55-5p,lst-miR-n212-3p
	FBgn0040318	2	lst-miR-n172-3p,lst-miR-n168-3p
	FBgn0011666	2	lst-miR-n106-5p,lst-miR-n226-3p
	FBgn0029905	2	lst-miR-n190-3p,lst-miR-n12-5p
	FBgn0035148	2	lst-miR-n190-3p,lst-miR-n12-5p
	FBgn0011828	2	lst-miR-n172-3p,lst-miR-n168-3p
	FBgn0085449	2	lst-miR-n212-3p,lst-miR-n32-5p
	FBgn0033911	2	lst-miR-2b,lst-miR-7-5p
	FBgn0030809	2	lst-miR-n172-3p,lst-miR-n4-5p
	FBgn0261573	2	lst-miR-n187-3p,lst-miR-n54-5p
	FBgn0261811	2	lst-miR-n56-5p,lst-miR-n90-5p
	FBgn0039396	2	lst-miR-n2-1-3p,lst-miR-n2-2-3p
	FBgn0030984	2	lst-miR-n41-5p,lst-miR-n11-5p
	FBgn0085436	2	lst-miR-n41-5p,lst-miR-n112-5p
	FBgn0031061	2	lst-miR-n155-3p,lst-miR-316-5p
	FBgn0036832	2	lst-miR-n1-3p,lst-miR-n233-3p
	FBgn0013343	2	lst-miR-n106-5p,lst-miR-n226-3p
	FBgn0035850	2	lst-miR-n152-3p,lst-miR-n223-3p
	FBgn0039830	2	lst-miR-n141-3p,lst-miR-8112
	FBgn0260657	2	lst-miR-n3-3p,lst-miR-n77-5p
	FBgn0261565	2	lst-miR-n86-1-5p,lst-miR-n86-2-5p
	FBgn0026197	2	lst-miR-n194-3p,lst-miR-n67-5p
	FBgn0051495	2	lst-miR-n199-3p,lst-miR-n54-5p
	FBgn0028387	2	lst-miR-n13-1-5p,lst-miR-n13-2-5p
	FBgn0000183	2	lst-miR-1587,lst-miR-n49-5p
	FBgn0037347	2	lst-miR-n75-5p,lst-miR-3096a-5p
	FBgn0264386	2	lst-miR-n189-3p,lst-miR-6497-5p
	FBgn0019925	2	lst-miR-n13-1-5p,lst-miR-n13-2-5p
	FBgn0053523	2	lst-miR-n21-5p,lst-miR-n162-3p
	FBgn0033250	2	lst-miR-n212-3p,lst-miR-n4-3p
	FBgn0035975	2	lst-miR-6497-3p,lst-miR-n56-5p
	FBgn0004618	2	lst-miR-n2-1-3p,lst-miR-n2-2-3p
	FBgn0038535	2	lst-miR-n13-1-5p,lst-miR-n13-2-5p
	FBgn0259685	2	lst-miR-n13-1-5p,lst-miR-n13-2-5p
	FBgn0028658	2	lst-miR-n191-3p,lst-miR-n75-5p
	FBgn0019968	2	lst-miR-n2-1-3p,lst-miR-n2-2-3p
	FBgn0085396	2	lst-miR-n55-5p,lst-miR-n201-3p
	FBgn0003870	2	lst-miR-184,lst-miR-n93-5p
	FBgn0263994	2	lst-miR-n4-3p,lst-miR-n194-3p
	FBgn0038065	2	lst-miR-n144-3p,lst-miR-n102-5p
	FBgn0010389	2	lst-miR-124-3p,lst-miR-124a-3p
	FBgn0024985	2	lst-miR-1587,lst-miR-n150-3p
	FBgn0261599	2	lst-miR-n106-5p,lst-miR-n226-3p
	FBgn0037645	2	lst-let-7b,lst-let-7g
	FBgn0030530	2	lst-miR-n21-5p,lst-miR-n48-5p
	FBgn0019662	2	lst-miR-n221-3p,lst-miR-n175-3p
	FBgn0050389	2	lst-miR-n13-1-5p,lst-miR-n13-2-5p
	FBgn0029820	2	lst-miR-n41-5p,lst-miR-n231-3p
	FBgn0011202	2	lst-miR-n12-5p,lst-miR-n25-5p
	FBgn0015372	2	lst-miR-n55-5p,lst-miR-509b
	FBgn0259145	2	lst-miR-n13-1-5p,lst-miR-n13-2-5p
	FBgn0036144	2	lst-miR-509b,lst-miR-1323
	FBgn0261262	2	lst-miR-n55-5p,lst-miR-n7-5p
	FBgn0038422	2	lst-miR-n151-3p,lst-miR-184-3p
	FBgn0000964	2	lst-miR-n13-1-5p,lst-miR-n13-2-5p
	FBgn0011710	2	lst-miR-n48-5p,lst-miR-n101-5p
	FBgn0003463	2	lst-miR-n172-3p,lst-miR-279
	FBgn0037146	2	lst-miR-n45-5p,lst-miR-3049-3p
	FBgn0001090	2	lst-miR-n2-1-3p,lst-miR-n2-2-3p
	FBgn0039734	2	lst-miR-n3-5p,lst-miR-n233-3p
	FBgn0003205	2	lst-miR-n144-3p,lst-miR-n154-3p
	FBgn0086710	2	lst-miR-n191-3p,lst-miR-n59-5p
	FBgn0037746	2	lst-miR-745-3p,lst-miR-n67-5p
	FBgn0000024	2	lst-miR-n197-3p,lst-miR-n154-3p
	FBgn0000179	2	lst-miR-127,lst-miR-n143-3p
	FBgn0051279	2	lst-miR-n59-5p,lst-miR-n218-3p
	FBgn0030670	2	lst-miR-n151-3p,lst-miR-n212-3p
	FBgn0261019	2	lst-miR-n229-3p,lst-miR-n225-3p
	FBgn0261285	2	lst-miR-n21-5p,lst-miR-n197-3p
	FBgn0259733	2	lst-miR-n189-3p,lst-miR-n146-3p
	FBgn0036576	2	lst-miR-279,lst-miR-n59-5p
	FBgn0266525	2	lst-miR-n151-3p,lst-miR-n48-5p
	FBgn0000286	2	lst-miR-n189-3p,lst-miR-n182-3p
	FBgn0038499	2	lst-miR-n75-5p,lst-miR-n192-3p
	FBgn0038168	2	lst-miR-n67-5p,lst-miR-n104-5p
	FBgn0053111	2	lst-miR-n229-3p,lst-miR-n52-5p
	FBgn0029856	2	lst-miR-n21-5p,lst-miR-n48-5p
	FBgn0038098	2	lst-miR-193-3p,lst-miR-n213-3p
	FBgn0053057	2	lst-miR-n172-3p,lst-miR-n50-5p
	FBgn0039088	2	lst-miR-929,lst-miR-929-5p
	FBgn0033442	2	lst-miR-1587,lst-miR-34
	FBgn0265523	2	lst-miR-n198-3p,lst-miR-n89-5p
	FBgn0015279	2	lst-miR-n106-5p,lst-miR-n226-3p
	FBgn0015542	2	lst-miR-370-3p,lst-miR-n81-5p
	FBgn0031220	2	lst-miR-146a,lst-miR-n99-5p
	FBgn0037635	2	lst-miR-370-3p,lst-miR-n103-5p
	FBgn0000409	2	lst-miR-n13-1-5p,lst-miR-n13-2-5p
	FBgn0259231	2	lst-miR-n55-5p,lst-miR-n41-5p
	FBgn0015625	2	lst-miR-279,lst-miR-n76-5p
	FBgn0000448	2	lst-miR-n144-3p,lst-miR-n76-5p
	FBgn0033638	2	lst-miR-n201-3p,lst-miR-n49-5p
	FBgn0004103	2	lst-miR-n28-1-5p,lst-miR-n28-2-5p
	FBgn0023212	2	lst-miR-n41-5p,lst-miR-n198-3p
	FBgn0003174	2	lst-miR-n28-1-5p,lst-miR-n28-2-5p
	FBgn0039704	2	lst-miR-n172-3p,lst-miR-n229-3p
	FBgn0034741	2	lst-miR-2b,lst-miR-2a-3p
	FBgn0034577	2	lst-miR-n144-3p,lst-miR-n212-3p
	FBgn0037705	2	lst-miR-n201-3p,lst-miR-423-5p
	FBgn0035622	2	lst-miR-n28-1-5p,lst-miR-n28-2-5p
	FBgn0030258	2	lst-miR-n3-5p,lst-miR-n14-5p
	FBgn0259745	2	lst-miR-n41-5p,lst-miR-n8-5p
	FBgn0028427	2	lst-miR-n151-3p,lst-miR-n11-5p
	FBgn0262018	2	lst-miR-n172-3p,lst-miR-n168-3p
	FBgn0027835	2	lst-miR-n231-3p,lst-miR-n145-3p
	FBgn0038277	2	lst-miR-n221-3p,lst-miR-n79-5p
	FBgn0029768	2	lst-miR-n2-1-3p,lst-miR-n2-2-3p
	FBgn0025777	2	lst-miR-n48-5p,lst-miR-n167-3p
	FBgn0033713	2	lst-miR-n2-1-3p,lst-miR-n2-2-3p
	FBgn0027521	2	lst-miR-n229-3p,lst-miR-n87-5p
	FBgn0030183	2	lst-miR-n189-3p,lst-miR-5097
	FBgn0036934	2	lst-miR-n201-3p,lst-miR-307
	FBgn0040071	2	lst-miR-n106-5p,lst-miR-n226-3p
	FBgn0035087	2	lst-miR-n28-1-5p,lst-miR-n28-2-5p
	FBgn0014411	2	lst-miR-n233-3p,lst-miR-n131-5p
	FBgn0031758	2	lst-miR-n41-5p,lst-miR-n7-5p
	FBgn0004028	2	lst-miR-n41-5p,lst-miR-n115-5p
	FBgn0036851	2	lst-miR-6497-3p,lst-miR-n66-5p
	FBgn0262974	2	lst-miR-n106-5p,lst-miR-n226-3p
	FBgn0030443	2	lst-miR-n221-3p,lst-miR-n231-3p
	FBgn0036260	2	lst-miR-n189-3p,lst-miR-n100-5p
	FBgn0262867	2	lst-miR-n189-3p,lst-miR-n147-3p
	FBgn0067622	2	lst-miR-n221-3p,lst-miR-n191-3p
	FBgn0039807	3	lst-miR-n172-3p,lst-miR-n28-1-5p,lst-miR-n28-2-5p
	FBgn0039831	3	lst-miR-1587,lst-miR-2b,lst-miR-2a-3p
	FBgn0003997	3	lst-miR-81a,lst-miR-82,lst-bantam-3p
	FBgn0036223	3	lst-miR-n2-1-3p,lst-miR-n2-2-3p,lst-miR-1587
	FBgn0038874	3	lst-miR-n212-3p,lst-miR-n86-1-5p,lst-miR-n86-2-5p
	FBgn0019686	3	lst-miR-n55-5p,lst-miR-n231-3p,lst-miR-n79-5p
	FBgn0029840	3	lst-miR-n151-3p,lst-miR-n189-3p,lst-miR-210-3p
	FBgn0037408	3	lst-miR-n48-5p,lst-miR-n102-5p,lst-miR-n134-5p
	FBgn0261548	3	lst-miR-n175-3p,lst-miR-5309,lst-miR-2788-3p
	FBgn0050008	3	lst-miR-n86-1-5p,lst-miR-n86-2-5p,lst-miR-n177-3p
	FBgn0259244	3	lst-miR-n101-5p,lst-miR-281-1-5p,lst-miR-281-5p
	FBgn0052758	3	lst-miR-n13-1-5p,lst-miR-n13-2-5p,lst-miR-n175-3p
	FBgn0086906	3	lst-miR-n37-1-5p,lst-miR-n37-2-5p,lst-miR-n123-5p
	FBgn0025394	3	lst-miR-n172-3p,lst-miR-n168-3p,lst-miR-n191-3p
	FBgn0259173	3	lst-miR-n86-1-5p,lst-miR-n86-2-5p,lst-miR-745-3p
	FBgn0037324	3	lst-miR-n144-3p,lst-miR-n37-1-5p,lst-miR-n37-2-5p
	FBgn0036235	3	lst-miR-n13-1-5p,lst-miR-n13-2-5p,lst-miR-n48-5p
	FBgn0032088	3	lst-miR-n172-3p,lst-miR-n168-3p,lst-miR-n196-3p
	FBgn0036752	3	lst-miR-6497-5p,lst-miR-n182-3p,lst-miR-n9-5p
	FBgn0263706	3	lst-miR-n2-1-3p,lst-miR-n2-2-3p,lst-miR-n59-5p
	FBgn0000157	3	lst-miR-n13-1-5p,lst-miR-n13-2-5p,lst-miR-1587
	FBgn0001218	3	lst-miR-n106-5p,lst-miR-n226-3p,lst-miR-n41-5p
	FBgn0264516	3	lst-miR-n13-1-5p,lst-miR-n13-2-5p,lst-miR-n198-3p
	FBgn0052111	3	lst-miR-279,lst-miR-n76-5p,lst-miR-n192-3p
	FBgn0264299	3	lst-miR-n190-3p,lst-miR-n12-5p,lst-miR-39-3p
	FBgn0051072	3	lst-miR-n212-3p,lst-miR-n4-3p,lst-miR-n82-5p
	FBgn0039309	3	lst-miR-n214-3p,lst-miR-n16-5p,lst-miR-n192-3p
	FBgn0039249	3	lst-miR-n221-3p,lst-miR-n43-5p,lst-miR-6496-5p
	FBgn0003888	3	lst-miR-n2-1-3p,lst-miR-n2-2-3p,lst-miR-n55-5p
	FBgn0260658	3	lst-miR-n76-5p,lst-miR-n165-3p,lst-miR-n65-5p
	FBgn0031064	3	lst-miR-127,lst-miR-n138-1-3p,lst-miR-n138-2-3p
	FBgn0266137	3	lst-miR-6497-5p,lst-miR-n3-5p,lst-miR-n223-3p
	FBgn0262614	3	lst-miR-n190-3p,lst-miR-n55-5p,lst-miR-n12-5p
	FBgn0039149	3	lst-miR-n201-3p,lst-miR-n221-3p,lst-miR-6497-5p
	FBgn0028487	3	lst-miR-n28-1-5p,lst-miR-n28-2-5p,lst-miR-n97-5p
	FBgn0031145	3	lst-miR-n151-3p,lst-miR-6497-5p,lst-miR-n198-3p
	FBgn0001235	3	lst-miR-n13-1-5p,lst-miR-n13-2-5p,lst-miR-n8-5p
	FBgn0002306	3	lst-miR-n189-3p,lst-miR-n37-1-5p,lst-miR-n37-2-5p
	FBgn0032515	3	lst-miR-n102-5p,lst-miR-n46-5p,lst-miR-n18-5p
	FBgn0034389	3	lst-miR-n2-1-3p,lst-miR-n2-2-3p,lst-miR-n32-5p
	FBgn0035132	3	lst-miR-n190-3p,lst-miR-n221-3p,lst-miR-6497-5p
	FBgn0033039	3	lst-miR-34-5p,lst-miR-34,lst-miR-4020b-5p
	FBgn0033913	3	lst-miR-n172-3p,lst-miR-n168-3p,lst-miR-n59-5p
	FBgn0034266	3	lst-miR-n191-3p,lst-miR-n11-5p,lst-miR-184
	FBgn0038967	3	lst-miR-n144-3p,lst-miR-n86-1-5p,lst-miR-n86-2-5p
	FBgn0031068	3	lst-miR-n55-5p,lst-miR-n144-3p,lst-miR-n221-3p
	FBgn0042092	3	lst-miR-34-5p,lst-miR-34,lst-miR-4020b-5p
	FBgn0003204	3	lst-miR-n13-1-5p,lst-miR-n13-2-5p,lst-miR-n198-3p
	FBgn0260964	3	lst-miR-n201-3p,lst-miR-370-3p,lst-miR-n62-5p
	FBgn0002632	3	lst-miR-n13-1-5p,lst-miR-n13-2-5p,lst-miR-n172-3p
	FBgn0085350	3	lst-miR-n172-3p,lst-miR-n141-3p,lst-let-7j
	FBgn0039738	3	lst-miR-n1-3p,lst-miR-184,lst-miR-509b
	FBgn0003450	3	lst-miR-370-3p,lst-miR-n189-3p,lst-miR-n174-3p
	FBgn0005660	3	lst-miR-n172-3p,lst-miR-n168-3p,lst-miR-n219-3p
	FBgn0085433	3	lst-miR-370-3p,lst-miR-n212-3p,lst-miR-n4-3p
	FBgn0035827	3	lst-miR-n106-5p,lst-miR-n226-3p,lst-miR-n21-5p
	FBgn0259170	3	lst-miR-n182-3p,lst-miR-n94-5p,lst-miR-1260b
	FBgn0000709	3	lst-miR-n55-5p,lst-miR-745-3p,lst-miR-6496-5p
	FBgn0261793	3	lst-miR-n106-5p,lst-miR-n226-3p,lst-miR-n175-3p
	FBgn0015024	3	lst-miR-n106-5p,lst-miR-n226-3p,lst-miR-n212-3p
	FBgn0000556	3	lst-miR-n106-5p,lst-miR-n226-3p,lst-miR-1587
	FBgn0032109	3	lst-miR-34-5p,lst-miR-34,lst-miR-n199-3p
	FBgn0039054	3	lst-miR-n172-3p,lst-miR-n168-3p,lst-miR-n145-3p
	FBgn0000042	3	lst-miR-n13-1-5p,lst-miR-n13-2-5p,lst-miR-n41-5p
	FBgn0262975	3	lst-miR-n13-1-5p,lst-miR-n13-2-5p,lst-miR-n92-5p
	FBgn0033062	3	lst-miR-n48-5p,lst-miR-n42-5p,lst-miR-n181-3p
	FBgn0086910	3	lst-miR-n21-5p,lst-miR-279,lst-miR-n152-3p
	FBgn0030034	3	lst-miR-n55-5p,lst-miR-n60-5p,lst-miR-n153-3p
	FBgn0036180	3	lst-miR-n190-3p,lst-miR-n3-3p,lst-miR-n77-5p
	FBgn0053125	3	lst-miR-n151-3p,lst-miR-6497-5p,lst-miR-n9-5p
	FBgn0040587	3	lst-miR-279,lst-miR-n214-3p,lst-miR-316-5p
	FBgn0036746	3	lst-miR-n13-1-5p,lst-miR-n13-2-5p,lst-miR-n216-3p
	FBgn0085306	3	lst-miR-370-3p,lst-miR-n170-3p,lst-miR-n73-5p
	FBgn0259918	3	lst-miR-n172-3p,lst-miR-n141-3p,lst-let-7j
	FBgn0016061	3	lst-miR-n172-3p,lst-miR-n168-3p,lst-miR-279
	FBgn0264494	3	lst-miR-n29-1-5p,lst-miR-n29-2-5p,lst-miR-n29-3-5p
	FBgn0259174	3	lst-miR-n106-5p,lst-miR-n226-3p,lst-miR-n45-5p
	FBgn0037365	3	lst-miR-n175-3p,lst-miR-150-5p,lst-miR-n245-3p
	FBgn0039858	3	lst-miR-n144-3p,lst-miR-n174-3p,lst-miR-184-3p
	FBgn0002528	3	lst-miR-n190-3p,lst-miR-n12-5p,lst-miR-1587
	FBgn0039810	3	lst-miR-n2-1-3p,lst-miR-n2-2-3p,lst-miR-n20-5p
	FBgn0035173	3	lst-miR-n13-1-5p,lst-miR-n13-2-5p,lst-miR-127
	FBgn0263391	3	lst-miR-n172-3p,lst-miR-n55-5p,lst-miR-n168-3p
	FBgn0039664	3	lst-miR-n191-3p,lst-miR-n214-3p,lst-miR-n24-5p
	FBgn0031378	3	lst-miR-92b-3p,lst-miR-92a-3p,lst-miR-92
	FBgn0029685	3	lst-miR-n182-3p,lst-miR-n231-3p,lst-miR-n215-3p
	FBgn0020521	3	lst-miR-n172-3p,lst-miR-n168-3p,lst-miR-n41-5p
	FBgn0034476	3	lst-miR-n229-3p,lst-miR-n187-3p,lst-miR-n145-3p
	FBgn0260794	3	lst-miR-n191-3p,lst-miR-n141-3p,lst-miR-n233-3p
	FBgn0261268	3	lst-miR-n190-3p,lst-miR-6497-5p,lst-miR-n105-5p
	FBgn0000524	3	lst-miR-n151-3p,lst-miR-279,lst-miR-10-3p
	FBgn0262976	3	lst-miR-n190-3p,lst-miR-279,lst-miR-5097
	FBgn0264491	3	lst-miR-n13-1-5p,lst-miR-n13-2-5p,lst-miR-n151-3p
	FBgn0028953	3	lst-miR-n39-5p,lst-miR-375-3p,lst-miR-375b-3p
	FBgn0083962	3	lst-miR-n190-3p,lst-miR-n106-5p,lst-miR-n226-3p
	FBgn0051976	3	lst-miR-n190-3p,lst-miR-n12-5p,lst-miR-n104-5p
	FBgn0001994	3	lst-miR-n172-3p,lst-miR-n168-3p,lst-miR-n198-3p
	FBgn0000037	3	lst-miR-n190-3p,lst-miR-n12-5p,lst-miR-n42-5p
	FBgn0041004	3	lst-miR-n231-3p,lst-miR-n194-3p,lst-miR-750
	FBgn0037313	3	lst-miR-370-3p,lst-miR-n76-5p,lst-miR-n174-3p
	FBgn0261832	3	lst-miR-1587,lst-miR-370-3p,lst-miR-71-3p
	FBgn0039172	3	lst-miR-6497-3p,lst-miR-n28-1-5p,lst-miR-n28-2-5p
	FBgn0038947	3	lst-miR-n2-1-3p,lst-miR-n2-2-3p,lst-miR-n181-3p
	FBgn0028544	3	lst-miR-n190-3p,lst-miR-n12-5p,lst-miR-n76-5p
	FBgn0085337	3	lst-miR-n2-1-3p,lst-miR-n2-2-3p,lst-miR-370-3p
	FBgn0250824	3	lst-miR-193b,lst-miR-n223-3p,lst-miR-7404-3p
	FBgn0034789	3	lst-miR-n172-3p,lst-miR-n187-3p,lst-miR-n71-5p
	FBgn0029935	3	lst-miR-n151-3p,lst-miR-1587,lst-miR-n60-5p
	FBgn0052982	3	lst-miR-n13-1-5p,lst-miR-n13-2-5p,lst-miR-n144-3p
	FBgn0037184	3	lst-miR-n3-5p,lst-miR-n229-3p,lst-miR-n167-3p
	FBgn0260390	3	lst-miR-n172-3p,lst-miR-n55-5p,lst-miR-n168-3p
	FBgn0262743	3	lst-miR-n144-3p,lst-miR-423-5p,lst-miR-n188-3p
	FBgn0034051	3	lst-miR-n151-3p,lst-miR-n106-5p,lst-miR-n226-3p
	FBgn0261551	3	lst-miR-n229-3p,lst-miR-n198-3p,lst-miR-184
	FBgn0033474	3	lst-miR-n221-3p,lst-miR-279,lst-miR-221
	FBgn0085450	3	lst-miR-n13-1-5p,lst-miR-n13-2-5p,lst-miR-n191-3p
	FBgn0031739	3	lst-miR-n13-1-5p,lst-miR-n13-2-5p,lst-miR-n65-5p
	FBgn0036211	3	lst-miR-n190-3p,lst-miR-n12-5p,lst-miR-n184-3p
	FBgn0026149	3	lst-miR-n13-1-5p,lst-miR-n13-2-5p,lst-miR-n79-5p
	FBgn0033405	3	lst-miR-1587,lst-miR-n1-3p,lst-miR-423-5p
	FBgn0026873	3	lst-miR-n7-5p,lst-miR-n182-3p,lst-miR-2796-3p
	FBgn0004237	3	lst-miR-n55-5p,lst-miR-6497-3p,lst-miR-993
	FBgn0002524	3	lst-miR-276a-5p,lst-miR-276-5p,lst-miR-2788-3p
	FBgn0038200	3	lst-miR-34-5p,lst-miR-34,lst-miR-34b-5p
	FBgn0011217	3	lst-miR-n13-1-5p,lst-miR-n13-2-5p,lst-miR-n198-3p
	FBgn0261844	3	lst-miR-34-5p,lst-miR-n216-3p,lst-miR-n162-3p
	FBgn0032172	3	lst-miR-3049-3p,lst-miR-n31-5p,lst-miR-210-3p
	FBgn0000056	3	lst-miR-n76-5p,lst-miR-n25-5p,lst-miR-n43-5p
	FBgn0020309	3	lst-miR-n55-5p,lst-miR-370-3p,lst-miR-2a-3p
	FBgn0023407	3	lst-miR-n40-5p,lst-miR-n207-3p,lst-miR-320b
	FBgn0045862	3	lst-miR-n13-1-5p,lst-miR-n13-2-5p,lst-miR-n55-5p
	FBgn0061200	3	lst-miR-n201-3p,lst-miR-6497-5p,lst-miR-n16-5p
	FBgn0262730	3	lst-miR-1587,lst-miR-n7-5p,lst-miR-n1-3p
	FBgn0010197	3	lst-miR-n191-3p,lst-miR-n216-3p,lst-miR-141-3p
	FBgn0265416	3	lst-miR-n13-1-5p,lst-miR-n13-2-5p,lst-miR-n151-3p
	FBgn0030894	3	lst-miR-745-3p,lst-miR-n231-3p,lst-miR-423-5p
	FBgn0023076	3	lst-miR-6497-5p,lst-miR-n86-1-5p,lst-miR-n86-2-5p
	FBgn0029804	3	lst-miR-n190-3p,lst-miR-n201-3p,lst-miR-n224-3p
	FBgn0052301	3	lst-miR-n12-5p,lst-miR-n230-3p,lst-miR-n204-3p
	FBgn0034763	3	lst-miR-1587,lst-miR-n86-1-5p,lst-miR-n86-2-5p
	FBgn0259481	3	lst-miR-n13-1-5p,lst-miR-n13-2-5p,lst-miR-n8-5p
	FBgn0030304	3	lst-miR-n212-3p,lst-miR-n4-3p,lst-miR-n175-3p
	FBgn0011474	3	lst-miR-n76-5p,lst-miR-n216-3p,lst-miR-n54-5p
	FBgn0001991	3	lst-miR-n199-3p,lst-miR-5097,lst-miR-n45-5p
	FBgn0259220	3	lst-miR-n144-3p,lst-miR-n59-5p,lst-miR-n42-5p
	FBgn0032787	3	lst-miR-n151-3p,lst-miR-n144-3p,lst-miR-n207-3p
	FBgn0000382	3	lst-miR-n55-5p,lst-miR-n201-3p,lst-miR-n21-5p
	FBgn0003300	3	lst-miR-n13-1-5p,lst-miR-n13-2-5p,lst-miR-370-3p
	FBgn0035917	3	lst-miR-n2-1-3p,lst-miR-n2-2-3p,lst-miR-n201-3p
	FBgn0040780	3	lst-miR-n151-3p,lst-miR-n227-3p,lst-miR-993
	FBgn0261085	3	lst-miR-n21-5p,lst-miR-5097,lst-miR-3931
	FBgn0040347	3	lst-miR-n172-3p,lst-miR-n2-1-3p,lst-miR-n2-2-3p
	FBgn0014001	3	lst-miR-n190-3p,lst-miR-n106-5p,lst-miR-n226-3p
	FBgn0015379	3	lst-miR-n190-3p,lst-miR-n55-5p,lst-miR-n227-3p
	FBgn0058191	3	lst-miR-n13-1-5p,lst-miR-n13-2-5p,lst-miR-n167-3p
	FBgn0039347	3	lst-miR-n4-3p,lst-miR-n25-5p,lst-miR-n141-3p
	FBgn0265083	3	lst-miR-1587,lst-miR-n189-3p,lst-miR-n167-3p
	FBgn0028527	3	lst-miR-n25-5p,lst-miR-n199-3p,lst-miR-n208-3p
	FBgn0014189	3	lst-miR-1587,lst-miR-n162-3p,lst-miR-n219-3p
	FBgn0035949	3	lst-miR-124-3p,lst-miR-124a-3p,lst-miR-124b-3p
	FBgn0036143	3	lst-miR-n21-5p,lst-miR-n44-5p,lst-miR-79-5p
	FBgn0028704	3	lst-miR-n4-3p,lst-miR-n141-3p,lst-miR-n187-3p
	FBgn0037766	3	lst-miR-279,lst-miR-n145-3p,lst-miR-n227-3p
	FBgn0026144	3	lst-miR-n151-3p,lst-miR-n48-5p,lst-miR-n57-5p
	FBgn0004370	3	lst-miR-n13-1-5p,lst-miR-n13-2-5p,lst-miR-n152-3p
	FBgn0261514	3	lst-miR-n91-5p,lst-miR-n6-3p,lst-miR-n88-5p
	FBgn0263757	3	lst-miR-n152-3p,lst-miR-n165-3p,lst-miR-n208-3p
	FBgn0037698	3	lst-miR-n106-5p,lst-miR-n226-3p,lst-miR-n3-5p
	FBgn0033504	3	lst-miR-n190-3p,lst-miR-1587,lst-miR-370-3p
	FBgn0003415	3	lst-miR-n106-5p,lst-miR-n226-3p,lst-miR-n144-3p
	FBgn0031883	3	lst-miR-n21-5p,lst-miR-n48-5p,lst-miR-n121-5p
	FBgn0031051	3	lst-miR-n21-5p,lst-miR-n48-5p,lst-miR-n85-5p
	FBgn0015221	3	lst-miR-n13-1-5p,lst-miR-n13-2-5p,lst-miR-n172-3p
	FBgn0015770	3	lst-miR-n55-5p,lst-miR-n197-3p,lst-miR-n196-3p
	FBgn0037169	3	lst-miR-n2-1-3p,lst-miR-n2-2-3p,lst-miR-n18-5p
	FBgn0250823	3	lst-miR-n55-5p,lst-miR-370-3p,lst-miR-993
	FBgn0050377	3	lst-miR-n172-3p,lst-miR-n168-3p,lst-miR-n189-3p
	FBgn0037655	3	lst-miR-n172-3p,lst-miR-n55-5p,lst-miR-n168-3p
	FBgn0000289	3	lst-miR-n13-1-5p,lst-miR-n13-2-5p,lst-miR-370-3p
	FBgn0266173	3	lst-miR-n190-3p,lst-miR-n12-5p,lst-miR-n48-5p
	FBgn0005619	3	lst-miR-n76-5p,lst-miR-n216-3p,lst-miR-423-5p
	FBgn0027657	3	lst-miR-n141-3p,lst-miR-n66-5p,lst-miR-750
	FBgn0031016	3	lst-miR-n13-1-5p,lst-miR-n13-2-5p,lst-miR-n151-3p
	FBgn0000181	3	lst-miR-n172-3p,lst-miR-n168-3p,lst-miR-n144-3p
	FBgn0027082	3	lst-miR-n2-1-3p,lst-miR-n2-2-3p,lst-miR-n229-3p
	FBgn0037182	3	lst-miR-n13-1-5p,lst-miR-n13-2-5p,lst-miR-745-3p
	FBgn0052270	3	lst-miR-n189-3p,lst-miR-n199-3p,lst-miR-n192-3p
	FBgn0052676	3	lst-miR-n2-1-3p,lst-miR-n2-2-3p,lst-miR-1587
	FBgn0033712	3	lst-miR-n157-3p,lst-miR-n232-3p,lst-miR-30e-3p
	FBgn0261562	3	lst-miR-n2-1-3p,lst-miR-n2-2-3p,lst-miR-370-3p
	FBgn0260441	3	lst-miR-34-5p,lst-miR-34,lst-miR-34b-5p
	FBgn0260049	3	lst-miR-n13-1-5p,lst-miR-n13-2-5p,lst-miR-n174-3p
	FBgn0051286	3	lst-miR-n201-3p,lst-miR-n25-5p,lst-miR-n42-5p
	FBgn0086704	3	lst-miR-n2-1-3p,lst-miR-n2-2-3p,lst-miR-184-3p
	FBgn0036725	3	lst-miR-n97-5p,lst-miR-n44-5p,lst-miR-n210-3p
	FBgn0005278	3	lst-miR-n21-5p,lst-miR-n48-5p,lst-miR-6496-5p
	FBgn0039560	3	lst-miR-n13-1-5p,lst-miR-n13-2-5p,lst-miR-n167-3p
	FBgn0052521	3	lst-miR-n13-1-5p,lst-miR-n13-2-5p,lst-miR-n90-5p
	FBgn0034435	3	lst-miR-n40-5p,lst-miR-n101-5p,lst-miR-n84-5p
	FBgn0000427	3	lst-miR-n41-5p,lst-miR-n199-3p,lst-miR-n92-5p
	FBgn0051465	3	lst-miR-n41-5p,lst-miR-n62-5p,lst-miR-n2-1-5p
	FBgn0030109	3	lst-miR-n190-3p,lst-miR-n12-5p,lst-miR-184
	FBgn0262593	3	lst-miR-n41-5p,lst-miR-1587,lst-miR-n57-5p
	FBgn0264855	3	lst-miR-n13-1-5p,lst-miR-n13-2-5p,lst-miR-n221-3p
	FBgn0264273	3	lst-miR-278-3p,lst-miR-278,lst-miR-3096a-5p
	FBgn0051694	3	lst-miR-n29-1-5p,lst-miR-n29-2-5p,lst-miR-n29-3-5p
	FBgn0259099	3	lst-miR-n55-5p,lst-miR-n201-3p,lst-miR-n21-5p
	FBgn0051016	3	lst-miR-n190-3p,lst-miR-n12-5p,lst-miR-n60-5p
	FBgn0262476	3	lst-miR-n41-5p,lst-miR-n3-5p,lst-miR-6496-5p
	FBgn0039449	3	lst-miR-n201-3p,lst-miR-1587,lst-miR-n144-3p
	FBgn0038642	3	lst-miR-124-3p,lst-miR-124a-3p,lst-miR-124b-3p
	FBgn0036194	3	lst-miR-n29-1-5p,lst-miR-n29-2-5p,lst-miR-n29-3-5p
	FBgn0037445	3	lst-miR-n138-1-3p,lst-miR-n138-2-3p,lst-miR-n250-3p
	FBgn0264745	3	lst-miR-n190-3p,lst-miR-n12-5p,lst-miR-1587
	FBgn0033802	3	lst-miR-n201-3p,lst-miR-n81-5p,lst-miR-n89-5p
	FBgn0038897	3	lst-miR-n54-5p,lst-miR-n52-5p,lst-miR-n42-5p
	FBgn0037555	3	lst-miR-n144-3p,lst-miR-6497-5p,lst-miR-n7-5p
	FBgn0003175	3	lst-miR-n216-3p,lst-miR-n187-3p,lst-miR-n233-3p
	FBgn0032021	3	lst-miR-1587,lst-miR-n37-1-5p,lst-miR-n37-2-5p
	FBgn0022959	3	lst-miR-n172-3p,lst-miR-n168-3p,lst-miR-127
	FBgn0040508	3	lst-miR-127,lst-miR-1260b,lst-miR-n227-3p
	FBgn0031770	3	lst-miR-n12-5p,lst-miR-6497-5p,lst-miR-31
	FBgn0263593	3	lst-miR-370-3p,lst-miR-n67-5p,lst-miR-n2-1-5p
	FBgn0036369	3	lst-miR-133c,lst-miR-133a,lst-miR-133-3p
	FBgn0040336	3	lst-miR-n81-5p,lst-miR-8112,lst-miR-n207-3p
	FBgn0030336	3	lst-miR-n2-1-3p,lst-miR-n2-2-3p,lst-miR-n4-3p
	FBgn0004880	3	lst-miR-n82-5p,lst-miR-2796-5p,lst-miR-996
	FBgn0085419	3	lst-miR-n214-3p,lst-miR-n62-5p,lst-miR-n213-3p
	FBgn0033760	3	lst-miR-n1-3p,lst-miR-n138-1-3p,lst-miR-n138-2-3p
	FBgn0266458	3	lst-miR-n106-5p,lst-miR-n226-3p,lst-miR-n216-3p
	FBgn0014143	3	lst-miR-n151-3p,lst-miR-281-1-5p,lst-miR-281-5p
	FBgn0035505	3	lst-miR-n48-5p,lst-miR-n86-1-5p,lst-miR-n86-2-5p
	FBgn0086442	3	lst-miR-n37-1-5p,lst-miR-n37-2-5p,lst-miR-n47-5p
	FBgn0263397	3	lst-miR-n55-5p,lst-miR-n201-3p,lst-miR-n164-3p
	FBgn0025641	3	lst-miR-n13-1-5p,lst-miR-n13-2-5p,lst-miR-n198-3p
	FBgn0262617	3	lst-miR-n46-5p,lst-miR-n195-3p,lst-miR-n153-3p
	FBgn0263116	3	lst-miR-n106-5p,lst-miR-n226-3p,lst-miR-932-5p
	FBgn0260874	3	lst-miR-n86-1-5p,lst-miR-n86-2-5p,lst-miR-n152-3p
	FBgn0031619	3	lst-miR-n191-3p,lst-miR-127,lst-miR-n182-3p
	FBgn0265487	3	lst-miR-n13-1-5p,lst-miR-n13-2-5p,lst-miR-n55-5p
	FBgn0030328	3	lst-miR-n190-3p,lst-miR-n12-5p,lst-miR-n183-3p
	FBgn0261836	3	lst-miR-n172-3p,lst-miR-n168-3p,lst-miR-n231-3p
	FBgn0266174	3	lst-miR-n190-3p,lst-miR-n12-5p,lst-miR-n48-5p
	FBgn0261532	3	lst-miR-n190-3p,lst-miR-n12-5p,lst-miR-n150-3p
	FBgn0003129	3	lst-miR-n201-3p,lst-miR-n221-3p,lst-miR-n3-5p
	FBgn0026064	3	lst-miR-n190-3p,lst-miR-n12-5p,lst-miR-n221-3p
	FBgn0004828	3	lst-miR-n21-5p,lst-miR-n214-3p,lst-miR-n182-3p
	FBgn0000228	3	lst-miR-n13-1-5p,lst-miR-n13-2-5p,lst-miR-n161-3p
	FBgn0259162	3	lst-miR-n21-5p,lst-miR-n212-3p,lst-miR-n4-3p
	FBgn0038975	3	lst-miR-n2-1-3p,lst-miR-n2-2-3p,lst-miR-3049-3p
	FBgn0036830	3	lst-miR-n190-3p,lst-miR-n12-5p,lst-miR-n84-5p
	FBgn0003429	3	lst-miR-n79-5p,lst-miR-133c,lst-miR-316-5p
	FBgn0035001	3	lst-miR-n13-1-5p,lst-miR-n13-2-5p,lst-miR-n58-5p
	FBgn0036391	3	lst-miR-n13-1-5p,lst-miR-n13-2-5p,lst-miR-n151-3p
	FBgn0052687	3	lst-miR-n55-5p,lst-miR-n212-3p,lst-miR-n145-3p
	FBgn0031453	3	lst-miR-n41-5p,lst-miR-n145-3p,lst-miR-n170-3p
	FBgn0004107	3	lst-miR-n152-3p,lst-miR-8112,lst-miR-n187-3p
	FBgn0259243	3	lst-miR-n13-1-5p,lst-miR-n13-2-5p,lst-miR-n182-3p
	FBgn0040773	3	lst-miR-n106-5p,lst-miR-n226-3p,lst-miR-n48-5p
	FBgn0004177	3	lst-miR-193b,lst-miR-n49-5p,lst-miR-n100-5p
	FBgn0038826	3	lst-miR-34,lst-miR-184,lst-miR-n101-5p
	FBgn0259176	3	lst-miR-n3-5p,lst-miR-n101-5p,lst-miR-n242-3p
	FBgn0010909	3	lst-miR-n106-5p,lst-miR-n226-3p,lst-miR-n41-5p
	FBgn0002707	3	lst-miR-34-5p,lst-miR-34,lst-miR-34b-5p
	FBgn0000308	3	lst-miR-n106-5p,lst-miR-n226-3p,lst-miR-n1-3p
	FBgn0250869	3	lst-miR-n13-1-5p,lst-miR-n13-2-5p,lst-miR-n67-5p
[truncated: 702 more rows]

## Sheet: b.Conserved miRNAs
	Targets	Number	miRNAs
	FBgn0039209	1	lst-miR-6497-5p
	FBgn0041111	1	lst-miR-8112
	FBgn0031038	1	lst-miR-6497-3p
	FBgn0037754	1	lst-miR-370-3p
	FBgn0015803	1	lst-miR-279
	FBgn0265083	1	lst-miR-1587
	FBgn0031751	1	lst-miR-127
	FBgn0037625	1	lst-miR-745-3p
	FBgn0264000	1	lst-miR-370-3p
	FBgn0041191	1	lst-miR-370-3p
	FBgn0033665	1	lst-miR-28
	FBgn0262508	1	lst-miR-3049-3p
	FBgn0029524	1	lst-miR-34b-5p
	FBgn0000568	1	lst-miR-279
	FBgn0263289	1	lst-miR-1587
	FBgn0052651	1	lst-miR-370-3p
	FBgn0260970	1	lst-miR-750
	FBgn0036223	1	lst-miR-1587
	FBgn0030357	1	lst-miR-184
	FBgn0031857	1	lst-miR-279
	FBgn0051291	1	lst-miR-370-3p
	FBgn0019985	1	lst-miR-34-5p
	FBgn0039862	1	lst-miR-6497-5p
	FBgn0014189	1	lst-miR-1587
	FBgn0051140	1	lst-miR-279
	FBgn0037653	1	lst-miR-6497-3p
	FBgn0024362	1	lst-miR-22b
	FBgn0034603	1	lst-miR-221
	FBgn0037100	1	lst-miR-6497-5p
	FBgn0031030	1	lst-miR-193b
	FBgn0000667	1	lst-miR-6497-5p
	FBgn0029798	1	lst-miR-10c-5p
	FBgn0067782	1	lst-miR-8112
	FBgn0039286	1	lst-miR-6497-5p
	FBgn0037156	1	lst-miR-30e-5p
	FBgn0036004	1	lst-miR-279
	FBgn0000376	1	lst-miR-279
	FBgn0029840	1	lst-miR-210-3p
	FBgn0036143	1	lst-miR-79-5p
	FBgn0024992	1	lst-miR-210-3p
	FBgn0031628	1	lst-miR-5305
	FBgn0020299	1	lst-miR-279
	FBgn0003507	1	lst-miR-279
	FBgn0026259	1	lst-miR-6497-5p
	FBgn0266171	1	lst-miR-7404-3p
	FBgn0261873	1	lst-miR-6497-5p
	FBgn0035267	1	lst-miR-1260b
	FBgn0031356	1	lst-miR-370-3p
	FBgn0030788	1	lst-miR-34
	FBgn0003612	1	lst-miR-184
	FBgn0016694	1	lst-miR-745-3p
	FBgn0260431	1	lst-miR-m0006
	FBgn0002985	1	lst-miR-1587
	FBgn0037766	1	lst-miR-279
	FBgn0032752	1	lst-miR-184
	FBgn0035107	1	lst-miR-34-5p
	FBgn0262870	1	lst-miR-2796-5p
	FBgn0033154	1	lst-miR-184-3p
	FBgn0263087	1	lst-miR-1260b
	FBgn0004811	1	lst-miR-279
	FBgn0259725	1	lst-miR-2796-3p
	FBgn0029801	1	lst-miR-1-5p
	FBgn0027843	1	lst-miR-184-3p
	FBgn0259173	1	lst-miR-745-3p
	FBgn0035648	1	lst-miR-34-5p
	FBgn0045073	1	lst-miR-2b
	FBgn0028550	1	lst-miR-275
	FBgn0030465	1	lst-miR-5097
	FBgn0261053	1	lst-miR-2478
	FBgn0004656	1	lst-miR-184-5p
	FBgn0035771	1	lst-miR-8112
	FBgn0263396	1	lst-miR-5309
	FBgn0259110	1	lst-miR-1587
	FBgn0032626	1	lst-miR-320b
	FBgn0000117	1	lst-miR-8112
	FBgn0004863	1	lst-miR-484
	FBgn0086655	1	lst-miR-423-5p
	FBgn0033733	1	lst-miR-m0022
	FBgn0264362	1	lst-miR-279
	FBgn0053223	1	lst-miR-132-3p
	FBgn0038552	1	lst-miR-184
	FBgn0037724	1	lst-miR-5097
	FBgn0039186	1	lst-miR-279
	FBgn0023526	1	lst-miR-2b
	FBgn0259246	1	lst-miR-423-5p
	FBgn0015371	1	lst-miR-8112
	FBgn0024897	1	lst-miR-1587
	FBgn0000307	1	lst-miR-14-3p
	FBgn0015801	1	lst-miR-127
	FBgn0261802	1	lst-miR-5097
	FBgn0262735	1	lst-miR-279
	FBgn0085437	1	lst-miR-6497-5p
	FBgn0033192	1	lst-miR-5097
	FBgn0025360	1	lst-miR-279
	FBgn0051092	1	lst-miR-6497-5p
	FBgn0030640	1	lst-miR-184
	FBgn0036752	1	lst-miR-6497-5p
	FBgn0038839	1	lst-miR-279
	FBgn0261553	1	lst-miR-2765
	FBgn0051195	1	lst-miR-184
	FBgn0035236	1	lst-miR-127
	FBgn0050115	1	lst-miR-370-3p
	FBgn0039141	1	lst-miR-279
	FBgn0262897	1	lst-miR-484
	FBgn0000157	1	lst-miR-1587
	FBgn0032741	1	lst-miR-6497-5p
	FBgn0036397	1	lst-miR-6497-5p
	FBgn0036374	1	lst-miR-210-5p
	FBgn0030603	1	lst-miR-31
	FBgn0263974	1	lst-miR-184
	FBgn0011818	1	lst-miR-210-5p
	FBgn0032974	1	lst-miR-2b
	FBgn0038051	1	lst-miR-34-5p
	FBgn0037212	1	lst-miR-1587
	FBgn0260237	1	lst-miR-1587
	FBgn0036890	1	lst-miR-8112
	FBgn0017566	1	lst-miR-6497-5p
	FBgn0033167	1	lst-miR-3049-3p
	FBgn0000289	1	lst-miR-370-3p
	FBgn0003598	1	lst-miR-184
	FBgn0052082	1	lst-miR-1587
	FBgn0052111	1	lst-miR-279
	FBgn0032553	1	lst-miR-6497-5p
	FBgn0010395	1	lst-miR-184-3p
	FBgn0000216	1	lst-miR-7-5p
	FBgn0264299	1	lst-miR-39-3p
	FBgn0033112	1	lst-miR-5097
	FBgn0038588	1	lst-miR-370-3p
	FBgn0013746	1	lst-miR-370-3p
	FBgn0259224	1	lst-miR-4510
	FBgn0264754	1	lst-miR-745-3p
	FBgn0263993	1	lst-miR-279
	FBgn0037713	1	lst-miR-6497-3p
	FBgn0005619	1	lst-miR-423-5p
	FBgn0039249	1	lst-miR-6496-5p
	FBgn0004622	1	lst-miR-423-5p
	FBgn0261238	1	lst-miR-8112
	FBgn0027657	1	lst-miR-750
	FBgn0028331	1	lst-miR-993
	FBgn0264978	1	lst-miR-6497-5p
	FBgn0031064	1	lst-miR-127
	FBgn0010415	1	lst-miR-509b
	FBgn0023091	1	lst-miR-5097
	FBgn0261849	1	lst-miR-193b
	FBgn0037182	1	lst-miR-745-3p
	FBgn0051635	1	lst-miR-279
	FBgn0266137	1	lst-miR-6497-5p
	FBgn0001168	1	lst-miR-7-5p
	FBgn0010414	1	lst-miR-28
	FBgn0014857	1	lst-miR-6497-3p
	FBgn0003295	1	lst-miR-484
	FBgn0035016	1	lst-miR-423-5p
	FBgn0036958	1	lst-miR-279
	FBgn0036487	1	lst-miR-124-5p
	FBgn0085383	1	lst-miR-25
	FBgn0039149	1	lst-miR-6497-5p
	FBgn0039789	1	lst-miR-279
	FBgn0036059	1	lst-miR-316-5p
	FBgn0264270	1	lst-miR-6497-5p
	FBgn0032506	1	lst-miR-151
	FBgn0001977	1	lst-miR-1587
	FBgn0259726	1	lst-miR-2796-3p
	FBgn0052676	1	lst-miR-1587
	FBgn0033712	1	lst-miR-30e-3p
	FBgn0261562	1	lst-miR-370-3p
	FBgn0011571	1	lst-miR-8112
	FBgn0031023	1	lst-miR-745-3p
	FBgn0031145	1	lst-miR-6497-5p
	FBgn0052038	1	lst-miR-276a-5p
	FBgn0026874	1	lst-miR-320b
	FBgn0035144	1	lst-miR-9-5p
	FBgn0023179	1	lst-miR-2b
	FBgn0261843	1	lst-miR-34-5p
	FBgn0037636	1	lst-miR-39-3p
	FBgn0039937	1	lst-miR-279
	FBgn0033926	1	lst-miR-279
	FBgn0035914	1	lst-miR-370-3p
	FBgn0004907	1	lst-miR-10-3p
	FBgn0085387	1	lst-miR-750
	FBgn0002573	1	lst-miR-9c-5p
	FBgn0027339	1	lst-miR-5097
	FBgn0002932	1	lst-miR-6497-5p
	FBgn0259241	1	lst-miR-34-5p
	FBgn0003321	1	lst-miR-184-3p
	FBgn0260398	1	lst-miR-1587
	FBgn0013548	1	lst-miR-6497-5p
	FBgn0035293	1	lst-miR-278-3p
	FBgn0265104	1	lst-miR-184-5p
	FBgn0263322	1	lst-miR-1587
	FBgn0030930	1	lst-miR-92b
	FBgn0083971	1	lst-miR-745-3p
	FBgn0260238	1	lst-miR-184
	FBgn0086704	1	lst-miR-184-3p
	FBgn0037455	1	lst-miR-2796-3p
	FBgn0003638	1	lst-miR-370-3p
	FBgn0037837	1	lst-miR-193b
	FBgn0031850	1	lst-miR-6497-5p
	FBgn0027608	1	lst-miR-6497-5p
	FBgn0261555	1	lst-miR-370-3p
	FBgn0038188	1	lst-miR-31
	FBgn0024987	1	lst-miR-8112
	FBgn0083950	1	lst-miR-184
	FBgn0035612	1	lst-miR-370-3p
	FBgn0003093	1	lst-miR-279
	FBgn0035132	1	lst-miR-6497-5p
	FBgn0037963	1	lst-miR-6497-5p
	FBgn0000180	1	lst-miR-1587
	FBgn0039504	1	lst-miR-210-5p
	FBgn0028880	1	lst-miR-5309
	FBgn0030331	1	lst-miR-6496-5p
	FBgn0035719	1	lst-miR-127
	FBgn0000414	1	lst-miR-127
	FBgn0260747	1	lst-miR-5097
	FBgn0010238	1	lst-miR-1587
	FBgn0005278	1	lst-miR-6496-5p
	FBgn0039640	1	lst-miR-184
	FBgn0003977	1	lst-miR-745-3p
	FBgn0035416	1	lst-miR-4510
	FBgn0038980	1	lst-miR-127
	FBgn0010379	1	lst-miR-1587
	FBgn0035281	1	lst-miR-320b
	FBgn0052066	1	lst-miR-8112
	FBgn0033497	1	lst-miR-423-5p
	FBgn0261524	1	lst-miR-2796-5p
	FBgn0015838	1	lst-miR-210-5p
	FBgn0051720	1	lst-miR-6496-5p
	FBgn0020372	1	lst-miR-932-5p
	FBgn0003339	1	lst-miR-1260b
	FBgn0034266	1	lst-miR-184
	FBgn0030109	1	lst-miR-184
	FBgn0028292	1	lst-miR-7b
	FBgn0263997	1	lst-miR-370-3p
	FBgn0020912	1	lst-miR-127
	FBgn0025571	1	lst-miR-5097
	FBgn0039140	1	lst-miR-193-3p
	FBgn0023097	1	lst-miR-6497-3p
	FBgn0031282	1	lst-miR-127
	FBgn0004606	1	lst-miR-370-3p
	FBgn0262593	1	lst-miR-1587
	FBgn0020653	1	lst-miR-1587
	FBgn0050392	1	lst-miR-221
	FBgn0052626	1	lst-miR-3049-5p
	FBgn0037702	1	lst-miR-193b
	FBgn0039833	1	lst-miR-423-5p
	FBgn0003285	1	lst-miR-1587
	FBgn0010548	1	lst-miR-484
	FBgn0005596	1	lst-miR-6497-3p
	FBgn0030362	1	lst-miR-509b
	FBgn0260964	1	lst-miR-370-3p
	FBgn0085350	1	lst-let-7j
	FBgn0028582	1	lst-miR-184
	FBgn0028567	1	lst-miR-279
	FBgn0028474	1	lst-miR-127
	FBgn0003450	1	lst-miR-370-3p
	FBgn0053182	1	lst-miR-370-3p
	FBgn0001987	1	lst-miR-6497-5p
	FBgn0011640	1	lst-miR-2796-3p
	FBgn0041789	1	lst-miR-210-5p
	FBgn0030344	1	lst-miR-279
	FBgn0035078	1	lst-miR-6497-5p
	FBgn0037796	1	lst-miR-423-5p
	FBgn0263006	1	lst-miR-39-3p
	FBgn0262476	1	lst-miR-6496-5p
	FBgn0026737	1	lst-miR-5097
	FBgn0039449	1	lst-miR-1587
	FBgn0085433	1	lst-miR-370-3p
	FBgn0014859	1	lst-miR-279
	FBgn0035060	1	lst-miR-127
	FBgn0266489	1	lst-miR-8112
	FBgn0033624	1	lst-miR-370-3p
	FBgn0031318	1	lst-miR-320b
	FBgn0261954	1	lst-miR-5305
	FBgn0259222	1	lst-miR-370-3p
	FBgn0005630	1	lst-miR-127
	FBgn0015323	1	lst-miR-279
	FBgn0038167	1	lst-miR-2b
	FBgn0010762	1	lst-miR-279
	FBgn0000108	1	lst-miR-6497-5p
	FBgn0031725	1	lst-miR-2b
	FBgn0266459	1	lst-miR-8112
	FBgn0259170	1	lst-miR-1260b
	FBgn0029067	1	lst-miR-193b
	FBgn0037021	1	lst-miR-745-3p
	FBgn0000615	1	lst-miR-127
	FBgn0002413	1	lst-miR-150-5p
	FBgn0025381	1	lst-miR-1587
	FBgn0027570	1	lst-miR-993
	FBgn0051882	1	lst-miR-281-1-5p
	FBgn0261357	1	lst-miR-279d
	FBgn0050271	1	lst-miR-8112
	FBgn0000556	1	lst-miR-1587
	FBgn0063649	1	lst-miR-929-3p
	FBgn0034399	1	lst-miR-278-3p
	FBgn0039511	1	lst-miR-1587
	FBgn0002643	1	lst-miR-6497-3p
	FBgn0053639	1	lst-miR-1587
	FBgn0052204	1	lst-miR-6497-5p
	FBgn0033153	1	lst-miR-278
	FBgn0265598	1	lst-miR-8112
	FBgn0029791	1	lst-miR-31
	FBgn0262081	1	lst-miR-6497-5p
	FBgn0001297	1	lst-miR-184-5p
	FBgn0261649	1	lst-miR-370-3p
	FBgn0085354	1	lst-miR-6497-5p
	FBgn0036202	1	lst-miR-6497-5p
	FBgn0032513	1	lst-miR-6497-5p
	FBgn0264745	1	lst-miR-1587
	FBgn0085339	1	lst-miR-370-3p
	FBgn0064126	1	lst-miR-745-3p
	FBgn0038610	1	lst-miR-6497-5p
	FBgn0030963	1	lst-miR-184
	FBgn0038662	1	lst-miR-34-5p
	FBgn0001301	1	lst-miR-745-3p
	FBgn0017549	1	lst-miR-7-5p
	FBgn0037555	1	lst-miR-6497-5p
	FBgn0030745	1	lst-miR-210-5p
	FBgn0052685	1	lst-miR-127
	FBgn0086910	1	lst-miR-279
	FBgn0027375	1	lst-miR-1587
	FBgn0263218	1	lst-miR-370-3p
	FBgn0038880	1	lst-miR-370-3p
	FBgn0004644	1	lst-miR-279
	FBgn0032021	1	lst-miR-1587
	FBgn0032404	1	lst-miR-6497-3p
	FBgn0011204	1	lst-miR-6497-3p
	FBgn0031359	1	lst-miR-27e
	FBgn0024836	1	lst-miR-423-5p
	FBgn0053125	1	lst-miR-6497-5p
	FBgn0036099	1	lst-miR-279
	FBgn0040890	1	lst-miR-6497-3p
	FBgn0022959	1	lst-miR-127
	FBgn0261641	1	lst-miR-127
	FBgn0037179	1	lst-miR-191-5p
	FBgn0020236	1	lst-miR-2796-3p
	FBgn0036239	1	lst-miR-6497-5p
	FBgn0261617	1	lst-miR-210-3p
	FBgn0052813	1	lst-miR-745-3p
	FBgn0085306	1	lst-miR-370-3p
	FBgn0262837	1	lst-miR-2478
	FBgn0053207	1	lst-miR-1587
	FBgn0035978	1	lst-miR-22b
	FBgn0035308	1	lst-miR-31
	FBgn0250867	1	lst-miR-3931
	FBgn0011823	1	lst-miR-745-3p
	FBgn0038339	1	lst-miR-1587
	FBgn0259918	1	lst-let-7j
	FBgn0261545	1	lst-miR-34b-5p
	FBgn0031995	1	lst-miR-5097
	FBgn0083975	1	lst-miR-34-5p
	FBgn0040212	1	lst-miR-745-3p
	FBgn0025632	1	lst-miR-184-3p
	FBgn0263593	1	lst-miR-370-3p
	FBgn0010383	1	lst-miR-370-3p
	FBgn0262579	1	lst-miR-279
	FBgn0016131	1	lst-miR-127
	FBgn0016061	1	lst-miR-279
	FBgn0035981	1	lst-miR-370-3p
	FBgn0040336	1	lst-miR-8112
	FBgn0034363	1	lst-miR-127
	FBgn0265595	1	lst-miR-6497-5p
	FBgn0031765	1	lst-miR-127
	FBgn0044419	1	lst-miR-3096a-5p
	FBgn0026250	1	lst-miR-1260b
	FBgn0004956	1	lst-miR-6497-3p
	FBgn0038842	1	lst-miR-39-3p
	FBgn0030991	1	lst-miR-1260b
	FBgn0003391	1	lst-miR-2796-3p
	FBgn0260936	1	lst-miR-370-3p
	FBgn0036083	1	lst-miR-34
	FBgn0030052	1	lst-miR-279
	FBgn0036271	1	lst-miR-5978
	FBgn0052843	1	lst-miR-6497-5p
	FBgn0032812	1	lst-miR-993
	FBgn0026319	1	lst-miR-22b
	FBgn0023083	1	lst-miR-1587
	FBgn0031613	1	lst-miR-25
	FBgn0037365	1	lst-miR-150-5p
	FBgn0038870	1	lst-miR-34-5p
	FBgn0039530	1	lst-miR-3049-3p
	FBgn0030641	1	lst-miR-184
	FBgn0010825	1	lst-miR-210-5p
	FBgn0039858	1	lst-miR-184-3p
	FBgn0024732	1	lst-miR-6497-5p
	FBgn0263116	1	lst-miR-932-5p
	FBgn0002528	1	lst-miR-1587
	FBgn0034356	1	lst-miR-8112
	FBgn0025626	1	lst-miR-929-3p
	FBgn0031619	1	lst-miR-127
	FBgn0035173	1	lst-miR-127
	FBgn0039561	1	lst-miR-34
	FBgn0025625	1	lst-miR-1260b
	FBgn0261538	1	lst-miR-276-5p
	FBgn0051116	1	lst-miR-127
	FBgn0031061	1	lst-miR-316-5p
	FBgn0002733	1	lst-miR-370-3p
	FBgn0026430	1	lst-miR-34
	FBgn0034391	1	lst-miR-2478
	FBgn0262736	1	lst-miR-34
	FBgn0052311	1	lst-miR-1587
	FBgn0013334	1	lst-miR-8112
	FBgn0259171	1	lst-miR-193b
	FBgn0039830	1	lst-miR-8112
	FBgn0030634	1	lst-miR-m0006
	FBgn0263873	1	lst-miR-1587
	FBgn0029854	1	lst-miR-9-5p
	FBgn0000054	1	lst-miR-745-3p
	FBgn0041605	1	lst-miR-423-5p
	FBgn0024558	1	lst-miR-745-3p
	FBgn0262139	1	lst-miR-6496-5p
	FBgn0005536	1	lst-miR-1587
	FBgn0028848	1	lst-miR-2765
	FBgn0034416	1	lst-miR-745-3p
	FBgn0260775	1	lst-miR-370-3p
	FBgn0036702	1	lst-miR-146a
	FBgn0042138	1	lst-miR-1587
	FBgn0259108	1	lst-miR-34-5p
	FBgn0035397	1	lst-miR-6497-3p
	FBgn0030961	1	lst-miR-279d
	FBgn0000183	1	lst-miR-1587
	FBgn0000546	1	lst-miR-34-5p
	FBgn0026376	1	lst-miR-2478
	FBgn0038975	1	lst-miR-3049-3p
	FBgn0037347	1	lst-miR-3096a-5p
	FBgn0031327	1	lst-miR-6497-5p
	FBgn0004919	1	lst-miR-484
	FBgn0261268	1	lst-miR-6497-5p
	FBgn0264386	1	lst-miR-6497-5p
	FBgn0264442	1	lst-let-7b
	FBgn0035197	1	lst-miR-6497-3p
	FBgn0030259	1	lst-miR-87-3p
	FBgn0261955	1	lst-miR-279
	FBgn0051122	1	lst-miR-370-3p
	FBgn0260234	1	lst-miR-6497-3p
	FBgn0035424	1	lst-miR-34-5p
	FBgn0032262	1	lst-miR-370-3p
	FBgn0019650	1	lst-miR-210-3p
	FBgn0005638	1	lst-miR-1587
	FBgn0036993	1	lst-miR-279d
	FBgn0035975	1	lst-miR-6497-3p
	FBgn0037137	1	lst-miR-279
	FBgn0263120	1	lst-miR-221
	FBgn0031039	1	lst-miR-6497-3p
	FBgn0038964	1	lst-miR-278-3p
	FBgn0043903	1	lst-miR-745-3p
	FBgn0032124	1	lst-miR-2796-5p
	FBgn0029867	1	lst-miR-210-5p
	FBgn0085384	1	lst-miR-190-5p
	FBgn0040765	1	lst-miR-279
	FBgn0004107	1	lst-miR-8112
	FBgn0260228	1	lst-miR-3151-3p
	FBgn0260655	1	lst-miR-423-5p
	FBgn0064115	1	lst-miR-484
	FBgn0028325	1	lst-miR-127
	FBgn0036502	1	lst-miR-150-5p
	FBgn0028341	1	lst-miR-279
	FBgn0004177	1	lst-miR-193b
	FBgn0030502	1	lst-miR-279
	FBgn0036785	1	lst-miR-5119
	FBgn0020248	1	lst-miR-34-5p
	FBgn0003870	1	lst-miR-184
	FBgn0011259	1	lst-miR-370-3p
	FBgn0085305	1	lst-miR-424
	FBgn0041004	1	lst-miR-750
	FBgn0037313	1	lst-miR-370-3p
	FBgn0000173	1	lst-miR-127
	FBgn0027508	1	lst-miR-34b-5p
	FBgn0030243	1	lst-miR-745-3p
	FBgn0063670	1	lst-miR-10-3p
	FBgn0085474	1	lst-miR-279
	FBgn0001208	1	lst-miR-4510
	FBgn0004864	1	lst-let-7b
	FBgn0001253	1	lst-miR-279
	FBgn0041171	1	lst-miR-2b
	FBgn0027359	1	lst-miR-1587
	FBgn0037363	1	lst-miR-279
	FBgn0024985	1	lst-miR-1587
	FBgn0039172	1	lst-miR-6497-3p
	FBgn0011481	1	lst-miR-745-3p
	FBgn0024330	1	lst-miR-745-3p
	FBgn0034978	1	lst-miR-127
	FBgn0026371	1	lst-miR-3931
	FBgn0036170	1	lst-miR-132-3p
	FBgn0016926	1	lst-miR-8112
	FBgn0031633	1	lst-miR-184-3p
	FBgn0085359	1	lst-miR-745-3p
	FBgn0039849	1	lst-miR-210-3p
	FBgn0051038	1	lst-miR-148a-3p
	FBgn0003371	1	lst-miR-127
	FBgn0015799	1	lst-miR-87-3p
	FBgn0033174	1	lst-miR-210-5p
	FBgn0029903	1	lst-miR-5097
	FBgn0003319	1	lst-miR-150-5p
	FBgn0039257	1	lst-miR-210-3p
	FBgn0015400	1	lst-miR-6497-5p
	FBgn0035165	1	lst-miR-8112
	FBgn0052713	1	lst-miR-132-3p
	FBgn0038165	1	lst-miR-279
	FBgn0015372	1	lst-miR-509b
	FBgn0029687	1	lst-miR-275
	FBgn0265137	1	lst-miR-127
	FBgn0000567	1	lst-miR-34-5p
	FBgn0020440	1	lst-miR-6497-3p
	FBgn0029666	1	lst-miR-6497-5p
	FBgn0004587	1	lst-miR-1587
	FBgn0039908	1	lst-miR-6497-5p
	FBgn0003715	1	lst-miR-5097
	FBgn0037135	1	lst-miR-10b
	FBgn0000565	1	lst-miR-279
	FBgn0001186	1	lst-miR-279
	FBgn0031929	1	lst-miR-210-5p
	FBgn0085337	1	lst-miR-370-3p
	FBgn0035554	1	lst-miR-34
	FBgn0265084	1	lst-miR-125-5p
	FBgn0014006	1	lst-miR-146a
	FBgn0035720	1	lst-miR-317-3p
	FBgn0040284	1	lst-miR-6497-3p
	FBgn0053108	1	lst-miR-141-3p
	FBgn0050222	1	lst-miR-423-5p
	FBgn0037525	1	lst-miR-210-5p
	FBgn0038422	1	lst-miR-184-3p
	FBgn0085447	1	lst-miR-1587
	FBgn0027951	1	lst-miR-279
	FBgn0029157	1	lst-miR-34-5p
	FBgn0034567	1	lst-miR-30e-3p
	FBgn0029935	1	lst-miR-1587
	FBgn0259219	1	lst-miR-6497-5p
	FBgn0004009	1	lst-miR-1587
	FBgn0033717	1	lst-miR-279
	FBgn0003463	1	lst-miR-279
	FBgn0037146	1	lst-miR-3049-3p
	FBgn0035290	1	lst-miR-193b
	FBgn0061360	1	lst-miR-320b
	FBgn0035733	1	lst-miR-423-5p
	FBgn0031952	1	lst-miR-370-3p
	FBgn0027602	1	lst-miR-8112
	FBgn0027338	1	lst-miR-745-3p
	FBgn0052594	1	lst-miR-279
	FBgn0031081	1	lst-miR-1260b
	FBgn0030468	1	lst-miR-278
	FBgn0262743	1	lst-miR-423-5p
	FBgn0259200	1	lst-miR-1587
	FBgn0261041	1	lst-miR-127
	FBgn0029835	1	lst-miR-30e-3p
	FBgn0035004	1	lst-miR-34-5p
	FBgn0028407	1	lst-miR-929-3p
	FBgn0037746	1	lst-miR-745-3p
	FBgn0004362	1	lst-miR-279
	FBgn0014037	1	lst-miR-193b
	FBgn0024189	1	lst-miR-1587
	FBgn0025111	1	lst-miR-370-3p
	FBgn0000179	1	lst-miR-127
	FBgn0050366	1	lst-miR-2796-3p
	FBgn0013576	1	lst-miR-148a-3p
	FBgn0261551	1	lst-miR-184
	FBgn0250903	1	lst-miR-8112
	FBgn0004435	1	lst-miR-184b
	FBgn0034759	1	lst-miR-34-5p
	FBgn0003301	1	lst-miR-6497-5p
	FBgn0085424	1	lst-miR-25
	FBgn0031879	1	lst-miR-34
	FBgn0029663	1	lst-miR-5097
	FBgn0036576	1	lst-miR-279
	FBgn0020245	1	lst-miR-3049-3p
	FBgn0262742	1	lst-miR-2796-5p
	FBgn0086698	1	lst-miR-7-5p
	FBgn0037758	1	lst-miR-370-3p
	FBgn0002552	1	lst-miR-370-3p
	FBgn0033702	1	lst-miR-509b
	FBgn0036402	1	lst-miR-2796-5p
	FBgn0042641	1	lst-miR-6496-5p
	FBgn0034418	1	lst-miR-279
	FBgn0263346	1	lst-miR-210-5p
	FBgn0261393	1	lst-miR-34-5p
	FBgn0030996	1	lst-miR-210-3p
	FBgn0036518	1	lst-miR-34
	FBgn0032397	1	lst-miR-6497-5p
	FBgn0052181	1	lst-miR-6497-5p
	FBgn0003218	1	lst-miR-370-3p
	FBgn0010019	1	lst-miR-1587
	FBgn0004666	1	lst-miR-279
	FBgn0030581	1	lst-miR-6496-5p
	FBgn0085351	1	lst-let-7j
	FBgn0000084	1	lst-miR-745-3p
	FBgn0038098	1	lst-miR-193-3p
	FBgn0037057	1	lst-miR-317-3p
	FBgn0036236	1	lst-miR-30e-5p
	FBgn0039600	1	lst-miR-6497-3p
	FBgn0038223	1	lst-miR-370-3p
	FBgn0051441	1	lst-miR-7404-3p
	FBgn0026873	1	lst-miR-2796-3p
	FBgn0036277	1	lst-miR-6829-5p
	FBgn0034180	1	lst-miR-4020b-5p
	FBgn0003261	1	lst-miR-6497-5p
	FBgn0038295	1	lst-miR-87a
	FBgn0029154	1	lst-miR-127
	FBgn0265974	1	lst-miR-3049-3p
	FBgn0002772	1	lst-miR-184
	FBgn0052600	1	lst-miR-1587
	FBgn0028370	1	lst-miR-1587
	FBgn0025525	1	lst-miR-6496-5p
	FBgn0030245	1	lst-miR-1587
	FBgn0031450	1	lst-miR-m0022
	FBgn0033783	1	lst-miR-1587
	FBgn0015797	1	lst-miR-317
	FBgn0034396	1	lst-miR-127
	FBgn0039925	1	lst-miR-184-3p
	FBgn0038641	1	lst-miR-745-3p
	FBgn0015542	1	lst-miR-370-3p
	FBgn0029878	1	lst-miR-1260b
	FBgn0004583	1	lst-miR-278
	FBgn0039043	1	lst-miR-279
	FBgn0030159	1	lst-miR-6497-5p
	FBgn0250833	1	lst-miR-6497-5p
	FBgn0260642	1	lst-miR-1587
	FBgn0033355	1	lst-miR-184
	FBgn0261844	1	lst-miR-34-5p
	FBgn0027561	1	lst-miR-1587
	FBgn0031220	1	lst-miR-146a
	FBgn0008635	1	lst-miR-370-3p
	FBgn0029708	1	lst-miR-39-3p
	FBgn0264981	1	lst-miR-127
	FBgn0051871	1	lst-miR-92b-3p
	FBgn0002609	1	lst-miR-7-5p
	FBgn0053193	1	lst-miR-281-3p
	FBgn0030941	1	lst-miR-127
	FBgn0261648	1	lst-miR-745-3p
	FBgn0003435	1	lst-miR-6497-5p
	FBgn0004449	1	lst-miR-143-3p
	FBgn0034935	1	lst-miR-181c
	FBgn0032363	1	lst-miR-8112
	FBgn0263456	1	lst-miR-127
	FBgn0033935	1	lst-miR-34-5p
	FBgn0051793	1	lst-miR-484
	FBgn0031550	1	lst-miR-1587
	FBgn0037635	1	lst-miR-370-3p
	FBgn0260934	1	lst-miR-5097
	FBgn0013753	1	lst-miR-370-3p
	FBgn0261552	1	lst-miR-6497-3p
	FBgn0023407	1	lst-miR-320b
	FBgn0004795	1	lst-miR-6497-5p
	FBgn0015625	1	lst-miR-279
	FBgn0028369	1	lst-miR-6497-5p
	FBgn0015222	1	lst-miR-3049-5p
	FBgn0015359	1	lst-miR-317
	FBgn0061200	1	lst-miR-6497-5p
	FBgn0262097	1	lst-miR-127
	FBgn0262730	1	lst-miR-1587
	FBgn0030723	1	lst-miR-6497-5p
	FBgn0000028	1	lst-miR-279
	FBgn0051055	1	lst-miR-370-3p
	FBgn0030812	1	lst-miR-1587
	FBgn0034072	1	lst-miR-745-3p
	FBgn0039420	1	lst-miR-279
	FBgn0003292	1	lst-miR-25
	FBgn0035661	1	lst-miR-5097
	FBgn0264090	1	lst-miR-2478
	FBgn0010197	1	lst-miR-141-3p
	FBgn0024994	1	lst-miR-1587
	FBgn0031736	1	lst-miR-279
	FBgn0051158	1	lst-miR-279
	FBgn0020622	1	lst-miR-279
	FBgn0010772	1	lst-miR-133c
	FBgn0030316	1	lst-miR-370-3p
	FBgn0031629	1	lst-miR-279
	FBgn0037705	1	lst-miR-423-5p
	FBgn0033108	1	lst-miR-375b-3p
	FBgn0032414	1	lst-miR-993
	FBgn0024184	1	lst-miR-8112
	FBgn0086677	1	lst-miR-22b
	FBgn0259223	1	lst-miR-1587
	FBgn0027528	1	lst-miR-745-3p
	FBgn0005631	1	lst-miR-370-3p
	FBgn0014467	1	lst-miR-370-3p
	FBgn0039157	1	lst-miR-279
	FBgn0023076	1	lst-miR-6497-5p
	FBgn0085432	1	lst-miR-745-3p
	FBgn0030914	1	lst-miR-3049-5p
	FBgn0026441	1	lst-miR-281-1-5p
	FBgn0034763	1	lst-miR-1587
	FBgn0005624	1	lst-miR-370-3p
	FBgn0046873	1	lst-miR-2478
	FBgn0030763	1	lst-miR-6497-5p
	FBgn0033674	1	lst-miR-423-5p
	FBgn0032074	1	lst-miR-5119
	FBgn0038541	1	lst-miR-127
	FBgn0000504	1	lst-miR-1587
	FBgn0001991	1	lst-miR-5097
	FBgn0034308	1	lst-miR-6496-5p
	FBgn0036663	1	lst-miR-3049-5p
	FBgn0033631	1	lst-miR-279
	FBgn0261358	1	lst-miR-279d
	FBgn0031457	1	lst-miR-92b-3p
	FBgn0266170	1	lst-miR-7404-3p
	FBgn0052815	1	lst-miR-320b
	FBgn0040397	1	lst-miR-199b-3p
	FBgn0026206	1	lst-miR-1587
	FBgn0259985	1	lst-miR-1692
	FBgn0030183	1	lst-miR-5097
	FBgn0064225	1	lst-miR-6497-3p
	FBgn0004575	1	lst-miR-127
	FBgn0015591	1	lst-miR-8112
	FBgn0003300	1	lst-miR-370-3p
	FBgn0050101	1	lst-miR-6497-5p
	FBgn0029713	1	lst-let-7b
	FBgn0036934	1	lst-miR-307
	FBgn0052529	1	lst-miR-509b
	FBgn0261461	1	lst-miR-370-3p
	FBgn0030758	1	lst-miR-745-3p
	FBgn0024891	1	lst-miR-370-3p
	FBgn0034263	1	lst-miR-6497-5p
	FBgn0030897	1	lst-miR-5097
	FBgn0040780	1	lst-miR-993
	FBgn0035647	1	lst-miR-279
	FBgn0085386	1	lst-miR-5097
	FBgn0052532	1	lst-miR-6497-5p
	FBgn0031174	1	lst-miR-6497-5p
	FBgn0036851	1	lst-miR-6497-3p
	FBgn0023169	1	lst-miR-6497-3p
	FBgn0037051	1	lst-miR-m0006
	FBgn0030797	1	lst-miR-993
	FBgn0032797	1	lst-miR-127
	FBgn0030089	1	lst-miR-1587
	FBgn0263031	1	lst-miR-2796-5p
	FBgn0034816	1	lst-miR-370-3p
	FBgn0036808	1	lst-miR-7-5p
	FBgn0038108	2	lst-miR-370-3p,lst-miR-8112
	FBgn0263232	2	lst-miR-370-3p,lst-miR-6497-5p
	FBgn0026597	2	lst-miR-34,lst-miR-370-3p
	FBgn0039904	2	lst-miR-184-3p,lst-miR-6497-5p
	FBgn0029944	2	lst-miR-146a,lst-miR-184-3p
	FBgn0264087	2	lst-miR-34-5p,lst-miR-370-3p
	FBgn0035734	2	lst-miR-34-5p,lst-miR-34
	FBgn0030680	2	lst-miR-34,lst-miR-150-5p
	FBgn0037109	2	lst-miR-3151-3p,lst-miR-6497-3p
	FBgn0040010	2	lst-miR-122-5p,lst-miR-6497-3p
	FBgn0045823	2	lst-miR-279,lst-miR-5097
	FBgn0263102	2	lst-miR-184,lst-miR-5097
	FBgn0030474	2	lst-miR-1587,lst-miR-6497-5p
	FBgn0261548	2	lst-miR-2788-3p,lst-miR-5309
	FBgn0259244	2	lst-miR-281-5p,lst-miR-281-1-5p
	FBgn0032001	2	lst-miR-92b,lst-miR-1587
	FBgn0086778	2	lst-miR-133-3p,lst-miR-133c
	FBgn0064117	2	lst-miR-184,lst-miR-193b
	FBgn0261341	2	lst-miR-193b,lst-miR-278-3p
	FBgn0260451	2	lst-miR-279d,lst-miR-996
	FBgn0003345	2	lst-miR-276-3p,lst-miR-8112
	FBgn0028433	2	lst-miR-34-5p,lst-miR-281-1-5p
	FBgn0052582	2	lst-miR-10-3p,lst-miR-279
	FBgn0033504	2	lst-miR-370-3p,lst-miR-1587
	FBgn0011747	2	lst-miR-278-3p,lst-miR-278
	FBgn0086378	2	lst-miR-92a-3p,lst-miR-92b
	FBgn0038542	2	lst-miR-193-3p,lst-miR-5119
	FBgn0004875	2	lst-miR-150-5p,lst-miR-6497-3p
	FBgn0022153	2	lst-miR-375-3p,lst-miR-1587
	FBgn0082582	2	lst-miR-146a,lst-miR-370-3p
	FBgn0260941	2	lst-miR-1587,lst-miR-8112
	FBgn0015546	2	lst-miR-3096a-5p,lst-miR-6497-5p
	FBgn0015129	2	lst-miR-1587,lst-miR-6497-5p
	FBgn0250823	2	lst-miR-993,lst-miR-370-3p
	FBgn0263257	2	lst-miR-370-3p,lst-miR-423-5p
	FBgn0052121	2	lst-miR-2a-3p,lst-miR-279
	FBgn0025639	2	lst-miR-27e,lst-miR-279
	FBgn0031208	2	lst-miR-25,lst-miR-92b
	FBgn0063485	2	lst-miR-370-3p,lst-miR-8112
	FBgn0051774	2	lst-miR-34-5p,lst-miR-4020b-5p
	FBgn0259203	2	lst-miR-317-3p,lst-miR-317
	FBgn0259242	2	lst-miR-150-5p,lst-miR-8112
	FBgn0264089	2	lst-miR-34-5p,lst-miR-279
	FBgn0265045	2	lst-miR-31,lst-miR-72-5p
	FBgn0024244	2	lst-miR-31,lst-miR-72-5p
	FBgn0000659	2	lst-miR-370-3p,lst-miR-6497-3p
	FBgn0053156	2	lst-miR-34-5p,lst-miR-34b-5p
	FBgn0016059	2	lst-miR-279,lst-miR-1587
	FBgn0000636	2	lst-miR-193-3p,lst-miR-370-3p
	FBgn0030648	2	lst-miR-279,lst-miR-370-3p
	FBgn0010551	2	lst-miR-745-3p,lst-miR-6497-3p
	FBgn0037040	2	lst-miR-745-3p,lst-miR-5097
	FBgn0266445	2	lst-miR-370-3p,lst-miR-1587
	FBgn0030638	2	lst-miR-133-3p,lst-miR-133b-3p
	FBgn0032656	2	lst-miR-745-3p,lst-miR-127
	FBgn0035092	2	lst-miR-151,lst-miR-151-3p
	FBgn0262684	2	lst-miR-307-3p,lst-miR-307
	FBgn0037379	2	lst-miR-9c-5p,lst-miR-745-3p
	FBgn0037466	2	lst-miR-6497-3p,lst-miR-6497-5p
	FBgn0085343	2	lst-miR-124b-3p,lst-miR-127
	FBgn0037133	2	lst-miR-275,lst-miR-275-5p
	FBgn0026083	2	lst-miR-993,lst-miR-2478
	FBgn0264606	2	lst-miR-1587,lst-miR-6497-3p
	FBgn0031784	2	lst-miR-7-5p,lst-miR-7b
	FBgn0037747	2	lst-miR-370-3p,lst-miR-1587
	FBgn0031319	2	lst-miR-127,lst-miR-193b
	FBgn0038420	2	lst-miR-25,lst-miR-92b-3p
	FBgn0034327	2	lst-miR-184-3p,lst-miR-1587
	FBgn0015615	2	lst-miR-375-3p,lst-miR-375b-3p
	FBgn0260758	2	lst-miR-34-5p,lst-miR-34
	FBgn0263111	2	lst-miR-22b,lst-miR-127
	FBgn0039738	2	lst-miR-184,lst-miR-509b
	FBgn0010113	2	lst-miR-210-5p,lst-miR-370-3p
	FBgn0005648	2	lst-let-7b,lst-miR-370-3p
	FBgn0083949	2	lst-miR-279,lst-miR-1587
	FBgn0035423	2	lst-miR-375-3p,lst-miR-375b-3p
	FBgn0031275	2	lst-miR-133a-3p,lst-miR-133c
	FBgn0031150	2	lst-miR-151,lst-miR-151-3p
	FBgn0264294	2	lst-miR-370-3p,lst-miR-1587
	FBgn0000709	2	lst-miR-745-3p,lst-miR-6496-5p
	FBgn0032109	2	lst-miR-34-5p,lst-miR-34
	FBgn0035010	2	lst-miR-370-3p,lst-miR-1587
	FBgn0030505	2	lst-miR-745-3p,lst-miR-34-5p
	FBgn0027108	2	lst-miR-375-3p,lst-miR-375b-3p
	FBgn0011300	2	lst-miR-34-5p,lst-miR-4020b-5p
	FBgn0029992	2	lst-miR-745-3p,lst-miR-127
	FBgn0041188	2	lst-miR-133c,lst-miR-370-3p
	FBgn0261244	2	lst-miR-275,lst-miR-1587
	FBgn0261934	2	lst-miR-133a,lst-miR-932-5p
	FBgn0024232	2	lst-miR-320b,lst-miR-370-3p
	FBgn0040587	2	lst-miR-279,lst-miR-316-5p
	FBgn0035935	2	lst-miR-184,lst-miR-1587
	FBgn0040508	2	lst-miR-127,lst-miR-1260b
	FBgn0034886	2	lst-miR-275,lst-miR-279
	FBgn0031770	2	lst-miR-31,lst-miR-6497-5p
	FBgn0004598	2	lst-miR-745-3p,lst-miR-275
	FBgn0262737	2	lst-miR-745-3p,lst-miR-5097
	FBgn0052791	2	lst-miR-370-3p,lst-miR-6497-3p
	FBgn0038890	2	lst-miR-370-3p,lst-miR-3049-5p
	FBgn0259927	2	lst-miR-100a-5p,lst-miR-279
	FBgn0015774	2	lst-miR-193-3p,lst-miR-278-3p
	FBgn0004880	2	lst-miR-996,lst-miR-2796-5p
	FBgn0014143	2	lst-miR-281-5p,lst-miR-281-1-5p
	FBgn0013987	2	lst-miR-1587,lst-miR-5119
	FBgn0050076	2	lst-miR-9,lst-miR-9c-5p
	FBgn0023531	2	lst-miR-193-3p,lst-miR-1587
	FBgn0033911	2	lst-miR-2b,lst-miR-7-5p
	FBgn0020620	2	lst-miR-745-3p,lst-miR-31
	FBgn0038611	2	lst-miR-307-3p,lst-miR-307
	FBgn0260010	2	lst-miR-150-5p,lst-miR-6497-5p
	FBgn0039863	2	lst-miR-133a,lst-miR-133b-3p
	FBgn0050073	2	lst-miR-2b,lst-miR-2a-3p
	FBgn0035240	2	lst-miR-484,lst-miR-6497-3p
	FBgn0250911	2	lst-miR-193b,lst-miR-3049-3p
	FBgn0035229	2	lst-miR-370-3p,lst-miR-3049-5p
	FBgn0040877	2	lst-miR-370-3p,lst-miR-1587
	FBgn0032600	2	lst-miR-370-3p,lst-miR-1587
	FBgn0003429	2	lst-miR-133c,lst-miR-316-5p
	FBgn0000524	2	lst-miR-10-3p,lst-miR-279
	FBgn0040297	2	lst-miR-127,lst-miR-7006-3p
	FBgn0002174	2	lst-miR-127,lst-miR-8112
	FBgn0064123	2	lst-miR-39-3p,lst-miR-8112
	FBgn0262976	2	lst-miR-279,lst-miR-5097
	FBgn0259984	2	lst-miR-193-3p,lst-miR-193b
	FBgn0028953	2	lst-miR-375-3p,lst-miR-375b-3p
	FBgn0263387	2	lst-miR-745-3p,lst-miR-370-3p
	FBgn0034598	2	lst-miR-370-3p,lst-miR-6496-5p
	FBgn0033403	2	lst-miR-423-5p,lst-miR-1587
	FBgn0038826	2	lst-miR-34,lst-miR-184
	FBgn0263108	2	lst-miR-210-5p,lst-miR-6497-3p
	FBgn0259202	2	lst-miR-276a-5p,lst-miR-276-5p
	FBgn0010389	2	lst-miR-124-3p,lst-miR-124a-3p
	FBgn0004516	2	lst-miR-151,lst-miR-151-3p
	FBgn0037645	2	lst-let-7b,lst-let-7g
	FBgn0086758	2	lst-miR-423-5p,lst-miR-6496-5p
	FBgn0039078	2	lst-miR-1587,lst-miR-2796-3p
	FBgn0052057	2	lst-miR-278-3p,lst-miR-278
	FBgn0030757	2	lst-miR-5097,lst-miR-6497-3p
	FBgn0263772	2	lst-miR-133a,lst-miR-279
	FBgn0264712	2	lst-miR-424,lst-miR-6497-3p
	FBgn0259822	2	lst-miR-5097,lst-miR-8112
	FBgn0250824	2	lst-miR-193b,lst-miR-7404-3p
	FBgn0032407	2	lst-miR-34-5p,lst-miR-484
	FBgn0036144	2	lst-miR-509b,lst-miR-1323
	FBgn0011676	2	lst-miR-320b,lst-miR-2796-3p
	FBgn0017590	2	lst-miR-370-3p,lst-miR-2796-3p
	FBgn0033474	2	lst-miR-221,lst-miR-279
	FBgn0039617	2	lst-miR-279,lst-miR-1587
	FBgn0085430	2	lst-miR-745-3p,lst-miR-3049-3p
	FBgn0004436	2	lst-miR-1587,lst-miR-3096a-5p
	FBgn0030890	2	lst-miR-278-3p,lst-miR-278
	FBgn0031077	2	lst-miR-193b,lst-miR-8112
	FBgn0033442	2	lst-miR-34,lst-miR-1587
	FBgn0039088	2	lst-miR-929-5p,lst-miR-929
	FBgn0033405	2	lst-miR-423-5p,lst-miR-1587
	FBgn0004237	2	lst-miR-993,lst-miR-6497-3p
	FBgn0083991	2	lst-miR-279,lst-miR-3151-3p
	FBgn0026189	2	lst-miR-423-5p,lst-miR-6497-3p
	FBgn0032172	2	lst-miR-210-3p,lst-miR-3049-3p
	FBgn0264255	2	lst-miR-184,lst-miR-6496-5p
	FBgn0260466	2	lst-miR-34b-5p,lst-miR-278-3p
	FBgn0029723	2	lst-miR-745-3p,lst-miR-31
	FBgn0020309	2	lst-miR-2a-3p,lst-miR-370-3p
	FBgn0000244	2	lst-miR-193-3p,lst-miR-7404-3p
	FBgn0035162	2	lst-miR-127,lst-miR-3096a-5p
	FBgn0262740	2	lst-miR-1587,lst-miR-5097
	FBgn0039113	2	lst-miR-124-3p,lst-miR-124b
	FBgn0034741	2	lst-miR-2b,lst-miR-2a-3p
	FBgn0032256	2	lst-miR-127,lst-miR-150-5p
	FBgn0030894	2	lst-miR-745-3p,lst-miR-423-5p
	FBgn0263996	2	lst-miR-127,lst-miR-5097
	FBgn0035510	2	lst-miR-31,lst-miR-72-5p
	FBgn0040366	2	lst-miR-34,lst-miR-370-3p
	FBgn0005694	2	lst-miR-320b,lst-miR-370-3p
	FBgn0028581	2	lst-miR-124a-3p,lst-miR-276a-5p
	FBgn0024251	2	lst-let-7b,lst-miR-993
	FBgn0261085	2	lst-miR-3931,lst-miR-5097
	FBgn0004117	2	lst-miR-370-3p,lst-miR-1587
	FBgn0035218	2	lst-miR-127,lst-miR-370-3p
	FBgn0003651	2	lst-miR-6497-3p,lst-miR-8112
	FBgn0259727	2	lst-miR-509b,lst-miR-2796-3p
	FBgn0262527	3	lst-miR-34-5p,lst-miR-34,lst-miR-4020b-5p
	FBgn0039831	3	lst-miR-2b,lst-miR-2a-3p,lst-miR-1587
	FBgn0003997	3	lst-bantam-3p,lst-miR-81a,lst-miR-82
	FBgn0035198	3	lst-miR-127,lst-miR-184,lst-miR-6497-3p
	FBgn0035949	3	lst-miR-124-3p,lst-miR-124a-3p,lst-miR-124b-3p
	FBgn0085414	3	lst-miR-127,lst-miR-1587,lst-miR-3049-3p
	FBgn0037326	3	lst-miR-34-5p,lst-miR-34b-5p,lst-miR-4020b-5p
	FBgn0260458	3	lst-miR-745-3p,lst-miR-3096a-5p,lst-miR-6497-3p
	FBgn0020279	3	lst-miR-34-5p,lst-miR-34b-5p,lst-miR-34
	FBgn0261397	3	lst-miR-31,lst-miR-72-5p,lst-miR-6497-5p
	FBgn0002938	3	lst-miR-34-5p,lst-miR-34b-5p,lst-miR-34
	FBgn0052152	3	lst-miR-279,lst-miR-6497-5p,lst-miR-8112
	FBgn0260441	3	lst-miR-34-5p,lst-miR-34b-5p,lst-miR-34
	FBgn0039883	3	lst-miR-745-3p,lst-miR-150-5p,lst-miR-1587
	FBgn0010303	3	lst-let-7b,lst-let-7j,lst-miR-127
	FBgn0037238	3	lst-miR-1587,lst-miR-5097,lst-miR-6497-5p
	FBgn0261569	3	lst-miR-370-3p,lst-miR-1587,lst-miR-6497-5p
	FBgn0038653	3	lst-miR-184-3p,lst-miR-6497-3p,lst-miR-m0009
	FBgn0033039	3	lst-miR-34-5p,lst-miR-34,lst-miR-4020b-5p
	FBgn0042092	3	lst-miR-34-5p,lst-miR-34,lst-miR-4020b-5p
	FBgn0004652	3	lst-miR-279,lst-miR-509b,lst-miR-1587
	FBgn0263355	3	lst-miR-34-5p,lst-miR-34,lst-miR-4020b-5p
	FBgn0264273	3	lst-miR-278-3p,lst-miR-278,lst-miR-3096a-5p
	FBgn0038642	3	lst-miR-124-3p,lst-miR-124a-3p,lst-miR-124b-3p
	FBgn0001291	3	lst-miR-124-3p,lst-miR-124a-3p,lst-miR-2796-5p
	FBgn0261444	3	lst-miR-745-3p,lst-miR-370-3p,lst-miR-8112
	FBgn0260442	3	lst-let-7b,lst-miR-34,lst-miR-210-5p
	FBgn0014133	3	lst-miR-193b,lst-miR-1587,lst-miR-2796-3p
	FBgn0038837	3	lst-miR-92a-3p,lst-miR-92,lst-miR-92b-3p
	FBgn0036369	3	lst-miR-133-3p,lst-miR-133a,lst-miR-133c
	FBgn0003380	3	lst-miR-34-5p,lst-miR-34,lst-miR-4020b-5p
	FBgn0086899	3	lst-miR-34-5p,lst-miR-34,lst-miR-4020b-5p
	FBgn0263995	3	lst-miR-745-3p,lst-miR-370-3p,lst-miR-1587
	FBgn0031191	3	lst-miR-124-3p,lst-miR-124a-3p,lst-miR-124b-3p
	FBgn0030049	3	lst-miR-34-5p,lst-miR-34b-5p,lst-miR-4020b-5p
	FBgn0051678	3	lst-miR-34-5p,lst-miR-34,lst-miR-4020b-5p
	FBgn0053147	3	lst-miR-34-5p,lst-miR-34,lst-miR-127
	FBgn0031378	3	lst-miR-92a-3p,lst-miR-92,lst-miR-92b-3p
	FBgn0264001	3	lst-miR-184-3p,lst-miR-1587,lst-miR-5097
	FBgn0052707	3	lst-miR-193-3p,lst-miR-375-3p,lst-miR-375b-3p
	FBgn0261832	3	lst-miR-71-3p,lst-miR-370-3p,lst-miR-1587
	FBgn0002707	3	lst-miR-34-5p,lst-miR-34b-5p,lst-miR-34
	FBgn0261822	3	lst-miR-1587,lst-miR-5097,lst-miR-6497-5p
	FBgn0032479	3	lst-miR-127,lst-miR-184-3p,lst-miR-370-3p
	FBgn0002945	3	lst-miR-210-3p,lst-miR-370-3p,lst-miR-6497-5p
	FBgn0034990	3	lst-miR-745-3p,lst-miR-31,lst-miR-193b
	FBgn0260400	3	lst-miR-279,lst-miR-716b,lst-miR-8112
	FBgn0263980	3	lst-miR-122-5p,lst-miR-279,lst-miR-5106
	FBgn0041184	3	lst-miR-184-3p,lst-miR-3049-3p,lst-miR-6497-5p
	FBgn0259212	3	lst-miR-745-3p,lst-miR-127,lst-miR-3096a-5p
	FBgn0051687	3	lst-miR-34-5p,lst-miR-34,lst-miR-4020b-5p
	FBgn0001189	3	lst-miR-124-3p,lst-miR-124a-3p,lst-miR-124b-3p
	FBgn0002524	3	lst-miR-276a-5p,lst-miR-276-5p,lst-miR-2788-3p
	FBgn0038200	3	lst-miR-34-5p,lst-miR-34b-5p,lst-miR-34
	FBgn0037153	3	lst-miR-125-5p,lst-miR-716b,lst-miR-5309
	FBgn0028875	3	lst-miR-34-5p,lst-miR-34b-5p,lst-miR-25
	FBgn0000036	3	lst-miR-34-5p,lst-miR-34b-5p,lst-miR-3049-3p
	FBgn0263983	3	lst-miR-2b,lst-miR-2a-3p,lst-miR-34
	FBgn0036553	3	lst-miR-745-3p,lst-miR-34-5p,lst-miR-34b-5p
	FBgn0260470	3	lst-miR-279d,lst-miR-996,lst-miR-4020b-5p
	FBgn0001258	3	lst-let-7b,lst-miR-279d,lst-miR-996
	FBgn0004595	3	lst-miR-146a,lst-miR-184-3p,lst-miR-1587
	FBgn0053513	3	lst-miR-34,lst-miR-184,lst-miR-370-3p
	FBgn0010473	3	lst-miR-127,lst-miR-279,lst-miR-6497-5p
	FBgn0262475	3	lst-miR-745-3p,lst-miR-279,lst-miR-509b
	FBgn0040510	4	lst-miR-99b,lst-miR-99b-5p,lst-miR-100a-5p,lst-miR-100-5p
	FBgn0003861	4	lst-miR-184-5p,lst-miR-276a-5p,lst-miR-370-3p,lst-miR-5097
	FBgn0261679	4	lst-miR-124-3p,lst-miR-124a-3p,lst-miR-124b-3p,lst-miR-1587
	FBgn0028999	4	lst-miR-1a-3p,lst-miR-1b,lst-miR-1c-3p,lst-miR-996
	FBgn0002921	4	lst-miR-34-5p,lst-miR-34b-5p,lst-miR-34,lst-miR-4020b-5p
	FBgn0016976	4	lst-miR-370-3p,lst-miR-1587,lst-miR-3049-3p,lst-miR-5097
	FBgn0086680	4	lst-miR-745-3p,lst-miR-127,lst-miR-370-3p,lst-miR-1260b
	FBgn0263220	4	lst-miR-745-3p,lst-miR-320b,lst-miR-1587,lst-miR-8112
	FBgn0085409	4	lst-miR-34b-5p,lst-miR-99b,lst-miR-100a-5p,lst-miR-210-5p
	FBgn0085391	4	lst-miR-92a-3p,lst-miR-92,lst-miR-92b-3p,lst-miR-1587
	FBgn0032330	4	lst-miR-7-5p,lst-miR-7b,lst-miR-34-5p,lst-miR-8112
	FBgn0023095	4	lst-let-7b,lst-miR-127,lst-miR-1587,lst-miR-6497-3p
	FBgn0039659	4	lst-miR-7-5p,lst-miR-278-3p,lst-miR-278,lst-miR-1587
	FBgn0263097	4	lst-miR-34-5p,lst-miR-127,lst-miR-1587,lst-miR-3049-3p
	FBgn0030613	4	lst-miR-127,lst-miR-370-3p,lst-miR-1587,lst-miR-6497-5p
	FBgn0051989	4	lst-miR-13b-2-5p,lst-miR-993,lst-miR-745-3p,lst-miR-34
	FBgn0001311	4	lst-miR-34-5p,lst-miR-34b-5p,lst-miR-34,lst-miR-4020b-5p
	FBgn0025643	4	lst-miR-34-5p,lst-miR-34b-5p,lst-miR-34,lst-miR-4020b-5p
	FBgn0085442	4	lst-miR-127,lst-miR-278-3p,lst-miR-1587,lst-miR-8112
	FBgn0261632	4	lst-miR-92a-3p,lst-miR-92,lst-miR-92b,lst-miR-92b-3p
	FBgn0001624	4	lst-miR-34-5p,lst-miR-150-5p,lst-miR-279,lst-miR-4020b-5p
	FBgn0031089	4	lst-miR-34-5p,lst-miR-34,lst-miR-3049-5p,lst-miR-4020b-5p
	FBgn0085382	4	lst-miR-9,lst-miR-9a-5p,lst-miR-9e-5p,lst-miR-79-5p
	FBgn0035482	4	lst-miR-184-3p,lst-miR-279,lst-miR-370-3p,lst-miR-932-5p
	FBgn0005658	4	lst-miR-127,lst-miR-184,lst-miR-210-5p,lst-miR-8112
	FBgn0004397	4	lst-miR-124-3p,lst-miR-124a-3p,lst-miR-124b-3p,lst-miR-279
	FBgn0037344	4	lst-miR-184,lst-miR-210-5p,lst-miR-1587,lst-miR-8112
	FBgn0052447	4	lst-miR-133-3p,lst-miR-133a,lst-miR-133a-3p,lst-miR-133c
	FBgn0027335	4	lst-miR-133-3p,lst-miR-133a,lst-miR-133a-3p,lst-miR-133c
	FBgn0263353	4	lst-miR-279,lst-miR-1587,lst-miR-3096a-5p,lst-miR-6497-5p
	FBgn0260943	4	lst-miR-92b-3p,lst-miR-184-3p,lst-miR-6497-5p,lst-miR-8112
	FBgn0261680	5	lst-miR-124-3p,lst-miR-124a-3p,lst-miR-124b,lst-miR-124b-3p,lst-miR-1587
	FBgn0085478	5	lst-miR-210-5p,lst-miR-370-3p,lst-miR-423-5p,lst-miR-6497-5p,lst-miR-8112
	FBgn0036678	5	lst-miR-184-3p,lst-miR-193-3p,lst-miR-193b,lst-miR-375-3p,lst-miR-375b-3p
	FBgn0031897	5	lst-miR-133-3p,lst-miR-133a,lst-miR-133a-3p,lst-miR-133b-3p,lst-miR-133c
	FBgn0029860	5	lst-miR-34-5p,lst-miR-34b-5p,lst-miR-127,lst-miR-306,lst-miR-4020b-5p
	FBgn0026869	5	lst-miR-9,lst-miR-9a-5p,lst-miR-9e-5p,lst-miR-79-5p,lst-miR-193b
	FBgn0085446	5	lst-miR-279,lst-miR-316-5p,lst-miR-370-3p,lst-miR-2796-5p,lst-miR-5119
	FBgn0031294	5	lst-miR-34b-5p,lst-miR-375-3p,lst-miR-1587,lst-miR-3096a-5p,lst-miR-8112
	FBgn0047199	5	lst-miR-9,lst-miR-9-5p,lst-miR-9a-5p,lst-miR-9e-5p,lst-miR-79-5p
	FBgn0005427	5	lst-miR-34-5p,lst-miR-34b-5p,lst-miR-34,lst-miR-370-3p,lst-miR-4020b-5p
	FBgn0003089	5	lst-miR-124-3p,lst-miR-124a-3p,lst-miR-124b,lst-miR-124b-3p,lst-miR-210-5p
	FBgn0013263	5	lst-miR-34-5p,lst-miR-34,lst-miR-127,lst-miR-184,lst-miR-210-5p
	FBgn0016797	5	lst-miR-34-5p,lst-miR-34,lst-miR-370-3p,lst-miR-4020b-5p,lst-miR-6497-5p
	FBgn0000394	5	lst-miR-92a-3p,lst-miR-92,lst-miR-92b,lst-miR-92b-3p,lst-miR-5097
	FBgn0000210	5	lst-let-7b,lst-let-7g,lst-let-7j,lst-miR-210-3p,lst-miR-279
	FBgn0050158	5	lst-miR-133-3p,lst-miR-133a,lst-miR-133a-3p,lst-miR-133c,lst-miR-8112
	FBgn0001128	5	lst-miR-92a-3p,lst-miR-92,lst-miR-92b,lst-miR-92b-3p,lst-miR-3049-5p
	FBgn0259994	5	lst-miR-1a-3p,lst-miR-34-5p,lst-miR-34b-5p,lst-miR-34,lst-miR-4020b-5p
	FBgn0264598	6	lst-miR-278-3p,lst-miR-278,lst-miR-279,lst-miR-370-3p,lst-miR-423-5p,lst-miR-6497-5p
	FBgn0015558	6	lst-miR-34,lst-miR-1260b,lst-miR-2796-5p,lst-miR-3049-3p,lst-miR-4020b-5p,lst-miR-6497-5p
	FBgn0032359	6	lst-miR-9,lst-miR-9-5p,lst-miR-9a-5p,lst-miR-9c-5p,lst-miR-9e-5p,lst-miR-79-5p
	FBgn0262717	6	lst-miR-127,lst-miR-133-3p,lst-miR-133a-3p,lst-miR-133c,lst-miR-279,lst-miR-370-3p
	FBgn0261015	6	lst-miR-278-3p,lst-miR-278,lst-miR-279,lst-miR-509b,lst-miR-932-5p,lst-miR-6497-5p
	FBgn0262483	6	lst-miR-745-3p,lst-miR-193b,lst-miR-370-3p,lst-miR-423-5p,lst-miR-1587,lst-miR-6497-3p
	FBgn0264574	7	lst-miR-34-5p,lst-miR-34b-5p,lst-miR-34,lst-miR-370-3p,lst-miR-2765,lst-miR-6497-3p,lst-miR-6497-5p
	FBgn0085434	7	lst-miR-34-5p,lst-miR-34b-5p,lst-miR-34,lst-miR-133a,lst-miR-133b-3p,lst-miR-370-3p,lst-miR-6497-5p
	FBgn0264562	7	lst-miR-34-5p,lst-miR-34b-5p,lst-miR-34,lst-miR-278-3p,lst-miR-370-3p,lst-miR-449,lst-miR-4020b-5p
	FBgn0003464	8	lst-miR-2b,lst-miR-34-5p,lst-miR-34,lst-miR-278-3p,lst-miR-278,lst-miR-370-3p,lst-miR-750,lst-miR-6497-3p
	FBgn0085344	8	lst-miR-34-5p,lst-miR-34b-5p,lst-miR-34,lst-miR-278-3p,lst-miR-278,lst-miR-281-3p,lst-miR-4020b-5p,lst-miR-6497-3p
	FBgn0053208	10	lst-miR-34-5p,lst-miR-34,lst-miR-193b,lst-miR-316-5p,lst-miR-370-3p,lst-miR-484,lst-miR-4020b-5p,lst-miR-5097,lst-miR-6497-3p,lst-miR-8112

## Sheet: c.Novel miRNAs
	Targets	miRNA numbers	miRNAs
	FBgn0010583	1	lst-miR-n21-5p
	FBgn0031751	1	lst-miR-n59-5p
	FBgn0002940	1	lst-miR-n8-5p
	FBgn0031488	1	lst-miR-n187-3p
	FBgn0037808	1	lst-miR-n216-3p
	FBgn0040823	1	lst-miR-n139-3p
	FBgn0029524	1	lst-miR-n41-5p
	FBgn0017457	1	lst-miR-n41-5p
	FBgn0262562	1	lst-miR-n212-3p
	FBgn0040070	1	lst-miR-n214-3p
	FBgn0025630	1	lst-miR-n208-3p
	FBgn0261804	1	lst-miR-n160-3p
	FBgn0032988	1	lst-miR-n56-5p
	FBgn0034548	1	lst-miR-n156-3p
	FBgn0087012	1	lst-miR-n76-5p
	FBgn0051864	1	lst-miR-n190-3p
	FBgn0028717	1	lst-miR-n144-3p
	FBgn0260012	1	lst-miR-n45-5p
	FBgn0015773	1	lst-miR-n208-3p
	FBgn0261548	1	lst-miR-n175-3p
	FBgn0003612	1	lst-miR-n201-3p
	FBgn0016694	1	lst-miR-n21-5p
	FBgn0002985	1	lst-miR-n178-3p
	FBgn0259244	1	lst-miR-n101-5p
	FBgn0031053	1	lst-miR-n124-5p
	FBgn0010217	1	lst-miR-n229-3p
	FBgn0062440	1	lst-miR-n144-3p
	FBgn0033222	1	lst-miR-n191-3p
	FBgn0036317	1	lst-miR-n154-3p
	FBgn0029506	1	lst-miR-n215-3p
	FBgn0033315	1	lst-miR-n144-3p
	FBgn0045476	1	lst-miR-n196-3p
	FBgn0039851	1	lst-miR-n141-3p
	FBgn0053547	1	lst-miR-n165-3p
	FBgn0050089	1	lst-miR-n103-5p
	FBgn0085420	1	lst-miR-n75-5p
	FBgn0003138	1	lst-miR-n214-3p
	FBgn0027514	1	lst-miR-n221-3p
	FBgn0045073	1	lst-miR-n221-3p
	FBgn0030240	1	lst-miR-n195-3p
	FBgn0031304	1	lst-miR-n55-5p
	FBgn0036556	1	lst-miR-n191-3p
	FBgn0032633	1	lst-miR-n189-3p
	FBgn0011278	1	lst-miR-n144-3p
	FBgn0086687	1	lst-miR-n1-3p
	FBgn0033460	1	lst-miR-n62-5p
	FBgn0038156	1	lst-miR-n212-3p
	FBgn0036948	1	lst-miR-n83-5p
	FBgn0000117	1	lst-miR-n21-5p
	FBgn0016978	1	lst-miR-n232-3p
	FBgn0029679	1	lst-miR-n59-5p
	FBgn0002567	1	lst-miR-n182-3p
	FBgn0010348	1	lst-miR-n144-3p
	FBgn0039797	1	lst-miR-n107-5p
	FBgn0000046	1	lst-miR-n76-5p
	FBgn0030600	1	lst-miR-n3-5p
	FBgn0039132	1	lst-miR-n150-3p
	FBgn0027660	1	lst-miR-n215-3p
	FBgn0002044	1	lst-miR-n155-3p
	FBgn0005634	1	lst-miR-n21-5p
	FBgn0030952	1	lst-miR-n81-5p
	FBgn0028990	1	lst-miR-n141-3p
	FBgn0035481	1	lst-miR-n171-3p
	FBgn0052579	1	lst-miR-n245-3p
	FBgn0261596	1	lst-miR-n151-3p
	FBgn0262656	1	lst-miR-n7-5p
	FBgn0040092	1	lst-miR-n1-3p
	FBgn0036003	1	lst-miR-n201-3p
	FBgn0039877	1	lst-miR-n210-3p
	FBgn0026679	1	lst-miR-n41-5p
	FBgn0021873	1	lst-miR-n3-5p
	FBgn0015776	1	lst-miR-n151-3p
	FBgn0040279	1	lst-miR-n101-5p
	FBgn0263864	1	lst-miR-n242-3p
	FBgn0032741	1	lst-miR-n11-5p
	FBgn0032382	1	lst-miR-n194-3p
	FBgn0027581	1	lst-miR-n182-3p
	FBgn0035721	1	lst-miR-n233-3p
	FBgn0029657	1	lst-miR-n63-5p
	FBgn0051665	1	lst-miR-n191-3p
	FBgn0032974	1	lst-miR-n31-5p
	FBgn0037212	1	lst-miR-n207-3p
	FBgn0001319	1	lst-miR-n76-5p
	FBgn0260859	1	lst-miR-n16-5p
	FBgn0015245	1	lst-miR-n21-5p
	FBgn0031288	1	lst-miR-n151-3p
	FBgn0038984	1	lst-miR-n52-5p
	FBgn0031473	1	lst-miR-n141-3p
	FBgn0038225	1	lst-miR-n190-3p
	FBgn0015286	1	lst-miR-n1-3p
	FBgn0013467	1	lst-miR-n9-5p
	FBgn0051051	1	lst-miR-n212-3p
	FBgn0053531	1	lst-miR-n190-3p
	FBgn0000064	1	lst-miR-n163-3p
	FBgn0033112	1	lst-miR-n39-5p
	FBgn0259224	1	lst-miR-n91-5p
	FBgn0038989	1	lst-miR-n195-3p
	FBgn0264754	1	lst-miR-n3-5p
	FBgn0040600	1	lst-miR-n212-3p
	FBgn0031000	1	lst-miR-n227-3p
	FBgn0259982	1	lst-miR-n164-3p
	FBgn0037713	1	lst-miR-n163-3p
	FBgn0050496	1	lst-miR-n220-3p
	FBgn0004622	1	lst-miR-n141-3p
	FBgn0265623	1	lst-miR-n108-5p
	FBgn0013954	1	lst-miR-n3-5p
	FBgn0086368	1	lst-miR-n188-3p
	FBgn0052831	1	lst-miR-n201-3p
	FBgn0035059	1	lst-miR-n223-3p
	FBgn0015524	1	lst-miR-n185-3p
	FBgn0036537	1	lst-miR-n41-5p
	FBgn0050363	1	lst-miR-n212-3p
	FBgn0261938	1	lst-miR-n208-3p
	FBgn0033058	1	lst-miR-n41-5p
	FBgn0029887	1	lst-miR-n229-3p
	FBgn0035253	1	lst-miR-n189-3p
	FBgn0030625	1	lst-miR-n131-5p
	FBgn0031299	1	lst-miR-n229-3p
	FBgn0051262	1	lst-miR-n233-3p
	FBgn0036908	1	lst-miR-n31-5p
	FBgn0036897	1	lst-miR-n190-3p
	FBgn0035171	1	lst-miR-n144-3p
	FBgn0051635	1	lst-miR-n9-5p
	FBgn0051146	1	lst-miR-n191-3p
	FBgn0027948	1	lst-miR-n139-3p
	FBgn0039789	1	lst-miR-n151-3p
	FBgn0052110	1	lst-miR-n8-5p
	FBgn0033158	1	lst-miR-n151-3p
	FBgn0032495	1	lst-miR-n52-5p
	FBgn0261089	1	lst-miR-n10-5p
	FBgn0051870	1	lst-miR-n43-5p
	FBgn0051961	1	lst-miR-n40-5p
	FBgn0041161	1	lst-miR-n187-3p
	FBgn0050419	1	lst-miR-n76-5p
	FBgn0036714	1	lst-miR-n49-5p
	FBgn0050015	1	lst-miR-n156-3p
	FBgn0050503	1	lst-miR-n96-5p
	FBgn0051358	1	lst-miR-n151-3p
	FBgn0033095	1	lst-miR-n45-5p
	FBgn0038124	1	lst-miR-n229-3p
	FBgn0016076	1	lst-miR-n164-3p
	FBgn0035293	1	lst-miR-n139-3p
	FBgn0030207	1	lst-miR-n97-5p
	FBgn0022770	1	lst-miR-n91-5p
	FBgn0261555	1	lst-miR-n159-3p
	FBgn0038188	1	lst-miR-n231-3p
	FBgn0017578	1	lst-miR-n102-5p
	FBgn0051235	1	lst-miR-n193-3p
	FBgn0015300	1	lst-miR-n191-3p
	FBgn0010704	1	lst-miR-n80-5p
	FBgn0036598	1	lst-miR-n36-5p
	FBgn0000180	1	lst-miR-n55-5p
	FBgn0035719	1	lst-miR-n59-5p
	FBgn0031636	1	lst-miR-n221-3p
	FBgn0263199	1	lst-miR-n216-3p
	FBgn0030030	1	lst-miR-n79-5p
	FBgn0035875	1	lst-miR-n41-5p
	FBgn0036627	1	lst-miR-n45-5p
	FBgn0010379	1	lst-miR-n172-3p
	FBgn0026575	1	lst-miR-n191-3p
	FBgn0032731	1	lst-miR-n162-3p
	FBgn0026749	1	lst-miR-n189-3p
	FBgn0038079	1	lst-miR-n25-5p
	FBgn0051221	1	lst-miR-n8-5p
	FBgn0024183	1	lst-miR-n145-3p
	FBgn0263239	1	lst-miR-n82-5p
	FBgn0036544	1	lst-miR-n94-5p
	FBgn0036302	1	lst-miR-n55-5p
	FBgn0034135	1	lst-miR-n59-5p
	FBgn0000625	1	lst-miR-n21-5p
	FBgn0035816	1	lst-miR-n174-3p
	FBgn0051550	1	lst-miR-n32-5p
	FBgn0050392	1	lst-miR-n231-3p
	FBgn0033749	1	lst-miR-n56-5p
	FBgn0262875	1	lst-miR-n76-5p
	FBgn0000303	1	lst-miR-n1-3p
	FBgn0027549	1	lst-miR-n62-5p
	FBgn0028474	1	lst-miR-n39-5p
	FBgn0033359	1	lst-miR-n20-5p
	FBgn0039738	1	lst-miR-n1-3p
	FBgn0036511	1	lst-miR-n25-5p
	FBgn0002989	1	lst-miR-n194-3p
	FBgn0052683	1	lst-miR-n187-3p
	FBgn0259824	1	lst-miR-n162-3p
	FBgn0000392	1	lst-miR-n242-3p
	FBgn0026737	1	lst-miR-n41-5p
	FBgn0034158	1	lst-miR-n11-5p
	FBgn0052669	1	lst-miR-n195-3p
	FBgn0083981	1	lst-miR-n146-3p
	FBgn0022768	1	lst-miR-n101-5p
	FBgn0015772	1	lst-miR-n221-3p
	FBgn0015323	1	lst-miR-n55-5p
	FBgn0052479	1	lst-miR-n48-5p
	FBgn0035486	1	lst-miR-n196-3p
	FBgn0039915	1	lst-miR-n196-3p
	FBgn0000615	1	lst-miR-n151-3p
	FBgn0036973	1	lst-miR-n114-5p
	FBgn0027596	1	lst-miR-n187-3p
	FBgn0035258	1	lst-miR-n43-5p
	FBgn0000709	1	lst-miR-n55-5p
	FBgn0261570	1	lst-miR-n230-3p
	FBgn0034140	1	lst-miR-n197-3p
	FBgn0011674	1	lst-miR-n141-3p
	FBgn0034865	1	lst-miR-n59-5p
	FBgn0005616	1	lst-miR-n9-5p
	FBgn0020307	1	lst-miR-n145-3p
	FBgn0032109	1	lst-miR-n199-3p
	FBgn0264908	1	lst-miR-n184-3p
	FBgn0002643	1	lst-miR-n230-3p
	FBgn0016930	1	lst-miR-n212-3p
	FBgn0029895	1	lst-miR-n12-5p
	FBgn0003396	1	lst-miR-n189-3p
	FBgn0001291	1	lst-miR-n41-5p
	FBgn0011761	1	lst-miR-n141-3p
	FBgn0050411	1	lst-miR-n229-3p
	FBgn0031100	1	lst-miR-n82-5p
	FBgn0026143	1	lst-miR-n153-3p
	FBgn0027585	1	lst-miR-n190-3p
	FBgn0037679	1	lst-miR-n55-5p
	FBgn0033949	1	lst-miR-n60-5p
	FBgn0037792	1	lst-miR-n96-5p
	FBgn0031908	1	lst-miR-n101-5p
	FBgn0259926	1	lst-miR-n197-3p
	FBgn0016038	1	lst-miR-n114-5p
	FBgn0003889	1	lst-miR-n145-3p
	FBgn0031256	1	lst-miR-n132-5p
	FBgn0085339	1	lst-miR-n232-3p
	FBgn0046247	1	lst-miR-n41-5p
	FBgn0031295	1	lst-miR-n187-3p
	FBgn0029870	1	lst-miR-n114-5p
	FBgn0262598	1	lst-miR-n221-3p
	FBgn0263750	1	lst-miR-n182-3p
	FBgn0030745	1	lst-miR-n174-3p
	FBgn0085290	1	lst-miR-n75-5p
	FBgn0033916	1	lst-miR-n41-5p
	FBgn0004644	1	lst-miR-n21-5p
	FBgn0031764	1	lst-miR-n209-3p
	FBgn0011746	1	lst-miR-n144-3p
	FBgn0039089	1	lst-miR-n151-3p
	FBgn0050177	1	lst-miR-n62-5p
	FBgn0031110	1	lst-miR-n191-3p
	FBgn0037943	1	lst-miR-n187-3p
	FBgn0014009	1	lst-miR-n187-3p
	FBgn0040587	1	lst-miR-n214-3p
	FBgn0085431	1	lst-miR-n7-5p
	FBgn0031085	1	lst-miR-n74-5p
	FBgn0028996	1	lst-miR-n190-3p
	FBgn0031384	1	lst-miR-n41-5p
	FBgn0032554	1	lst-miR-n191-3p
	FBgn0004921	1	lst-miR-n139-3p
	FBgn0035498	1	lst-miR-n66-5p
	FBgn0027287	1	lst-miR-n221-3p
	FBgn0033725	1	lst-miR-n242-3p
	FBgn0037939	1	lst-miR-n71-5p
	FBgn0053207	1	lst-miR-n76-5p
	FBgn0250867	1	lst-miR-n232-3p
	FBgn0038837	1	lst-miR-n48-5p
	FBgn0263780	1	lst-miR-n49-5p
	FBgn0026199	1	lst-miR-n151-3p
	FBgn0035985	1	lst-miR-n151-3p
	FBgn0031331	1	lst-miR-n162-3p
	FBgn0261549	1	lst-miR-n151-3p
	FBgn0030945	1	lst-miR-n21-5p
	FBgn0039431	1	lst-miR-n170-3p
	FBgn0034540	1	lst-miR-n82-5p
	FBgn0019886	1	lst-miR-n141-3p
	FBgn0030991	1	lst-miR-n152-3p
	FBgn0004648	1	lst-miR-n212-3p
	FBgn0037325	1	lst-miR-n139-3p
	FBgn0031895	1	lst-miR-n111-5p
	FBgn0259986	1	lst-miR-n89-5p
	FBgn0032002	1	lst-miR-n53-5p
	FBgn0033353	1	lst-miR-n194-3p
	FBgn0031389	1	lst-miR-n194-3p
	FBgn0037601	1	lst-miR-n41-5p
	FBgn0003310	1	lst-miR-n241-3p
	FBgn0261673	1	lst-miR-n201-3p
	FBgn0030794	1	lst-miR-n97-5p
	FBgn0031722	1	lst-miR-n175-3p
	FBgn0038143	1	lst-miR-n214-3p
	FBgn0010825	1	lst-miR-n207-3p
	FBgn0035449	1	lst-miR-n75-5p
	FBgn0051678	1	lst-miR-n214-3p
	FBgn0034356	1	lst-miR-n196-3p
	FBgn0004882	1	lst-miR-n174-3p
	FBgn0038294	1	lst-miR-n76-5p
	FBgn0026439	1	lst-miR-n3-5p
	FBgn0004050	1	lst-miR-n41-5p
	FBgn0027605	1	lst-miR-n199-3p
	FBgn0004381	1	lst-miR-n75-5p
	FBgn0031322	1	lst-miR-n59-5p
	FBgn0039075	1	lst-miR-n151-3p
	FBgn0034731	1	lst-miR-n190-3p
	FBgn0005664	1	lst-miR-n137-5p
	FBgn0026430	1	lst-miR-n190-3p
	FBgn0031065	1	lst-miR-n221-3p
	FBgn0036360	1	lst-miR-n139-3p
	FBgn0263873	1	lst-miR-n76-5p
	FBgn0027779	1	lst-miR-n221-3p
	FBgn0261840	1	lst-miR-n216-3p
	FBgn0259108	1	lst-miR-n162-3p
	FBgn0266757	1	lst-miR-n134-5p
	FBgn0264086	1	lst-miR-n196-3p
	FBgn0034638	1	lst-miR-n102-5p
	FBgn0087011	1	lst-miR-n149-3p
	FBgn0264442	1	lst-miR-n167-3p
	FBgn0259682	1	lst-miR-n198-3p
	FBgn0000524	1	lst-miR-n151-3p
	FBgn0037137	1	lst-miR-n187-3p
	FBgn0036824	1	lst-miR-n210-3p
	FBgn0262976	1	lst-miR-n190-3p
	FBgn0036842	1	lst-miR-n155-3p
	FBgn0013949	1	lst-miR-n175-3p
	FBgn0262355	1	lst-miR-n195-3p
	FBgn0028953	1	lst-miR-n39-5p
	FBgn0037710	1	lst-miR-n41-5p
	FBgn0259991	1	lst-miR-n41-5p
	FBgn0265434	1	lst-miR-n21-5p
	FBgn0053116	1	lst-miR-n218-3p
	FBgn0031001	1	lst-miR-n83-5p
	FBgn0066365	1	lst-miR-n71-5p
	FBgn0260723	1	lst-miR-n84-5p
	FBgn0069969	1	lst-miR-n25-5p
	FBgn0260862	1	lst-miR-n62-5p
	FBgn0030502	1	lst-miR-n12-5p
	FBgn0022343	1	lst-miR-n191-3p
	FBgn0035756	1	lst-miR-n241-3p
	FBgn0037339	1	lst-miR-n76-5p
	FBgn0028538	1	lst-miR-n201-3p
	FBgn0038484	1	lst-miR-n229-3p
	FBgn0037539	1	lst-miR-n198-3p
	FBgn0262170	1	lst-miR-n50-5p
	FBgn0016120	1	lst-miR-n87-5p
	FBgn0039507	1	lst-miR-n151-3p
	FBgn0027359	1	lst-miR-n59-5p
	FBgn0039167	1	lst-miR-n21-5p
	FBgn0013718	1	lst-miR-n6-3p
	FBgn0039117	1	lst-miR-n214-3p
	FBgn0036485	1	lst-miR-n178-3p
	FBgn0030466	1	lst-miR-n190-3p
	FBgn0003089	1	lst-miR-n216-3p
	FBgn0032276	1	lst-miR-n41-5p
	FBgn0031633	1	lst-miR-n10-5p
	FBgn0039849	1	lst-miR-n20-5p
	FBgn0036337	1	lst-miR-n56-5p
	FBgn0003721	1	lst-miR-n223-3p
	FBgn0262872	1	lst-miR-n151-3p
	FBgn0033371	1	lst-miR-n97-5p
	FBgn0038909	1	lst-miR-n216-3p
	FBgn0033955	1	lst-miR-n45-5p
	FBgn0010341	1	lst-miR-n201-3p
	FBgn0261930	1	lst-miR-n229-3p
	FBgn0030786	1	lst-miR-n151-3p
	FBgn0085380	1	lst-miR-n38-5p
	FBgn0250874	1	lst-miR-n182-3p
	FBgn0250824	1	lst-miR-n223-3p
	FBgn0020378	1	lst-miR-n223-3p
	FBgn0008654	1	lst-miR-n108-5p
	FBgn0039026	1	lst-miR-n42-5p
	FBgn0035153	1	lst-miR-n41-5p
	FBgn0031707	1	lst-miR-n97-5p
	FBgn0037222	1	lst-miR-n214-3p
	FBgn0052486	1	lst-miR-n170-3p
	FBgn0029914	1	lst-miR-n182-3p
	FBgn0086372	1	lst-miR-n148-3p
	FBgn0033538	1	lst-miR-n3-5p
	FBgn0035844	1	lst-miR-n62-5p
	FBgn0030114	1	lst-miR-n173-3p
	FBgn0036597	1	lst-miR-n48-5p
	FBgn0020626	1	lst-miR-n49-5p
	FBgn0038858	1	lst-miR-n114-5p
	FBgn0037177	1	lst-miR-n43-5p
	FBgn0035032	1	lst-miR-n199-3p
	FBgn0051740	1	lst-miR-n75-5p
	FBgn0260484	1	lst-miR-n216-3p
	FBgn0033757	1	lst-miR-n231-3p
	FBgn0026428	1	lst-miR-n216-3p
	FBgn0037534	1	lst-miR-n144-3p
	FBgn0262603	1	lst-miR-n21-5p
	FBgn0031118	1	lst-miR-n177-3p
	FBgn0261090	1	lst-miR-n16-5p
	FBgn0033474	1	lst-miR-n221-3p
	FBgn0004870	1	lst-miR-n1-3p
	FBgn0029663	1	lst-miR-n151-3p
	FBgn0028429	1	lst-miR-n87-5p
	FBgn0032181	1	lst-miR-n221-3p
	FBgn0020245	1	lst-miR-n145-3p
	FBgn0052379	1	lst-miR-n213-3p
	FBgn0263354	1	lst-miR-n76-5p
	FBgn0003068	1	lst-miR-n197-3p
	FBgn0263594	1	lst-miR-n57-5p
	FBgn0030996	1	lst-miR-n214-3p
	FBgn0039107	1	lst-miR-n21-5p
	FBgn0034723	1	lst-miR-n65-5p
	FBgn0025635	1	lst-miR-n26-5p
	FBgn0003218	1	lst-miR-n141-3p
	FBgn0028554	1	lst-miR-n121-5p
	FBgn0027571	1	lst-miR-n82-5p
	FBgn0262955	1	lst-miR-n71-5p
	FBgn0033405	1	lst-miR-n1-3p
	FBgn0015562	1	lst-miR-n91-5p
	FBgn0015399	1	lst-miR-n101-5p
	FBgn0001189	1	lst-miR-n84-5p
	FBgn0001223	1	lst-miR-n1-3p
	FBgn0039136	1	lst-miR-n21-5p
	FBgn0004237	1	lst-miR-n55-5p
	FBgn0038237	1	lst-miR-n193-3p
	FBgn0261530	1	lst-miR-n4-5p
	FBgn0264503	1	lst-miR-n212-3p
	FBgn0036058	1	lst-miR-n187-3p
	FBgn0262869	1	lst-miR-n231-3p
	FBgn0261597	1	lst-miR-n87-5p
	FBgn0040505	1	lst-miR-n101-5p
	FBgn0260753	1	lst-miR-n4-5p
	FBgn0262103	1	lst-miR-n187-3p
	FBgn0030790	1	lst-miR-n190-3p
	FBgn0261618	1	lst-miR-n144-3p
	FBgn0011570	1	lst-miR-n11-5p
	FBgn0043471	1	lst-miR-n187-3p
	FBgn0032172	1	lst-miR-n31-5p
	FBgn0031374	1	lst-miR-n71-5p
	FBgn0030941	1	lst-miR-n41-5p
	FBgn0005670	1	lst-miR-n152-3p
	FBgn0000536	1	lst-miR-n167-3p
	FBgn0036480	1	lst-miR-n75-5p
	FBgn0033935	1	lst-miR-n214-3p
	FBgn0000163	1	lst-miR-n191-3p
	FBgn0030870	1	lst-miR-n174-3p
	FBgn0027780	1	lst-miR-n59-5p
	FBgn0020309	1	lst-miR-n55-5p
	FBgn0004795	1	lst-miR-n221-3p
	FBgn0033500	1	lst-miR-n49-5p
	FBgn0015359	1	lst-miR-n214-3p
	FBgn0037153	1	lst-miR-n221-3p
	FBgn0027087	1	lst-miR-n208-3p
	FBgn0061197	1	lst-miR-n41-5p
	FBgn0051712	1	lst-miR-n221-3p
	FBgn0035750	1	lst-miR-n54-5p
	FBgn0259917	1	lst-miR-n130-5p
	FBgn0053526	1	lst-miR-n55-5p
	FBgn0032614	1	lst-miR-n221-3p
	FBgn0030181	1	lst-miR-n182-3p
	FBgn0028420	1	lst-miR-n166-3p
	FBgn0036152	1	lst-miR-n175-3p
	FBgn0013751	1	lst-miR-n9-5p
	FBgn0035533	1	lst-miR-n54-5p
	FBgn0039727	1	lst-miR-n62-5p
	FBgn0030894	1	lst-miR-n231-3p
	FBgn0003517	1	lst-miR-n63-5p
	FBgn0038819	1	lst-miR-n3-5p
	FBgn0030914	1	lst-miR-n42-5p
	FBgn0001138	1	lst-miR-n8-5p
	FBgn0001258	1	lst-miR-n55-5p
	FBgn0037612	1	lst-miR-n173-3p
	FBgn0033113	1	lst-miR-n139-3p
	FBgn0037938	1	lst-miR-n190-3p
	FBgn0011591	1	lst-miR-n39-5p
	FBgn0034846	1	lst-miR-n162-3p
	FBgn0033762	1	lst-miR-n229-3p
	FBgn0265597	1	lst-miR-n151-3p
	FBgn0038541	1	lst-miR-n221-3p
	FBgn0032015	1	lst-miR-n222-3p
	FBgn0010470	1	lst-miR-n231-3p
	FBgn0001308	1	lst-miR-n154-3p
	FBgn0033744	1	lst-miR-n32-5p
	FBgn0263118	1	lst-miR-n81-5p
	FBgn0026409	1	lst-miR-n40-5p
	FBgn0039500	1	lst-miR-n79-5p
	FBgn0062413	1	lst-miR-n249-3p
	FBgn0265626	1	lst-miR-n221-3p
	FBgn0260660	1	lst-miR-n212-3p
	FBgn0259932	1	lst-miR-n124-5p
	FBgn0003118	1	lst-miR-n172-3p
	FBgn0262836	1	lst-miR-n151-3p
	FBgn0037412	1	lst-miR-n187-3p
	FBgn0031139	1	lst-miR-n212-3p
	FBgn0086384	1	lst-miR-n214-3p
	FBgn0029504	1	lst-miR-n152-3p
	FBgn0035901	1	lst-miR-n229-3p
	FBgn0036494	1	lst-miR-n101-5p
	FBgn0028497	1	lst-miR-n212-3p
	FBgn0052529	1	lst-miR-n76-5p
	FBgn0261461	1	lst-miR-n174-3p
	FBgn0034263	1	lst-miR-n59-5p
	FBgn0039809	1	lst-miR-n16-5p
	FBgn0040636	1	lst-miR-n241-3p
	FBgn0264363	1	lst-miR-n85-5p
	FBgn0033086	1	lst-miR-n81-5p
	FBgn0261085	1	lst-miR-n21-5p
	FBgn0039656	1	lst-miR-n52-5p
	FBgn0085386	1	lst-miR-n229-3p
	FBgn0039916	1	lst-miR-n48-5p
	FBgn0020306	1	lst-miR-n190-3p
	FBgn0033863	1	lst-miR-n75-5p
	FBgn0085342	1	lst-miR-n231-3p
	FBgn0031194	1	lst-miR-n229-3p
	FBgn0029795	1	lst-miR-n98-5p
	FBgn0037051	1	lst-miR-n214-3p
	FBgn0030574	1	lst-miR-n221-3p
	FBgn0000221	1	lst-miR-n38-5p
	FBgn0250791	1	lst-miR-n166-3p
	FBgn0053229	1	lst-miR-n151-3p
	FBgn0032251	1	lst-miR-n76-5p
	FBgn0035228	1	lst-miR-n10-5p
	FBgn0024986	1	lst-miR-n94-5p
	FBgn0010786	1	lst-miR-n229-3p
	FBgn0003162	1	lst-miR-n39-5p
	FBgn0005636	1	lst-miR-n11-5p
	FBgn0052651	1	lst-miR-n141-3p
	FBgn0033412	1	lst-miR-n151-3p
	FBgn0260653	1	lst-miR-n82-5p
	FBgn0086708	1	lst-miR-n40-5p
	FBgn0051291	1	lst-miR-n174-3p
	FBgn0263219	1	lst-miR-n144-3p
	FBgn0033572	1	lst-miR-n91-5p
	FBgn0038922	1	lst-miR-n151-3p
	FBgn0003660	1	lst-miR-n55-5p
	FBgn0004903	1	lst-miR-n201-3p
	FBgn0000547	1	lst-miR-n174-3p
	FBgn0003002	1	lst-miR-n7-5p
	FBgn0250876	1	lst-miR-n144-3p
	FBgn0264695	1	lst-miR-n216-3p
	FBgn0032051	1	lst-miR-n152-3p
	FBgn0004108	1	lst-miR-n214-3p
	FBgn0034013	1	lst-miR-n22-5p
	FBgn0040080	1	lst-miR-n190-3p
	FBgn0026316	1	lst-miR-n41-5p
	FBgn0034720	1	lst-miR-n141-3p
	FBgn0041210	1	lst-miR-n25-5p
	FBgn0260938	1	lst-miR-n12-5p
	FBgn0035903	1	lst-miR-n172-3p
	FBgn0033402	1	lst-miR-n189-3p
	FBgn0052280	1	lst-miR-n172-3p
	FBgn0030788	1	lst-miR-n41-5p
	FBgn0000395	1	lst-miR-n194-3p
	FBgn0000463	1	lst-miR-n201-3p
	FBgn0033483	1	lst-miR-n151-3p
	FBgn0037615	1	lst-miR-n39-5p
	FBgn0261838	1	lst-miR-n48-5p
	FBgn0261872	1	lst-miR-n172-3p
	FBgn0053094	1	lst-miR-n9-5p
	FBgn0030366	1	lst-miR-n212-3p
	FBgn0032395	1	lst-miR-n82-5p
	FBgn0262468	1	lst-miR-n75-5p
	FBgn0004811	1	lst-miR-n220-3p
	FBgn0037127	1	lst-miR-n144-3p
	FBgn0029778	1	lst-miR-n182-3p
	FBgn0027843	1	lst-miR-n25-5p
	FBgn0259916	1	lst-miR-n172-3p
	FBgn0029885	1	lst-miR-n102-5p
	FBgn0085443	1	lst-miR-n59-5p
	FBgn0034918	1	lst-miR-n201-3p
	FBgn0266377	1	lst-miR-n190-3p
	FBgn0262515	1	lst-miR-n201-3p
	FBgn0004656	1	lst-miR-n122-5p
	FBgn0263396	1	lst-miR-n197-3p
	FBgn0069938	1	lst-miR-n34-5p
	FBgn0026630	1	lst-miR-n52-5p
	FBgn0033504	1	lst-miR-n190-3p
	FBgn0085358	1	lst-miR-n21-5p
	FBgn0038552	1	lst-miR-n191-3p
	FBgn0030847	1	lst-miR-n82-5p
	FBgn0032129	1	lst-miR-n172-3p
	FBgn0030872	1	lst-miR-n191-3p
	FBgn0025674	1	lst-miR-n4-3p
	FBgn0000307	1	lst-miR-n55-5p
	FBgn0261988	1	lst-miR-n144-3p
	FBgn0264552	1	lst-miR-n75-5p
	FBgn0034408	1	lst-miR-n101-5p
	FBgn0030349	1	lst-miR-n232-3p
	FBgn0025360	1	lst-miR-n65-5p
	FBgn0033192	1	lst-miR-n156-3p
	FBgn0034808	1	lst-miR-n145-3p
	FBgn0031043	1	lst-miR-n151-3p
	FBgn0030936	1	lst-miR-n190-3p
	FBgn0029608	1	lst-miR-n196-3p
	FBgn0004197	1	lst-miR-n4-5p
	FBgn0038126	1	lst-miR-n151-3p
	FBgn0000559	1	lst-miR-n151-3p
	FBgn0027101	1	lst-miR-n66-5p
	FBgn0262897	1	lst-miR-n172-3p
	FBgn0053556	1	lst-miR-n222-3p
	FBgn0031069	1	lst-miR-n172-3p
	FBgn0015600	1	lst-miR-n76-5p
	FBgn0261353	1	lst-miR-n242-3p
	FBgn0039030	1	lst-miR-n151-3p
	FBgn0005586	1	lst-miR-n4-5p
	FBgn0020907	1	lst-miR-n104-5p
	FBgn0030603	1	lst-miR-n25-5p
	FBgn0038051	1	lst-miR-n151-3p
	FBgn0031431	1	lst-miR-n191-3p
	FBgn0002576	1	lst-miR-n59-5p
	FBgn0029881	1	lst-miR-n191-3p
	FBgn0250823	1	lst-miR-n55-5p
	FBgn0028999	1	lst-miR-n62-5p
	FBgn0052082	1	lst-miR-n75-5p
	FBgn0040395	1	lst-miR-n55-5p
	FBgn0010399	1	lst-miR-n216-3p
	FBgn0014179	1	lst-miR-n49-5p
	FBgn0036463	1	lst-miR-n214-3p
	FBgn0031954	1	lst-miR-n162-3p
	FBgn0039240	1	lst-miR-n102-5p
	FBgn0040375	1	lst-miR-n20-5p
	FBgn0031741	1	lst-miR-n229-3p
	FBgn0000810	1	lst-miR-n239-3p
	FBgn0261238	1	lst-miR-n81-5p
	FBgn0032878	1	lst-miR-n25-5p
	FBgn0038965	1	lst-miR-n154-3p
	FBgn0261931	1	lst-miR-n221-3p
	FBgn0003979	1	lst-miR-n151-3p
	FBgn0260224	1	lst-miR-n54-5p
	FBgn0032945	1	lst-miR-n76-5p
	FBgn0035280	1	lst-miR-n190-3p
	FBgn0039169	1	lst-miR-n76-5p
	FBgn0034075	1	lst-miR-n41-5p
	FBgn0003884	1	lst-miR-n25-5p
	FBgn0031239	1	lst-miR-n175-3p
	FBgn0001168	1	lst-miR-n151-3p
	FBgn0264785	1	lst-miR-n170-3p
	FBgn0014857	1	lst-miR-n45-5p
	FBgn0083992	1	lst-miR-n209-3p
	FBgn0038405	1	lst-miR-n165-3p
	FBgn0040206	1	lst-miR-n81-5p
	FBgn0260743	1	lst-miR-n148-3p
	FBgn0031799	1	lst-miR-n172-3p
	FBgn0261839	1	lst-miR-n162-3p
	FBgn0030151	1	lst-miR-n151-3p
	FBgn0001977	1	lst-miR-n242-3p
	FBgn0030013	1	lst-miR-n41-5p
	FBgn0038492	1	lst-miR-n65-5p
	FBgn0000120	1	lst-miR-n216-3p
	FBgn0051031	1	lst-miR-n11-5p
	FBgn0035264	1	lst-miR-n220-3p
	FBgn0036575	1	lst-miR-n190-3p
	FBgn0040350	1	lst-miR-n191-3p
	FBgn0052206	1	lst-miR-n7-5p
	FBgn0033159	1	lst-miR-n25-5p
	FBgn0015834	1	lst-miR-n199-3p
	FBgn0031492	1	lst-miR-n184-3p
	FBgn0033389	1	lst-miR-n151-3p
	FBgn0259241	1	lst-miR-n76-5p
	FBgn0051849	1	lst-miR-n144-3p
	FBgn0030065	1	lst-miR-n185-3p
	FBgn0004118	1	lst-miR-n75-5p
	FBgn0034032	1	lst-miR-n90-5p
	FBgn0263322	1	lst-miR-n151-3p
	FBgn0037455	1	lst-miR-n40-5p
	FBgn0034300	1	lst-miR-n235-3p
	FBgn0086902	1	lst-miR-n215-3p
	FBgn0028952	1	lst-miR-n129-5p
	FBgn0000239	1	lst-miR-n162-3p
	FBgn0261550	1	lst-miR-n83-5p
	FBgn0030417	1	lst-miR-n101-5p
	FBgn0003900	1	lst-miR-n174-3p
	FBgn0031645	1	lst-miR-n96-5p
	FBgn0261722	1	lst-miR-n145-3p
	FBgn0086365	1	lst-miR-n178-3p
	FBgn0029896	1	lst-miR-n144-3p
	FBgn0052066	1	lst-miR-n25-5p
	FBgn0037842	1	lst-miR-n75-5p
	FBgn0023388	1	lst-miR-n198-3p
	FBgn0027567	1	lst-miR-n189-3p
	FBgn0001257	1	lst-miR-n11-5p
	FBgn0029587	1	lst-miR-n67-5p
	FBgn0036116	1	lst-miR-n11-5p
	FBgn0020372	1	lst-miR-n63-5p
	FBgn0051720	1	lst-miR-n144-3p
	FBgn0030343	1	lst-miR-n97-5p
	FBgn0038421	1	lst-miR-n130-5p
	FBgn0029702	1	lst-miR-n3-5p
	FBgn0010333	1	lst-miR-n67-5p
	FBgn0002719	1	lst-miR-n21-5p
	FBgn0029975	1	lst-miR-n227-3p
	FBgn0261602	1	lst-miR-n207-3p
	FBgn0005564	1	lst-miR-n141-3p
	FBgn0087008	1	lst-miR-n55-5p
	FBgn0020653	1	lst-miR-n190-3p
	FBgn0024944	1	lst-miR-n62-5p
	FBgn0010105	1	lst-miR-n213-3p
	FBgn0020439	1	lst-miR-n56-5p
	FBgn0038540	1	lst-miR-n151-3p
	FBgn0037536	1	lst-miR-n214-3p
	FBgn0032900	1	lst-miR-n21-5p
	FBgn0032010	1	lst-miR-n156-3p
	FBgn0023416	1	lst-miR-n189-3p
	FBgn0008651	1	lst-miR-n172-3p
	FBgn0034210	1	lst-miR-n91-5p
	FBgn0028734	1	lst-miR-n145-3p
	FBgn0039752	1	lst-miR-n174-3p
	FBgn0036705	1	lst-miR-n212-3p
	FBgn0015919	1	lst-miR-n25-5p
	FBgn0037364	1	lst-miR-n152-3p
	FBgn0261477	1	lst-miR-n229-3p
	FBgn0034968	1	lst-miR-n31-5p
	FBgn0261954	1	lst-miR-n101-5p
	FBgn0011586	1	lst-miR-n175-3p
	FBgn0052720	1	lst-miR-n48-5p
	FBgn0032394	1	lst-miR-n43-5p
	FBgn0002413	1	lst-miR-n41-5p
	FBgn0013348	1	lst-miR-n190-3p
	FBgn0264075	1	lst-miR-n167-3p
	FBgn0051268	1	lst-miR-n165-3p
	FBgn0033153	1	lst-miR-n1-3p
	FBgn0053993	1	lst-miR-n245-3p
	FBgn0044823	1	lst-miR-n83-5p
	FBgn0001297	1	lst-miR-n19-5p
	FBgn0026592	1	lst-miR-n131-5p
	FBgn0033210	1	lst-miR-n187-3p
	FBgn0031006	1	lst-miR-n189-3p
	FBgn0032748	1	lst-miR-n76-5p
	FBgn0032147	1	lst-miR-n190-3p
	FBgn0052666	1	lst-miR-n199-3p
	FBgn0032513	1	lst-miR-n76-5p
	FBgn0010768	1	lst-miR-n32-5p
	FBgn0064126	1	lst-miR-n11-5p
	FBgn0034644	1	lst-miR-n212-3p
	FBgn0030569	1	lst-miR-n3-5p
	FBgn0004649	1	lst-miR-n245-3p
	FBgn0004368	1	lst-miR-n92-5p
	FBgn0031832	1	lst-miR-n75-5p
	FBgn0027375	1	lst-miR-n216-3p
	FBgn0035405	1	lst-miR-n141-3p
	FBgn0027498	1	lst-miR-n216-3p
	FBgn0031735	1	lst-miR-n66-5p
	FBgn0000416	1	lst-miR-n231-3p
	FBgn0011204	1	lst-miR-n144-3p
	FBgn0263984	1	lst-miR-n102-5p
	FBgn0264078	1	lst-miR-n152-3p
	FBgn0025743	1	lst-miR-n229-3p
	FBgn0043792	1	lst-miR-n151-3p
	FBgn0034535	1	lst-miR-n11-5p
	FBgn0261647	1	lst-miR-n43-5p
	FBgn0040508	1	lst-miR-n227-3p
	FBgn0262559	1	lst-miR-n11-5p
	FBgn0035308	1	lst-miR-n144-3p
	FBgn0011823	1	lst-miR-n92-5p
	FBgn0262030	1	lst-miR-n20-5p
	FBgn0028746	1	lst-miR-n21-5p
	FBgn0023549	1	lst-miR-n148-3p
	FBgn0029082	1	lst-miR-n177-3p
	FBgn0020510	1	lst-miR-n221-3p
	FBgn0031770	1	lst-miR-n12-5p
	FBgn0039038	1	lst-miR-n141-3p
	FBgn0030766	1	lst-miR-n215-3p
	FBgn0051559	1	lst-miR-n222-3p
	FBgn0016131	1	lst-miR-n162-3p
	FBgn0037856	1	lst-miR-n214-3p
	FBgn0013973	1	lst-miR-n121-5p
	FBgn0263606	1	lst-miR-n214-3p
	FBgn0026533	1	lst-miR-n215-3p
	FBgn0031020	1	lst-miR-n48-5p
	FBgn0026077	1	lst-miR-n65-5p
	FBgn0036741	1	lst-miR-n143-3p
	FBgn0037563	1	lst-miR-n242-3p
	FBgn0021738	1	lst-miR-n4-3p
	FBgn0032921	1	lst-miR-n151-3p
	FBgn0028955	1	lst-miR-n246-3p
	FBgn0044419	1	lst-miR-n199-3p
	FBgn0051414	1	lst-miR-n4-3p
	FBgn0004880	1	lst-miR-n82-5p
	FBgn0037081	1	lst-miR-n97-5p
	FBgn0086673	1	lst-miR-n180-3p
	FBgn0014143	1	lst-miR-n151-3p
	FBgn0025790	1	lst-miR-n221-3p
	FBgn0030049	1	lst-miR-n1-3p
	FBgn0000499	1	lst-miR-n212-3p
	FBgn0003716	1	lst-miR-n121-5p
	FBgn0261058	1	lst-miR-n229-3p
	FBgn0039748	1	lst-miR-n214-3p
	FBgn0031443	1	lst-miR-n41-5p
	FBgn0086443	1	lst-miR-n229-3p
	FBgn0003430	1	lst-miR-n229-3p
	FBgn0040752	1	lst-miR-n59-5p
	FBgn0027085	1	lst-miR-n208-3p
	FBgn0034499	1	lst-miR-n191-3p
	FBgn0037697	1	lst-miR-n245-3p
	FBgn0259719	1	lst-miR-n182-3p
	FBgn0031842	1	lst-miR-n62-5p
	FBgn0243486	1	lst-miR-n243-3p
	FBgn0052319	1	lst-miR-n201-3p
	FBgn0051949	1	lst-miR-n104-5p
	FBgn0029922	1	lst-miR-n119-5p
	FBgn0030306	1	lst-miR-n156-3p
	FBgn0031061	1	lst-miR-n155-3p
	FBgn0260632	1	lst-miR-n81-5p
	FBgn0039633	1	lst-miR-n66-5p
	FBgn0039830	1	lst-miR-n141-3p
	FBgn0033232	1	lst-miR-n1-3p
	FBgn0263271	1	lst-miR-n89-5p
	FBgn0040007	1	lst-miR-n54-5p
	FBgn0036044	1	lst-miR-n70-5p
	FBgn0035638	1	lst-miR-n172-3p
	FBgn0001185	1	lst-miR-n152-3p
	FBgn0029974	1	lst-miR-n151-3p
	FBgn0021795	1	lst-miR-n55-5p
	FBgn0025549	1	lst-miR-n101-5p
	FBgn0036911	1	lst-miR-n151-3p
	FBgn0035872	1	lst-miR-n151-3p
	FBgn0039109	1	lst-miR-n152-3p
	FBgn0037492	1	lst-miR-n151-3p
	FBgn0000183	1	lst-miR-n49-5p
	FBgn0037347	1	lst-miR-n75-5p
	FBgn0265784	1	lst-miR-n71-5p
	FBgn0264386	1	lst-miR-n189-3p
	FBgn0026566	1	lst-miR-n212-3p
	FBgn0027616	1	lst-miR-n162-3p
	FBgn0050420	1	lst-miR-n41-5p
	FBgn0000251	1	lst-miR-n4-3p
	FBgn0027574	1	lst-miR-n48-5p
	FBgn0003429	1	lst-miR-n79-5p
	FBgn0028481	1	lst-miR-n92-5p
	FBgn0035735	1	lst-miR-n144-3p
	FBgn0031031	1	lst-miR-n21-5p
	FBgn0035975	1	lst-miR-n56-5p
	FBgn0035179	1	lst-miR-n22-5p
	FBgn0000611	1	lst-miR-n194-3p
	FBgn0039532	1	lst-miR-n3-5p
	FBgn0040208	1	lst-miR-n201-3p
	FBgn0260223	1	lst-miR-n79-5p
	FBgn0035581	1	lst-miR-n170-3p
	FBgn0031089	1	lst-miR-n42-5p
	FBgn0030738	1	lst-miR-n191-3p
	FBgn0036778	1	lst-miR-n81-5p
	FBgn0036516	1	lst-miR-n21-5p
	FBgn0038826	1	lst-miR-n101-5p
	FBgn0025725	1	lst-miR-n177-3p
	FBgn0033029	1	lst-miR-n180-3p
	FBgn0052313	1	lst-miR-n93-5p
	FBgn0032688	1	lst-miR-n198-3p
	FBgn0005592	1	lst-miR-n151-3p
	FBgn0032259	1	lst-miR-n7-5p
	FBgn0266100	1	lst-miR-n32-5p
	FBgn0003870	1	lst-miR-n93-5p
	FBgn0001296	1	lst-miR-n170-3p
	FBgn0034286	1	lst-miR-n229-3p
	FBgn0011837	1	lst-miR-n85-5p
	FBgn0037375	1	lst-miR-n191-3p
	FBgn0037416	1	lst-miR-n221-3p
	FBgn0032817	1	lst-miR-n45-5p
	FBgn0033597	1	lst-miR-n97-5p
	FBgn0051342	1	lst-miR-n11-5p
	FBgn0022382	1	lst-miR-n101-5p
	FBgn0020765	1	lst-miR-n229-3p
	FBgn0000055	1	lst-miR-n25-5p
	FBgn0024985	1	lst-miR-n150-3p
	FBgn0038892	1	lst-miR-n224-3p
	FBgn0259722	1	lst-miR-n229-3p
	FBgn0029676	1	lst-miR-n216-3p
	FBgn0265968	1	lst-miR-n182-3p
	FBgn0038398	1	lst-miR-n45-5p
	FBgn0261445	1	lst-miR-n144-3p
	FBgn0029762	1	lst-miR-n175-3p
	FBgn0000045	1	lst-miR-n7-5p
	FBgn0032364	1	lst-miR-n75-5p
	FBgn0026602	1	lst-miR-n151-3p
	FBgn0034400	1	lst-miR-n152-3p
	FBgn0040726	1	lst-miR-n137-5p
	FBgn0027342	1	lst-miR-n170-3p
	FBgn0023535	1	lst-miR-n11-5p
	FBgn0030350	1	lst-miR-n57-5p
	FBgn0029152	1	lst-miR-n154-3p
	FBgn0035435	1	lst-miR-n87-5p
	FBgn0041092	1	lst-miR-n191-3p
	FBgn0015372	1	lst-miR-n55-5p
	FBgn0263930	1	lst-miR-n152-3p
	FBgn0036259	1	lst-miR-n45-5p
	FBgn0033769	1	lst-miR-n255-3p
	FBgn0034854	1	lst-miR-n199-3p
	FBgn0029709	1	lst-miR-n48-5p
	FBgn0030301	1	lst-miR-n11-5p
	FBgn0260399	1	lst-miR-n121-5p
	FBgn0011236	1	lst-miR-n127-5p
	FBgn0033679	1	lst-miR-n151-3p
	FBgn0038422	1	lst-miR-n151-3p
	FBgn0052103	1	lst-miR-n81-5p
	FBgn0010329	1	lst-miR-n221-3p
	FBgn0027786	1	lst-miR-n218-3p
	FBgn0026620	1	lst-miR-n182-3p
	FBgn0050378	1	lst-miR-n67-5p
	FBgn0025388	1	lst-miR-n172-3p
	FBgn0003463	1	lst-miR-n172-3p
	FBgn0039126	1	lst-miR-n245-3p
	FBgn0037146	1	lst-miR-n45-5p
	FBgn0259922	1	lst-miR-n91-5p
	FBgn0016041	1	lst-miR-n101-5p
	FBgn0031988	1	lst-miR-n214-3p
	FBgn0004687	1	lst-miR-n231-3p
	FBgn0032052	1	lst-miR-n54-5p
	FBgn0031969	1	lst-miR-n221-3p
	FBgn0004646	1	lst-miR-n76-5p
	FBgn0033687	1	lst-miR-n48-5p
	FBgn0031164	1	lst-miR-n12-5p
	FBgn0260230	1	lst-miR-n151-3p
	FBgn0000039	1	lst-miR-n153-3p
	FBgn0037890	1	lst-miR-n189-3p
	FBgn0067783	1	lst-miR-n76-5p
	FBgn0015806	1	lst-miR-n41-5p
	FBgn0037746	1	lst-miR-n67-5p
	FBgn0034410	1	lst-miR-n41-5p
	FBgn0000179	1	lst-miR-n143-3p
	FBgn0004369	1	lst-miR-n88-5p
	FBgn0050274	1	lst-miR-n212-3p
	FBgn0031760	1	lst-miR-n11-5p
	FBgn0040230	1	lst-miR-n201-3p
	FBgn0039056	1	lst-miR-n103-5p
	FBgn0047114	1	lst-miR-n98-5p
	FBgn0264600	1	lst-miR-n164-3p
	FBgn0036576	1	lst-miR-n59-5p
	FBgn0051516	1	lst-miR-n148-3p
	FBgn0033566	1	lst-miR-n189-3p
	FBgn0262820	1	lst-miR-n54-5p
	FBgn0004607	1	lst-miR-n65-5p
	FBgn0015324	1	lst-miR-n46-5p
	FBgn0039521	1	lst-miR-n104-5p
	FBgn0036496	1	lst-miR-n144-3p
	FBgn0026315	1	lst-miR-n221-3p
	FBgn0038986	1	lst-miR-n221-3p
	FBgn0000490	1	lst-miR-n172-3p
	FBgn0030269	1	lst-miR-n189-3p
	FBgn0051812	1	lst-miR-n191-3p
	FBgn0031459	1	lst-miR-n187-3p
	FBgn0032979	1	lst-miR-n190-3p
	FBgn0030495	1	lst-miR-n139-3p
	FBgn0043806	1	lst-miR-n93-5p
	FBgn0051637	1	lst-miR-n96-5p
	FBgn0038098	1	lst-miR-n213-3p
	FBgn0033953	1	lst-miR-n1-3p
	FBgn0032538	1	lst-miR-n195-3p
	FBgn0037950	1	lst-miR-n182-3p
	FBgn0053704	1	lst-miR-n215-3p
	FBgn0030400	1	lst-miR-n8-5p
	FBgn0004359	1	lst-miR-n40-5p
	FBgn0040239	1	lst-miR-n81-5p
	FBgn0015542	1	lst-miR-n81-5p
	FBgn0040286	1	lst-miR-n198-3p
	FBgn0028541	1	lst-miR-n231-3p
	FBgn0031220	1	lst-miR-n99-5p
	FBgn0027620	1	lst-miR-n190-3p
	FBgn0036874	1	lst-miR-n39-5p
	FBgn0033196	1	lst-miR-n7-5p
	FBgn0037456	1	lst-miR-n48-5p
	FBgn0038571	1	lst-miR-n167-3p
	FBgn0032314	1	lst-miR-n46-5p
	FBgn0037635	1	lst-miR-n103-5p
	FBgn0004552	1	lst-miR-n194-3p
	FBgn0264848	1	lst-miR-n151-3p
	FBgn0263033	1	lst-miR-n170-3p
	FBgn0027358	1	lst-miR-n43-5p
	FBgn0029697	1	lst-miR-n76-5p
	FBgn0028572	1	lst-miR-n152-3p
	FBgn0015625	1	lst-miR-n76-5p
	FBgn0261882	1	lst-miR-n216-3p
	FBgn0039358	1	lst-miR-n231-3p
	FBgn0026192	1	lst-miR-n144-3p
	FBgn0052645	1	lst-miR-n59-5p
	FBgn0033365	1	lst-miR-n201-3p
	FBgn0033421	1	lst-miR-n43-5p
	FBgn0260003	1	lst-miR-n140-3p
	FBgn0046258	1	lst-miR-n175-3p
	FBgn0037147	1	lst-miR-n82-5p
	FBgn0013995	1	lst-miR-n151-3p
	FBgn0039818	1	lst-miR-n54-5p
	FBgn0037705	1	lst-miR-n201-3p
	FBgn0015374	1	lst-miR-n81-5p
	FBgn0044050	1	lst-miR-n151-3p
	FBgn0026252	1	lst-miR-n3-5p
	FBgn0025682	1	lst-miR-n201-3p
	FBgn0265762	1	lst-miR-n41-5p
	FBgn0030612	1	lst-miR-n221-3p
	FBgn0001085	1	lst-miR-n144-3p
	FBgn0040322	1	lst-miR-n225-3p
	FBgn0263078	1	lst-miR-n216-3p
	FBgn0032475	1	lst-miR-n11-5p
	FBgn0261537	1	lst-miR-n80-5p
	FBgn0004569	1	lst-miR-n46-5p
	FBgn0030806	1	lst-miR-n167-3p
	FBgn0038790	1	lst-miR-n189-3p
	FBgn0053145	1	lst-miR-n4-5p
	FBgn0266098	1	lst-miR-n112-5p
	FBgn0028866	1	lst-miR-n43-5p
	FBgn0086346	1	lst-miR-n2-1-5p
	FBgn0062517	1	lst-miR-n84-5p
	FBgn0259699	1	lst-miR-n229-3p
	FBgn0051163	1	lst-miR-n156-3p
	FBgn0040366	1	lst-miR-n76-5p
	FBgn0032730	1	lst-miR-n97-5p
	FBgn0262732	1	lst-miR-n201-3p
	FBgn0037547	1	lst-miR-n139-3p
	FBgn0036030	1	lst-miR-n144-3p
	FBgn0035528	1	lst-miR-n242-3p
	FBgn0050462	1	lst-miR-n54-5p
	FBgn0037659	1	lst-miR-n59-5p
	FBgn0032080	1	lst-miR-n231-3p
	FBgn0030183	1	lst-miR-n189-3p
	FBgn0085280	1	lst-miR-n196-3p
	FBgn0036934	1	lst-miR-n201-3p
	FBgn0023130	1	lst-miR-n151-3p
	FBgn0034923	1	lst-miR-n107-5p
	FBgn0033668	1	lst-miR-n14-5p
	FBgn0033989	1	lst-miR-n148-3p
	FBgn0003134	1	lst-miR-n3-5p
	FBgn0036851	1	lst-miR-n66-5p
	FBgn0263197	1	lst-miR-n212-3p
	FBgn0004797	1	lst-miR-n64-5p
	FBgn0040355	1	lst-miR-n87-5p
	FBgn0015571	2	lst-miR-n2-1-3p,lst-miR-n2-2-3p
	FBgn0030674	2	lst-miR-n2-1-3p,lst-miR-n2-2-3p
	FBgn0061362	2	lst-miR-n3-5p,lst-miR-n76-5p
	FBgn0031885	2	lst-miR-n13-1-5p,lst-miR-n13-2-5p
	FBgn0028979	2	lst-miR-n86-1-5p,lst-miR-n86-2-5p
	FBgn0250910	2	lst-miR-n2-1-3p,lst-miR-n2-2-3p
	FBgn0263351	2	lst-miR-n165-3p,lst-miR-n231-3p
	FBgn0266438	2	lst-miR-n55-5p,lst-miR-n241-3p
	FBgn0085219	2	lst-miR-n86-1-5p,lst-miR-n86-2-5p
	FBgn0036223	2	lst-miR-n2-1-3p,lst-miR-n2-2-3p
	FBgn0000578	2	lst-miR-n3-5p,lst-miR-n172-3p
	FBgn0266019	2	lst-miR-n191-3p,lst-miR-n199-3p
	FBgn0010350	2	lst-miR-n168-3p,lst-miR-n172-3p
	FBgn0030992	2	lst-miR-n13-1-5p,lst-miR-n13-2-5p
	FBgn0029840	2	lst-miR-n151-3p,lst-miR-n189-3p
	FBgn0262733	2	lst-miR-n106-5p,lst-miR-n226-3p
	FBgn0033309	2	lst-miR-n2-1-3p,lst-miR-n2-2-3p
	FBgn0085414	2	lst-miR-n4-3p,lst-miR-n229-3p
	FBgn0003249	2	lst-miR-n168-3p,lst-miR-n172-3p
	FBgn0020224	2	lst-miR-n102-5p,lst-miR-n214-3p
	FBgn0051660	2	lst-miR-n7-5p,lst-miR-n81-5p
	FBgn0040377	2	lst-miR-n12-5p,lst-miR-n190-3p
	FBgn0040393	2	lst-miR-n175-3p,lst-miR-n227-3p
	FBgn0051363	2	lst-miR-n59-5p,lst-miR-n152-3p
	FBgn0005617	2	lst-miR-n94-5p,lst-miR-n194-3p
	FBgn0030482	2	lst-miR-n13-1-5p,lst-miR-n13-2-5p
	FBgn0259173	2	lst-miR-n86-1-5p,lst-miR-n86-2-5p
	FBgn0037326	2	lst-miR-n55-5p,lst-miR-n157-3p
	FBgn0031515	2	lst-miR-n102-5p,lst-miR-n184-3p
	FBgn0035207	2	lst-miR-n106-5p,lst-miR-n226-3p
	FBgn0260451	2	lst-miR-n114-5p,lst-miR-n221-3p
	FBgn0263117	2	lst-miR-n55-5p,lst-miR-n76-5p
	FBgn0011747	2	lst-miR-n3-3p,lst-miR-n77-5p
	FBgn0021750	2	lst-miR-n55-5p,lst-miR-n218-3p
	FBgn0038542	2	lst-miR-n2-1-3p,lst-miR-n2-2-3p
	FBgn0004875	2	lst-miR-n21-5p,lst-miR-n71-5p
	FBgn0053129	2	lst-miR-n90-5p,lst-miR-n198-3p
	FBgn0036752	2	lst-miR-n9-5p,lst-miR-n182-3p
	FBgn0262518	2	lst-miR-n3-3p,lst-miR-n77-5p
	FBgn0040651	2	lst-miR-n86-1-5p,lst-miR-n86-2-5p
	FBgn0000157	2	lst-miR-n13-1-5p,lst-miR-n13-2-5p
	FBgn0085245	2	lst-miR-n12-5p,lst-miR-n190-3p
	FBgn0261397	2	lst-miR-n41-5p,lst-miR-n165-3p
	FBgn0027453	2	lst-miR-n16-5p,lst-miR-n76-5p
	FBgn0003499	2	lst-miR-n2-1-3p,lst-miR-n2-2-3p
	FBgn0052111	2	lst-miR-n76-5p,lst-miR-n192-3p
	FBgn0264299	2	lst-miR-n12-5p,lst-miR-n190-3p
	FBgn0028662	2	lst-miR-n2-1-3p,lst-miR-n2-2-3p
	FBgn0039861	2	lst-miR-n62-5p,lst-miR-n215-3p
	FBgn0039249	2	lst-miR-n43-5p,lst-miR-n221-3p
	FBgn0035371	2	lst-miR-n37-1-5p,lst-miR-n37-2-5p
	FBgn0039632	2	lst-miR-n76-5p,lst-miR-n255-3p
	FBgn0031835	2	lst-miR-n13-1-5p,lst-miR-n13-2-5p
	FBgn0035923	2	lst-miR-n55-5p,lst-miR-n201-3p
	FBgn0039116	2	lst-miR-n86-1-5p,lst-miR-n86-2-5p
	FBgn0264693	2	lst-miR-n106-5p,lst-miR-n226-3p
	FBgn0031064	2	lst-miR-n138-1-3p,lst-miR-n138-2-3p
	FBgn0031602	2	lst-miR-n144-3p,lst-miR-n165-3p
	FBgn0003741	2	lst-miR-n121-5p,lst-miR-n170-3p
	FBgn0020251	2	lst-miR-n41-5p,lst-miR-n187-3p
	FBgn0266137	2	lst-miR-n3-5p,lst-miR-n223-3p
	FBgn0035538	2	lst-miR-n168-3p,lst-miR-n172-3p
	FBgn0002973	2	lst-miR-n164-3p,lst-miR-n232-3p
	FBgn0039149	2	lst-miR-n201-3p,lst-miR-n221-3p
	FBgn0015766	2	lst-miR-n106-5p,lst-miR-n226-3p
	FBgn0020412	2	lst-miR-n6-3p,lst-miR-n45-5p
	FBgn0266445	2	lst-miR-n172-3p,lst-miR-n214-3p
	FBgn0001228	2	lst-miR-n1-3p,lst-miR-n55-5p
	FBgn0037624	2	lst-miR-n2-1-3p,lst-miR-n2-2-3p
	FBgn0037526	2	lst-miR-n165-3p,lst-miR-n214-3p
	FBgn0031145	2	lst-miR-n151-3p,lst-miR-n198-3p
	FBgn0038201	2	lst-miR-n81-5p,lst-miR-n225-3p
	FBgn0039213	2	lst-miR-n106-5p,lst-miR-n226-3p
	FBgn0025387	2	lst-miR-n168-3p,lst-miR-n172-3p
	FBgn0053096	2	lst-miR-n63-5p,lst-miR-n76-5p
	FBgn0040153	2	lst-miR-n106-5p,lst-miR-n226-3p
	FBgn0030617	2	lst-miR-n13-1-5p,lst-miR-n13-2-5p
	FBgn0001139	2	lst-miR-n48-5p,lst-miR-n65-5p
	FBgn0266538	2	lst-miR-n229-3p,lst-miR-n245-3p
	FBgn0035132	2	lst-miR-n190-3p,lst-miR-n221-3p
	FBgn0024555	2	lst-miR-n13-1-5p,lst-miR-n13-2-5p
	FBgn0042111	2	lst-miR-n54-5p,lst-miR-n102-5p
	FBgn0036892	2	lst-miR-n184-3p,lst-miR-n196-3p
	FBgn0028408	2	lst-miR-n115-5p,lst-miR-n172-3p
	FBgn0033364	2	lst-miR-n28-1-5p,lst-miR-n28-2-5p
	FBgn0014163	2	lst-miR-n4-3p,lst-miR-n212-3p
	FBgn0260231	2	lst-miR-n151-3p,lst-miR-n214-3p
	FBgn0030893	2	lst-miR-n55-5p,lst-miR-n201-3p
	FBgn0034266	2	lst-miR-n11-5p,lst-miR-n191-3p
	FBgn0263416	2	lst-miR-n201-3p,lst-miR-n215-3p
	FBgn0011661	2	lst-miR-n155-3p,lst-miR-n212-3p
	FBgn0001099	2	lst-miR-n48-5p,lst-miR-n189-3p
	FBgn0260454	2	lst-miR-n45-5p,lst-miR-n255-3p
	FBgn0031574	2	lst-miR-n139-3p,lst-miR-n191-3p
	FBgn0035710	2	lst-miR-n12-5p,lst-miR-n190-3p
	FBgn0260964	2	lst-miR-n62-5p,lst-miR-n201-3p
	FBgn0011305	2	lst-miR-n106-5p,lst-miR-n226-3p
	FBgn0085350	2	lst-miR-n141-3p,lst-miR-n172-3p
	FBgn0003450	2	lst-miR-n174-3p,lst-miR-n189-3p
	FBgn0260222	2	lst-miR-n67-5p,lst-miR-n167-3p
	FBgn0029814	2	lst-miR-n168-3p,lst-miR-n172-3p
	FBgn0083949	2	lst-miR-n86-1-5p,lst-miR-n86-2-5p
	FBgn0036952	2	lst-miR-n168-3p,lst-miR-n172-3p
	FBgn0000405	2	lst-miR-n191-3p,lst-miR-n212-3p
	FBgn0037468	2	lst-miR-n55-5p,lst-miR-n201-3p
	FBgn0030100	2	lst-miR-n2-1-3p,lst-miR-n2-2-3p
	FBgn0085433	2	lst-miR-n4-3p,lst-miR-n212-3p
	FBgn0052150	2	lst-miR-n22-5p,lst-miR-n172-3p
	FBgn0011277	2	lst-miR-n2-1-3p,lst-miR-n2-2-3p
	FBgn0259170	2	lst-miR-n94-5p,lst-miR-n182-3p
	FBgn0261522	2	lst-miR-n38-5p,lst-miR-n212-3p
	FBgn0038494	2	lst-miR-n37-1-5p,lst-miR-n37-2-5p
	FBgn0027539	2	lst-miR-n2-1-3p,lst-miR-n2-2-3p
	FBgn0000556	2	lst-miR-n106-5p,lst-miR-n226-3p
	FBgn0003009	2	lst-miR-n197-3p,lst-miR-n242-3p
	FBgn0259163	2	lst-miR-n168-3p,lst-miR-n172-3p
	FBgn0037515	2	lst-miR-n175-3p,lst-miR-n201-3p
	FBgn0027108	2	lst-miR-n174-3p,lst-miR-n189-3p
	FBgn0030406	2	lst-miR-n2-1-3p,lst-miR-n2-2-3p
	FBgn0083940	2	lst-miR-n2-1-3p,lst-miR-n2-2-3p
	FBgn0043796	2	lst-miR-n60-5p,lst-miR-n201-3p
	FBgn0266175	2	lst-miR-n12-5p,lst-miR-n190-3p
	FBgn0263042	2	lst-miR-n21-5p,lst-miR-n152-3p
	FBgn0053202	2	lst-miR-n172-3p,lst-miR-n227-3p
	FBgn0036828	2	lst-miR-n60-5p,lst-miR-n102-5p
	FBgn0044826	2	lst-miR-n13-1-5p,lst-miR-n13-2-5p
	FBgn0003028	2	lst-miR-n145-3p,lst-miR-n229-3p
	FBgn0001105	2	lst-miR-n66-5p,lst-miR-n191-3p
	FBgn0031746	2	lst-miR-n13-1-5p,lst-miR-n13-2-5p
	FBgn0086910	2	lst-miR-n21-5p,lst-miR-n152-3p
	FBgn0029873	2	lst-miR-n86-1-5p,lst-miR-n86-2-5p
	FBgn0031733	2	lst-miR-n175-3p,lst-miR-n216-3p
	FBgn0037203	2	lst-miR-n55-5p,lst-miR-n207-3p
	FBgn0053125	2	lst-miR-n9-5p,lst-miR-n151-3p
	FBgn0029686	2	lst-miR-n55-5p,lst-miR-n218-3p
	FBgn0085306	2	lst-miR-n73-5p,lst-miR-n170-3p
	FBgn0001316	2	lst-miR-n172-3p,lst-miR-n174-3p
	FBgn0020767	2	lst-miR-n37-1-5p,lst-miR-n37-2-5p
	FBgn0259918	2	lst-miR-n141-3p,lst-miR-n172-3p
	FBgn0016061	2	lst-miR-n168-3p,lst-miR-n172-3p
	FBgn0031455	2	lst-miR-n67-5p,lst-miR-n92-5p
	FBgn0037986	2	lst-miR-n106-5p,lst-miR-n226-3p
	FBgn0030913	2	lst-miR-n6-3p,lst-miR-n52-5p
	FBgn0052855	2	lst-miR-n168-3p,lst-miR-n172-3p
	FBgn0002566	2	lst-miR-n76-5p,lst-miR-n231-3p
	FBgn0040077	2	lst-miR-n59-5p,lst-miR-n81-5p
	FBgn0051952	2	lst-miR-n13-1-5p,lst-miR-n13-2-5p
	FBgn0034606	2	lst-miR-n168-3p,lst-miR-n172-3p
	FBgn0010408	2	lst-miR-n41-5p,lst-miR-n208-3p
	FBgn0052536	2	lst-miR-n2-1-3p,lst-miR-n2-2-3p
	FBgn0037365	2	lst-miR-n175-3p,lst-miR-n245-3p
	FBgn0015519	2	lst-miR-n106-5p,lst-miR-n226-3p
	FBgn0259245	2	lst-miR-n86-1-5p,lst-miR-n86-2-5p
	FBgn0039858	2	lst-miR-n144-3p,lst-miR-n174-3p
	FBgn0036732	2	lst-miR-n86-1-5p,lst-miR-n86-2-5p
	FBgn0261259	2	lst-miR-n106-5p,lst-miR-n226-3p
	FBgn0002528	2	lst-miR-n12-5p,lst-miR-n190-3p
	FBgn0034709	2	lst-miR-n86-1-5p,lst-miR-n86-2-5p
	FBgn0035173	2	lst-miR-n13-1-5p,lst-miR-n13-2-5p
	FBgn0035772	2	lst-miR-n4-3p,lst-miR-n32-5p
	FBgn0064227	2	lst-miR-n13-1-5p,lst-miR-n13-2-5p
	FBgn0029911	2	lst-miR-n24-5p,lst-miR-n76-5p
	FBgn0020392	2	lst-miR-n76-5p,lst-miR-n195-3p
	FBgn0028991	2	lst-miR-n40-5p,lst-miR-n191-3p
	FBgn0035136	2	lst-miR-n144-3p,lst-miR-n214-3p
	FBgn0260010	2	lst-miR-n21-5p,lst-miR-n152-3p
	FBgn0011211	2	lst-miR-n114-5p,lst-miR-n192-3p
	FBgn0000579	2	lst-miR-n2-1-3p,lst-miR-n2-2-3p
	FBgn0035736	2	lst-miR-n63-5p,lst-miR-n231-3p
	FBgn0035429	2	lst-miR-n187-3p,lst-miR-n190-3p
	FBgn0261268	2	lst-miR-n105-5p,lst-miR-n190-3p
	FBgn0263982	2	lst-miR-n187-3p,lst-miR-n191-3p
	FBgn0086656	2	lst-miR-n28-1-5p,lst-miR-n28-2-5p
	FBgn0052062	2	lst-miR-n168-3p,lst-miR-n172-3p
	FBgn0020618	2	lst-miR-n7-5p,lst-miR-n62-5p
	FBgn0041105	2	lst-miR-n28-1-5p,lst-miR-n28-2-5p
	FBgn0027654	2	lst-miR-n25-5p,lst-miR-n212-3p
	FBgn0261612	2	lst-miR-n55-5p,lst-miR-n201-3p
	FBgn0034903	2	lst-miR-n37-1-5p,lst-miR-n37-2-5p
	FBgn0026634	2	lst-miR-n3-3p,lst-miR-n77-5p
	FBgn0000535	2	lst-miR-n175-3p,lst-miR-n214-3p
	FBgn0259202	2	lst-miR-n39-5p,lst-miR-n74-5p
	FBgn0051388	2	lst-miR-n7-5p,lst-miR-n229-3p
	FBgn0041004	2	lst-miR-n194-3p,lst-miR-n231-3p
	FBgn0037313	2	lst-miR-n76-5p,lst-miR-n174-3p
	FBgn0031844	2	lst-miR-n91-5p,lst-miR-n144-3p
	FBgn0046689	2	lst-miR-n13-1-5p,lst-miR-n13-2-5p
	FBgn0030459	2	lst-miR-n12-5p,lst-miR-n190-3p
	FBgn0039172	2	lst-miR-n28-1-5p,lst-miR-n28-2-5p
	FBgn0039465	2	lst-miR-n2-1-3p,lst-miR-n2-2-3p
	FBgn0039078	2	lst-miR-n37-1-5p,lst-miR-n37-2-5p
	FBgn0014029	2	lst-miR-n55-5p,lst-miR-n201-3p
	FBgn0050275	2	lst-miR-n1-3p,lst-miR-n121-5p
	FBgn0034411	2	lst-miR-n37-1-5p,lst-miR-n37-2-5p
	FBgn0040384	2	lst-miR-n168-3p,lst-miR-n172-3p
	FBgn0264515	2	lst-miR-n41-5p,lst-miR-n49-5p
	FBgn0261704	2	lst-miR-n168-3p,lst-miR-n172-3p
	FBgn0085337	2	lst-miR-n2-1-3p,lst-miR-n2-2-3p
	FBgn0036585	2	lst-miR-n9-5p,lst-miR-n189-3p
	FBgn0023441	2	lst-miR-n145-3p,lst-miR-n201-3p
	FBgn0261803	2	lst-miR-n59-5p,lst-miR-n141-3p
	FBgn0029935	2	lst-miR-n60-5p,lst-miR-n151-3p
	FBgn0016797	2	lst-miR-n20-5p,lst-miR-n21-5p
	FBgn0038147	2	lst-miR-n106-5p,lst-miR-n226-3p
	FBgn0031519	2	lst-miR-n20-5p,lst-miR-n208-3p
	FBgn0052372	2	lst-miR-n62-5p,lst-miR-n68-5p
	FBgn0036294	2	lst-miR-n13-1-5p,lst-miR-n13-2-5p
	FBgn0262743	2	lst-miR-n144-3p,lst-miR-n188-3p
	FBgn0261245	2	lst-miR-n174-3p,lst-miR-n214-3p
	FBgn0039595	2	lst-miR-n12-5p,lst-miR-n190-3p
	FBgn0261551	2	lst-miR-n198-3p,lst-miR-n229-3p
	FBgn0030451	2	lst-miR-n41-5p,lst-miR-n242-3p
	FBgn0030529	2	lst-miR-n168-3p,lst-miR-n172-3p
	FBgn0002781	2	lst-miR-n44-5p,lst-miR-n224-3p
	FBgn0013799	2	lst-miR-n86-1-5p,lst-miR-n86-2-5p
	FBgn0034136	2	lst-miR-n37-1-5p,lst-miR-n37-2-5p
	FBgn0261383	2	lst-miR-n168-3p,lst-miR-n172-3p
	FBgn0024365	2	lst-miR-n21-5p,lst-miR-n48-5p
	FBgn0033261	2	lst-miR-n144-3p,lst-miR-n218-3p
	FBgn0259178	2	lst-miR-n189-3p,lst-miR-n221-3p
	FBgn0035601	2	lst-miR-n2-1-3p,lst-miR-n2-2-3p
	FBgn0000114	2	lst-miR-n79-5p,lst-miR-n221-3p
	FBgn0262866	2	lst-miR-n184-3p,lst-miR-n227-3p
	FBgn0026873	2	lst-miR-n7-5p,lst-miR-n182-3p
	FBgn0036191	2	lst-miR-n112-5p,lst-miR-n221-3p
	FBgn0014455	2	lst-miR-n62-5p,lst-miR-n137-5p
	FBgn0031726	2	lst-miR-n40-5p,lst-miR-n175-3p
	FBgn0038619	2	lst-miR-n12-5p,lst-miR-n190-3p
	FBgn0003386	2	lst-miR-n168-3p,lst-miR-n172-3p
	FBgn0001332	2	lst-miR-n55-5p,lst-miR-n201-3p
	FBgn0261844	2	lst-miR-n162-3p,lst-miR-n216-3p
	FBgn0040571	2	lst-miR-n130-5p,lst-miR-n233-3p
	FBgn0032312	2	lst-miR-n13-1-5p,lst-miR-n13-2-5p
	FBgn0263231	2	lst-miR-n13-1-5p,lst-miR-n13-2-5p
	FBgn0051719	2	lst-miR-n16-5p,lst-miR-n62-5p
	FBgn0031044	2	lst-miR-n59-5p,lst-miR-n190-3p
	FBgn0039339	2	lst-miR-n90-5p,lst-miR-n104-5p
	FBgn0035586	2	lst-miR-n12-5p,lst-miR-n190-3p
	FBgn0033473	2	lst-miR-n46-5p,lst-miR-n151-3p
	FBgn0259240	2	lst-miR-n25-5p,lst-miR-n219-3p
	FBgn0033680	2	lst-miR-n168-3p,lst-miR-n172-3p
	FBgn0261850	2	lst-miR-n43-5p,lst-miR-n48-5p
	FBgn0023407	2	lst-miR-n40-5p,lst-miR-n207-3p
	FBgn0061200	2	lst-miR-n16-5p,lst-miR-n201-3p
	FBgn0085250	2	lst-miR-n167-3p,lst-miR-n201-3p
	FBgn0050345	2	lst-miR-n144-3p,lst-miR-n151-3p
	FBgn0262730	2	lst-miR-n1-3p,lst-miR-n7-5p
	FBgn0005640	2	lst-miR-n152-3p,lst-miR-n231-3p
	FBgn0030592	2	lst-miR-n12-5p,lst-miR-n190-3p
	FBgn0039427	2	lst-miR-n168-3p,lst-miR-n172-3p
	FBgn0262740	2	lst-miR-n168-3p,lst-miR-n172-3p
	FBgn0010197	2	lst-miR-n191-3p,lst-miR-n216-3p
	FBgn0250788	2	lst-miR-n174-3p,lst-miR-n189-3p
	FBgn0036789	2	lst-miR-n20-5p,lst-miR-n32-5p
	FBgn0023076	2	lst-miR-n86-1-5p,lst-miR-n86-2-5p
	FBgn0031055	2	lst-miR-n1-3p,lst-miR-n101-5p
	FBgn0020381	2	lst-miR-n148-3p,lst-miR-n151-3p
	FBgn0034763	2	lst-miR-n86-1-5p,lst-miR-n86-2-5p
	FBgn0260793	2	lst-miR-n4-3p,lst-miR-n157-3p
	FBgn0026255	2	lst-miR-n21-5p,lst-miR-n141-3p
	FBgn0000097	2	lst-miR-n34-5p,lst-miR-n112-5p
	FBgn0023520	2	lst-miR-n2-1-3p,lst-miR-n2-2-3p
	FBgn0051760	2	lst-miR-n41-5p,lst-miR-n201-3p
	FBgn0043362	2	lst-miR-n2-1-3p,lst-miR-n2-2-3p
	FBgn0024804	2	lst-miR-n141-3p,lst-miR-n167-3p
	FBgn0001991	2	lst-miR-n45-5p,lst-miR-n199-3p
	FBgn0261861	2	lst-miR-n12-5p,lst-miR-n190-3p
	FBgn0051523	2	lst-miR-n71-5p,lst-miR-n75-5p
	FBgn0011826	2	lst-miR-n12-5p,lst-miR-n212-3p
	FBgn0037015	2	lst-miR-n44-5p,lst-miR-n156-3p
	FBgn0033166	2	lst-miR-n106-5p,lst-miR-n226-3p
	FBgn0033609	2	lst-miR-n13-1-5p,lst-miR-n13-2-5p
	FBgn0040837	2	lst-miR-n116-5p,lst-miR-n229-3p
	FBgn0028646	2	lst-miR-n60-5p,lst-miR-n199-3p
	FBgn0004390	2	lst-miR-n106-5p,lst-miR-n226-3p
	FBgn0003300	2	lst-miR-n13-1-5p,lst-miR-n13-2-5p
	FBgn0266488	2	lst-miR-n12-5p,lst-miR-n54-5p
	FBgn0264723	2	lst-miR-n2-1-3p,lst-miR-n2-2-3p
	FBgn0040780	2	lst-miR-n151-3p,lst-miR-n227-3p
	FBgn0031257	2	lst-miR-n62-5p,lst-miR-n151-3p
	FBgn0020255	2	lst-miR-n189-3p,lst-miR-n191-3p
	FBgn0022987	2	lst-miR-n106-5p,lst-miR-n226-3p
	FBgn0032666	2	lst-miR-n13-1-5p,lst-miR-n13-2-5p
	FBgn0031631	2	lst-miR-n43-5p,lst-miR-n102-5p
	FBgn0265083	2	lst-miR-n167-3p,lst-miR-n189-3p
	FBgn0039501	2	lst-miR-n168-3p,lst-miR-n172-3p
	FBgn0030276	2	lst-miR-n106-5p,lst-miR-n226-3p
	FBgn0015381	2	lst-miR-n7-5p,lst-miR-n93-5p
	FBgn0264303	2	lst-miR-n42-5p,lst-miR-n189-3p
	FBgn0010482	2	lst-miR-n40-5p,lst-miR-n227-3p
	FBgn0030457	2	lst-miR-n55-5p,lst-miR-n193-3p
	FBgn0034204	2	lst-miR-n86-1-5p,lst-miR-n86-2-5p
	FBgn0014189	2	lst-miR-n162-3p,lst-miR-n219-3p
	FBgn0034869	2	lst-miR-n55-5p,lst-miR-n201-3p
	FBgn0053181	2	lst-miR-n168-3p,lst-miR-n172-3p
	FBgn0030680	2	lst-miR-n32-5p,lst-miR-n152-3p
	FBgn0033252	2	lst-miR-n111-5p,lst-miR-n212-3p
	FBgn0035976	2	lst-miR-n221-3p,lst-miR-n229-3p
	FBgn0036143	2	lst-miR-n21-5p,lst-miR-n44-5p
	FBgn0031377	2	lst-miR-n168-3p,lst-miR-n172-3p
	FBgn0035026	2	lst-miR-n148-3p,lst-miR-n191-3p
	FBgn0263030	2	lst-miR-n45-5p,lst-miR-n187-3p
	FBgn0262738	2	lst-miR-n76-5p,lst-miR-n156-3p
	FBgn0020238	2	lst-miR-n8-5p,lst-miR-n25-5p
	FBgn0003892	2	lst-miR-n168-3p,lst-miR-n172-3p
	FBgn0050361	2	lst-miR-n13-1-5p,lst-miR-n13-2-5p
	FBgn0037766	2	lst-miR-n145-3p,lst-miR-n227-3p
	FBgn0034725	2	lst-miR-n86-1-5p,lst-miR-n86-2-5p
	FBgn0051975	2	lst-miR-n12-5p,lst-miR-n190-3p
	FBgn0264743	2	lst-miR-n45-5p,lst-miR-n221-3p
	FBgn0033484	2	lst-miR-n13-1-5p,lst-miR-n13-2-5p
	FBgn0261703	2	lst-miR-n55-5p,lst-miR-n201-3p
	FBgn0260452	2	lst-miR-n3-3p,lst-miR-n77-5p
	FBgn0033476	2	lst-miR-n106-5p,lst-miR-n226-3p
	FBgn0263773	2	lst-miR-n13-1-5p,lst-miR-n13-2-5p
	FBgn0000542	2	lst-miR-n174-3p,lst-miR-n214-3p
	FBgn0035987	2	lst-miR-n13-1-5p,lst-miR-n13-2-5p
	FBgn0003514	2	lst-miR-n2-1-3p,lst-miR-n2-2-3p
	FBgn0028982	2	lst-miR-n25-5p,lst-miR-n199-3p
	FBgn0035101	2	lst-miR-n168-3p,lst-miR-n172-3p
	FBgn0038425	2	lst-miR-n7-5p,lst-miR-n63-5p
	FBgn0024963	2	lst-miR-n13-1-5p,lst-miR-n13-2-5p
	FBgn0038197	2	lst-miR-n13-1-5p,lst-miR-n13-2-5p
	FBgn0030434	2	lst-miR-n13-1-5p,lst-miR-n13-2-5p
	FBgn0000826	2	lst-miR-n2-1-3p,lst-miR-n2-2-3p
	FBgn0000289	2	lst-miR-n13-1-5p,lst-miR-n13-2-5p
	FBgn0030391	2	lst-miR-n189-3p,lst-miR-n201-3p
	FBgn0264490	2	lst-miR-n106-5p,lst-miR-n226-3p
	FBgn0063485	2	lst-miR-n145-3p,lst-miR-n221-3p
	FBgn0013984	2	lst-miR-n106-5p,lst-miR-n226-3p
	FBgn0085385	2	lst-miR-n13-1-5p,lst-miR-n13-2-5p
	FBgn0005619	2	lst-miR-n76-5p,lst-miR-n216-3p
	FBgn0027657	2	lst-miR-n66-5p,lst-miR-n141-3p
	FBgn0030813	2	lst-miR-n62-5p,lst-miR-n151-3p
	FBgn0041629	2	lst-miR-n2-1-3p,lst-miR-n2-2-3p
	FBgn0037182	2	lst-miR-n13-1-5p,lst-miR-n13-2-5p
	FBgn0023215	2	lst-miR-n106-5p,lst-miR-n226-3p
	FBgn0029789	2	lst-miR-n12-5p,lst-miR-n190-3p
	FBgn0020497	2	lst-miR-n86-1-5p,lst-miR-n86-2-5p
	FBgn0264502	2	lst-miR-n101-5p,lst-miR-n143-3p
	FBgn0035432	2	lst-miR-n3-5p,lst-miR-n43-5p
	FBgn0085408	2	lst-miR-n9-5p,lst-miR-n196-3p
	FBgn0004227	2	lst-miR-n3-3p,lst-miR-n77-5p
	FBgn0052676	2	lst-miR-n2-1-3p,lst-miR-n2-2-3p
	FBgn0259143	2	lst-miR-n168-3p,lst-miR-n172-3p
	FBgn0033712	2	lst-miR-n157-3p,lst-miR-n232-3p
	FBgn0261562	2	lst-miR-n2-1-3p,lst-miR-n2-2-3p
	FBgn0035092	2	lst-miR-n86-1-5p,lst-miR-n86-2-5p
	FBgn0040285	2	lst-miR-n55-5p,lst-miR-n144-3p
	FBgn0036454	2	lst-miR-n106-5p,lst-miR-n226-3p
	FBgn0038606	2	lst-miR-n42-5p,lst-miR-n89-5p
	FBgn0264364	2	lst-miR-n194-3p,lst-miR-n255-3p
	FBgn0259201	2	lst-miR-n41-5p,lst-miR-n174-3p
	FBgn0025864	2	lst-miR-n21-5p,lst-miR-n190-3p
	FBgn0086704	2	lst-miR-n2-1-3p,lst-miR-n2-2-3p
	FBgn0034718	2	lst-miR-n2-1-3p,lst-miR-n2-2-3p
	FBgn0037978	2	lst-miR-n167-3p,lst-miR-n189-3p
	FBgn0264297	2	lst-miR-n12-5p,lst-miR-n190-3p
	FBgn0066304	2	lst-miR-n151-3p,lst-miR-n193-3p
	FBgn0051542	2	lst-miR-n73-5p,lst-miR-n121-5p
	FBgn0005278	2	lst-miR-n21-5p,lst-miR-n48-5p
	FBgn0038787	2	lst-miR-n21-5p,lst-miR-n91-5p
	FBgn0035331	2	lst-miR-n41-5p,lst-miR-n144-3p
	FBgn0032089	2	lst-miR-n12-5p,lst-miR-n190-3p
	FBgn0034068	2	lst-miR-n2-1-3p,lst-miR-n2-2-3p
	FBgn0030109	2	lst-miR-n12-5p,lst-miR-n190-3p
	FBgn0041342	2	lst-miR-n12-5p,lst-miR-n190-3p
	FBgn0261636	2	lst-miR-n174-3p,lst-miR-n212-3p
	FBgn0035049	2	lst-miR-n31-5p,lst-miR-n201-3p
	FBgn0262593	2	lst-miR-n41-5p,lst-miR-n57-5p
	FBgn0259211	2	lst-miR-n86-1-5p,lst-miR-n86-2-5p
	FBgn0262476	2	lst-miR-n3-5p,lst-miR-n41-5p
	FBgn0005649	2	lst-miR-n168-3p,lst-miR-n172-3p
	FBgn0039449	2	lst-miR-n144-3p,lst-miR-n201-3p
	FBgn0031150	2	lst-miR-n144-3p,lst-miR-n172-3p
	FBgn0030791	2	lst-miR-n86-1-5p,lst-miR-n86-2-5p
	FBgn0261698	2	lst-miR-n86-1-5p,lst-miR-n86-2-5p
	FBgn0031066	2	lst-miR-n37-1-5p,lst-miR-n37-2-5p
	FBgn0040918	2	lst-miR-n106-5p,lst-miR-n226-3p
	FBgn0030863	2	lst-miR-n41-5p,lst-miR-n212-3p
	FBgn0030054	2	lst-miR-n76-5p,lst-miR-n144-3p
	FBgn0032151	2	lst-miR-n4-3p,lst-miR-n141-3p
	FBgn0038603	2	lst-miR-n148-3p,lst-miR-n182-3p
	FBgn0264745	2	lst-miR-n12-5p,lst-miR-n190-3p
	FBgn0039945	2	lst-miR-n54-5p,lst-miR-n91-5p
	FBgn0000014	2	lst-miR-n144-3p,lst-miR-n151-3p
	FBgn0037555	2	lst-miR-n7-5p,lst-miR-n144-3p
	FBgn0038467	2	lst-miR-n39-5p,lst-miR-n177-3p
	FBgn0037773	2	lst-miR-n168-3p,lst-miR-n172-3p
	FBgn0001122	2	lst-miR-n13-1-5p,lst-miR-n13-2-5p
	FBgn0000633	2	lst-miR-n194-3p,lst-miR-n212-3p
	FBgn0028400	2	lst-miR-n208-3p,lst-miR-n231-3p
	FBgn0023423	2	lst-miR-n3-5p,lst-miR-n41-5p
	FBgn0032021	2	lst-miR-n37-1-5p,lst-miR-n37-2-5p
	FBgn0027492	2	lst-miR-n112-5p,lst-miR-n145-3p
	FBgn0033791	2	lst-miR-n1-3p,lst-miR-n148-3p
	FBgn0043458	2	lst-miR-n97-5p,lst-miR-n216-3p
	FBgn0035708	2	lst-miR-n41-5p,lst-miR-n85-5p
	FBgn0001078	2	lst-miR-n80-5p,lst-miR-n81-5p
	FBgn0004868	2	lst-miR-n168-3p,lst-miR-n172-3p
	FBgn0035113	2	lst-miR-n89-5p,lst-miR-n197-3p
	FBgn0037026	2	lst-miR-n168-3p,lst-miR-n172-3p
	FBgn0030266	2	lst-miR-n151-3p,lst-miR-n201-3p
	FBgn0022959	2	lst-miR-n168-3p,lst-miR-n172-3p
	FBgn0035935	2	lst-miR-n193-3p,lst-miR-n216-3p
	FBgn0030642	2	lst-miR-n174-3p,lst-miR-n214-3p
	FBgn0000259	2	lst-miR-n106-5p,lst-miR-n226-3p
	FBgn0264493	2	lst-miR-n8-5p,lst-miR-n189-3p
	FBgn0000152	2	lst-miR-n7-5p,lst-miR-n221-3p
	FBgn0263593	2	lst-miR-n2-1-5p,lst-miR-n67-5p
	FBgn0040336	2	lst-miR-n81-5p,lst-miR-n207-3p
	FBgn0003189	2	lst-miR-n12-5p,lst-miR-n190-3p
	FBgn0051522	2	lst-miR-n21-5p,lst-miR-n48-5p
	FBgn0025612	2	lst-miR-n21-5p,lst-miR-n48-5p
	FBgn0033401	2	lst-miR-n55-5p,lst-miR-n212-3p
	FBgn0015774	2	lst-miR-n145-3p,lst-miR-n191-3p
	FBgn0040318	2	lst-miR-n168-3p,lst-miR-n172-3p
	FBgn0011666	2	lst-miR-n106-5p,lst-miR-n226-3p
	FBgn0029905	2	lst-miR-n12-5p,lst-miR-n190-3p
	FBgn0035148	2	lst-miR-n12-5p,lst-miR-n190-3p
	FBgn0011828	2	lst-miR-n168-3p,lst-miR-n172-3p
	FBgn0263116	2	lst-miR-n106-5p,lst-miR-n226-3p
	FBgn0085449	2	lst-miR-n32-5p,lst-miR-n212-3p
	FBgn0030809	2	lst-miR-n4-5p,lst-miR-n172-3p
	FBgn0261573	2	lst-miR-n54-5p,lst-miR-n187-3p
	FBgn0031619	2	lst-miR-n182-3p,lst-miR-n191-3p
	FBgn0261811	2	lst-miR-n56-5p,lst-miR-n90-5p
	FBgn0039396	2	lst-miR-n2-1-3p,lst-miR-n2-2-3p
	FBgn0030984	2	lst-miR-n11-5p,lst-miR-n41-5p
	FBgn0085436	2	lst-miR-n41-5p,lst-miR-n112-5p
	FBgn0036832	2	lst-miR-n1-3p,lst-miR-n233-3p
	FBgn0013343	2	lst-miR-n106-5p,lst-miR-n226-3p
	FBgn0035850	2	lst-miR-n152-3p,lst-miR-n223-3p
	FBgn0260657	2	lst-miR-n3-3p,lst-miR-n77-5p
	FBgn0261565	2	lst-miR-n86-1-5p,lst-miR-n86-2-5p
	FBgn0026197	2	lst-miR-n67-5p,lst-miR-n194-3p
	FBgn0051495	2	lst-miR-n54-5p,lst-miR-n199-3p
	FBgn0028387	2	lst-miR-n13-1-5p,lst-miR-n13-2-5p
	FBgn0038975	2	lst-miR-n2-1-3p,lst-miR-n2-2-3p
	FBgn0053523	2	lst-miR-n21-5p,lst-miR-n162-3p
	FBgn0019925	2	lst-miR-n13-1-5p,lst-miR-n13-2-5p
	FBgn0040877	2	lst-miR-n41-5p,lst-miR-n151-3p
	FBgn0033250	2	lst-miR-n4-3p,lst-miR-n212-3p
	FBgn0004618	2	lst-miR-n2-1-3p,lst-miR-n2-2-3p
	FBgn0038535	2	lst-miR-n13-1-5p,lst-miR-n13-2-5p
	FBgn0004107	2	lst-miR-n152-3p,lst-miR-n187-3p
	FBgn0259685	2	lst-miR-n13-1-5p,lst-miR-n13-2-5p
	FBgn0028658	2	lst-miR-n75-5p,lst-miR-n191-3p
	FBgn0263387	2	lst-miR-n41-5p,lst-miR-n75-5p
	FBgn0019968	2	lst-miR-n2-1-3p,lst-miR-n2-2-3p
	FBgn0085396	2	lst-miR-n55-5p,lst-miR-n201-3p
	FBgn0004177	2	lst-miR-n49-5p,lst-miR-n100-5p
	FBgn0263994	2	lst-miR-n4-3p,lst-miR-n194-3p
	FBgn0038065	2	lst-miR-n102-5p,lst-miR-n144-3p
	FBgn0004516	2	lst-miR-n86-1-5p,lst-miR-n86-2-5p
	FBgn0261599	2	lst-miR-n106-5p,lst-miR-n226-3p
	FBgn0030530	2	lst-miR-n21-5p,lst-miR-n48-5p
	FBgn0019662	2	lst-miR-n175-3p,lst-miR-n221-3p
	FBgn0050389	2	lst-miR-n13-1-5p,lst-miR-n13-2-5p
	FBgn0029820	2	lst-miR-n41-5p,lst-miR-n231-3p
	FBgn0039257	2	lst-miR-n144-3p,lst-miR-n201-3p
	FBgn0011202	2	lst-miR-n12-5p,lst-miR-n25-5p
	FBgn0037135	2	lst-miR-n52-5p,lst-miR-n173-3p
	FBgn0259145	2	lst-miR-n13-1-5p,lst-miR-n13-2-5p
	FBgn0261262	2	lst-miR-n7-5p,lst-miR-n55-5p
	FBgn0000964	2	lst-miR-n13-1-5p,lst-miR-n13-2-5p
	FBgn0011710	2	lst-miR-n48-5p,lst-miR-n101-5p
	FBgn0017590	2	lst-miR-n41-5p,lst-miR-n142-3p
	FBgn0001090	2	lst-miR-n2-1-3p,lst-miR-n2-2-3p
	FBgn0039734	2	lst-miR-n3-5p,lst-miR-n233-3p
	FBgn0030468	2	lst-miR-n86-1-5p,lst-miR-n86-2-5p
	FBgn0261041	2	lst-miR-n168-3p,lst-miR-n172-3p
	FBgn0003205	2	lst-miR-n144-3p,lst-miR-n154-3p
	FBgn0086710	2	lst-miR-n59-5p,lst-miR-n191-3p
	FBgn0025111	2	lst-miR-n13-1-5p,lst-miR-n13-2-5p
	FBgn0000024	2	lst-miR-n154-3p,lst-miR-n197-3p
	FBgn0051279	2	lst-miR-n59-5p,lst-miR-n218-3p
	FBgn0261019	2	lst-miR-n225-3p,lst-miR-n229-3p
	FBgn0030670	2	lst-miR-n151-3p,lst-miR-n212-3p
	FBgn0261285	2	lst-miR-n21-5p,lst-miR-n197-3p
	FBgn0259733	2	lst-miR-n146-3p,lst-miR-n189-3p
	FBgn0262742	2	lst-miR-n106-5p,lst-miR-n226-3p
	FBgn0266525	2	lst-miR-n48-5p,lst-miR-n151-3p
	FBgn0000286	2	lst-miR-n182-3p,lst-miR-n189-3p
	FBgn0038499	2	lst-miR-n75-5p,lst-miR-n192-3p
	FBgn0038168	2	lst-miR-n67-5p,lst-miR-n104-5p
	FBgn0053111	2	lst-miR-n52-5p,lst-miR-n229-3p
	FBgn0029856	2	lst-miR-n21-5p,lst-miR-n48-5p
	FBgn0085351	2	lst-miR-n141-3p,lst-miR-n172-3p
	FBgn0053057	2	lst-miR-n50-5p,lst-miR-n172-3p
	FBgn0265523	2	lst-miR-n89-5p,lst-miR-n198-3p
	FBgn0015279	2	lst-miR-n106-5p,lst-miR-n226-3p
	FBgn0052600	2	lst-miR-n12-5p,lst-miR-n190-3p
	FBgn0029878	2	lst-miR-n201-3p,lst-miR-n221-3p
	FBgn0250833	2	lst-miR-n25-5p,lst-miR-n214-3p
	FBgn0000409	2	lst-miR-n13-1-5p,lst-miR-n13-2-5p
	FBgn0013753	2	lst-miR-n2-1-3p,lst-miR-n2-2-3p
	FBgn0259231	2	lst-miR-n41-5p,lst-miR-n55-5p
	FBgn0000448	2	lst-miR-n76-5p,lst-miR-n144-3p
	FBgn0262097	2	lst-miR-n2-1-3p,lst-miR-n2-2-3p
	FBgn0033638	2	lst-miR-n49-5p,lst-miR-n201-3p
	FBgn0004103	2	lst-miR-n28-1-5p,lst-miR-n28-2-5p
	FBgn0023212	2	lst-miR-n41-5p,lst-miR-n198-3p
	FBgn0003174	2	lst-miR-n28-1-5p,lst-miR-n28-2-5p
	FBgn0264090	2	lst-miR-n41-5p,lst-miR-n117-5p
	FBgn0039704	2	lst-miR-n172-3p,lst-miR-n229-3p
	FBgn0032256	2	lst-miR-n68-5p,lst-miR-n146-3p
	FBgn0034577	2	lst-miR-n144-3p,lst-miR-n212-3p
	FBgn0035622	2	lst-miR-n28-1-5p,lst-miR-n28-2-5p
	FBgn0086677	2	lst-miR-n151-3p,lst-miR-n174-3p
	FBgn0030258	2	lst-miR-n3-5p,lst-miR-n14-5p
	FBgn0259745	2	lst-miR-n8-5p,lst-miR-n41-5p
	FBgn0028427	2	lst-miR-n11-5p,lst-miR-n151-3p
	FBgn0262018	2	lst-miR-n168-3p,lst-miR-n172-3p
	FBgn0027835	2	lst-miR-n145-3p,lst-miR-n231-3p
	FBgn0038277	2	lst-miR-n79-5p,lst-miR-n221-3p
	FBgn0029768	2	lst-miR-n2-1-3p,lst-miR-n2-2-3p
	FBgn0027335	2	lst-miR-n106-5p,lst-miR-n226-3p
	FBgn0025777	2	lst-miR-n48-5p,lst-miR-n167-3p
	FBgn0033713	2	lst-miR-n2-1-3p,lst-miR-n2-2-3p
	FBgn0027521	2	lst-miR-n87-5p,lst-miR-n229-3p
	FBgn0040071	2	lst-miR-n106-5p,lst-miR-n226-3p
	FBgn0035087	2	lst-miR-n28-1-5p,lst-miR-n28-2-5p
	FBgn0014411	2	lst-miR-n131-5p,lst-miR-n233-3p
	FBgn0031758	2	lst-miR-n7-5p,lst-miR-n41-5p
	FBgn0035647	2	lst-miR-n86-1-5p,lst-miR-n86-2-5p
	FBgn0004028	2	lst-miR-n41-5p,lst-miR-n115-5p
	FBgn0035218	2	lst-miR-n85-5p,lst-miR-n151-3p
	FBgn0262974	2	lst-miR-n106-5p,lst-miR-n226-3p
	FBgn0030443	2	lst-miR-n221-3p,lst-miR-n231-3p
	FBgn0036260	2	lst-miR-n100-5p,lst-miR-n189-3p
	FBgn0262867	2	lst-miR-n147-3p,lst-miR-n189-3p
	FBgn0067622	2	lst-miR-n191-3p,lst-miR-n221-3p
	FBgn0039807	3	lst-miR-n28-1-5p,lst-miR-n28-2-5p,lst-miR-n172-3p
	FBgn0038874	3	lst-miR-n86-1-5p,lst-miR-n86-2-5p,lst-miR-n212-3p
	FBgn0039862	3	lst-miR-n3-3p,lst-miR-n77-5p,lst-miR-n215-3p
	FBgn0019686	3	lst-miR-n55-5p,lst-miR-n79-5p,lst-miR-n231-3p
	FBgn0045823	3	lst-miR-n13-1-5p,lst-miR-n13-2-5p,lst-miR-n174-3p
	FBgn0037408	3	lst-miR-n48-5p,lst-miR-n102-5p,lst-miR-n134-5p
	FBgn0050008	3	lst-miR-n86-1-5p,lst-miR-n86-2-5p,lst-miR-n177-3p
	FBgn0260431	3	lst-miR-n4-3p,lst-miR-n190-3p,lst-miR-n204-3p
	FBgn0052758	3	lst-miR-n13-1-5p,lst-miR-n13-2-5p,lst-miR-n175-3p
	FBgn0086906	3	lst-miR-n37-1-5p,lst-miR-n37-2-5p,lst-miR-n123-5p
	FBgn0025394	3	lst-miR-n168-3p,lst-miR-n172-3p,lst-miR-n191-3p
	FBgn0037324	3	lst-miR-n37-1-5p,lst-miR-n37-2-5p,lst-miR-n144-3p
	FBgn0036235	3	lst-miR-n13-1-5p,lst-miR-n13-2-5p,lst-miR-n48-5p
	FBgn0032088	3	lst-miR-n168-3p,lst-miR-n172-3p,lst-miR-n196-3p
	FBgn0263706	3	lst-miR-n2-1-3p,lst-miR-n2-2-3p,lst-miR-n59-5p
	FBgn0015546	3	lst-miR-n106-5p,lst-miR-n226-3p,lst-miR-n151-3p
	FBgn0001218	3	lst-miR-n41-5p,lst-miR-n106-5p,lst-miR-n226-3p
	FBgn0264516	3	lst-miR-n13-1-5p,lst-miR-n13-2-5p,lst-miR-n198-3p
	FBgn0011818	3	lst-miR-n12-5p,lst-miR-n48-5p,lst-miR-n189-3p
	FBgn0263257	3	lst-miR-n145-3p,lst-miR-n164-3p,lst-miR-n231-3p
	FBgn0051072	3	lst-miR-n4-3p,lst-miR-n82-5p,lst-miR-n212-3p
	FBgn0039309	3	lst-miR-n16-5p,lst-miR-n192-3p,lst-miR-n214-3p
	FBgn0003888	3	lst-miR-n2-1-3p,lst-miR-n2-2-3p,lst-miR-n55-5p
	FBgn0260658	3	lst-miR-n65-5p,lst-miR-n76-5p,lst-miR-n165-3p
	FBgn0000636	3	lst-miR-n2-1-3p,lst-miR-n2-2-3p,lst-miR-n192-3p
	FBgn0262614	3	lst-miR-n12-5p,lst-miR-n55-5p,lst-miR-n190-3p
	FBgn0264270	3	lst-miR-n48-5p,lst-miR-n55-5p,lst-miR-n189-3p
	FBgn0028487	3	lst-miR-n28-1-5p,lst-miR-n28-2-5p,lst-miR-n97-5p
	FBgn0001235	3	lst-miR-n8-5p,lst-miR-n13-1-5p,lst-miR-n13-2-5p
	FBgn0002306	3	lst-miR-n37-1-5p,lst-miR-n37-2-5p,lst-miR-n189-3p
	FBgn0032515	3	lst-miR-n18-5p,lst-miR-n46-5p,lst-miR-n102-5p
	FBgn0034389	3	lst-miR-n2-1-3p,lst-miR-n2-2-3p,lst-miR-n32-5p
	FBgn0000414	3	lst-miR-n28-1-5p,lst-miR-n28-2-5p,lst-miR-n198-3p
	FBgn0033913	3	lst-miR-n59-5p,lst-miR-n168-3p,lst-miR-n172-3p
	FBgn0038967	3	lst-miR-n86-1-5p,lst-miR-n86-2-5p,lst-miR-n144-3p
	FBgn0031068	3	lst-miR-n55-5p,lst-miR-n144-3p,lst-miR-n221-3p
	FBgn0020912	3	lst-miR-n25-5p,lst-miR-n144-3p,lst-miR-n235-3p
	FBgn0003204	3	lst-miR-n13-1-5p,lst-miR-n13-2-5p,lst-miR-n198-3p
	FBgn0002632	3	lst-miR-n13-1-5p,lst-miR-n13-2-5p,lst-miR-n172-3p
	FBgn0029860	3	lst-miR-n59-5p,lst-miR-n168-3p,lst-miR-n172-3p
	FBgn0263111	3	lst-miR-n2-1-3p,lst-miR-n2-2-3p,lst-miR-n151-3p
	FBgn0005660	3	lst-miR-n168-3p,lst-miR-n172-3p,lst-miR-n219-3p
	FBgn0035827	3	lst-miR-n21-5p,lst-miR-n106-5p,lst-miR-n226-3p
	FBgn0261793	3	lst-miR-n106-5p,lst-miR-n226-3p,lst-miR-n175-3p
	FBgn0015024	3	lst-miR-n106-5p,lst-miR-n226-3p,lst-miR-n212-3p
	FBgn0039054	3	lst-miR-n145-3p,lst-miR-n168-3p,lst-miR-n172-3p
	FBgn0053639	3	lst-miR-n106-5p,lst-miR-n226-3p,lst-miR-n231-3p
	FBgn0000042	3	lst-miR-n13-1-5p,lst-miR-n13-2-5p,lst-miR-n41-5p
	FBgn0262975	3	lst-miR-n13-1-5p,lst-miR-n13-2-5p,lst-miR-n92-5p
	FBgn0033062	3	lst-miR-n42-5p,lst-miR-n48-5p,lst-miR-n181-3p
	FBgn0030034	3	lst-miR-n55-5p,lst-miR-n60-5p,lst-miR-n153-3p
	FBgn0036180	3	lst-miR-n3-3p,lst-miR-n77-5p,lst-miR-n190-3p
	FBgn0036746	3	lst-miR-n13-1-5p,lst-miR-n13-2-5p,lst-miR-n216-3p
	FBgn0020236	3	lst-miR-n86-1-5p,lst-miR-n86-2-5p,lst-miR-n174-3p
	FBgn0034363	3	lst-miR-n12-5p,lst-miR-n190-3p,lst-miR-n200-3p
	FBgn0264494	3	lst-miR-n29-1-5p,lst-miR-n29-2-5p,lst-miR-n29-3-5p
	FBgn0032812	3	lst-miR-n55-5p,lst-miR-n191-3p,lst-miR-n201-3p
	FBgn0259174	3	lst-miR-n45-5p,lst-miR-n106-5p,lst-miR-n226-3p
	FBgn0039810	3	lst-miR-n2-1-3p,lst-miR-n2-2-3p,lst-miR-n20-5p
	FBgn0261538	3	lst-miR-n3-5p,lst-miR-n106-5p,lst-miR-n226-3p
	FBgn0263391	3	lst-miR-n55-5p,lst-miR-n168-3p,lst-miR-n172-3p
	FBgn0039664	3	lst-miR-n24-5p,lst-miR-n191-3p,lst-miR-n214-3p
	FBgn0053147	3	lst-miR-n79-5p,lst-miR-n148-3p,lst-miR-n191-3p
	FBgn0029854	3	lst-miR-n59-5p,lst-miR-n86-1-5p,lst-miR-n86-2-5p
	FBgn0041605	3	lst-miR-n2-1-3p,lst-miR-n2-2-3p,lst-miR-n83-5p
	FBgn0028848	3	lst-miR-n2-1-3p,lst-miR-n2-2-3p,lst-miR-n189-3p
	FBgn0029685	3	lst-miR-n182-3p,lst-miR-n215-3p,lst-miR-n231-3p
	FBgn0020521	3	lst-miR-n41-5p,lst-miR-n168-3p,lst-miR-n172-3p
	FBgn0034476	3	lst-miR-n145-3p,lst-miR-n187-3p,lst-miR-n229-3p
	FBgn0260794	3	lst-miR-n141-3p,lst-miR-n191-3p,lst-miR-n233-3p
	FBgn0051122	3	lst-miR-n2-1-3p,lst-miR-n2-2-3p,lst-miR-n191-3p
	FBgn0002174	3	lst-miR-n48-5p,lst-miR-n83-5p,lst-miR-n212-3p
	FBgn0264491	3	lst-miR-n13-1-5p,lst-miR-n13-2-5p,lst-miR-n151-3p
	FBgn0040765	3	lst-miR-n8-5p,lst-miR-n41-5p,lst-miR-n96-5p
	FBgn0083962	3	lst-miR-n106-5p,lst-miR-n226-3p,lst-miR-n190-3p
	FBgn0051976	3	lst-miR-n12-5p,lst-miR-n104-5p,lst-miR-n190-3p
	FBgn0033403	3	lst-miR-n1-3p,lst-miR-n141-3p,lst-miR-n162-3p
	FBgn0001994	3	lst-miR-n168-3p,lst-miR-n172-3p,lst-miR-n198-3p
	FBgn0085305	3	lst-miR-n168-3p,lst-miR-n172-3p,lst-miR-n216-3p
	FBgn0000037	3	lst-miR-n12-5p,lst-miR-n42-5p,lst-miR-n190-3p
	FBgn0030243	3	lst-miR-n86-1-5p,lst-miR-n86-2-5p,lst-miR-n213-3p
	FBgn0041171	3	lst-miR-n156-3p,lst-miR-n197-3p,lst-miR-n199-3p
	FBgn0038947	3	lst-miR-n2-1-3p,lst-miR-n2-2-3p,lst-miR-n181-3p
	FBgn0034990	3	lst-miR-n102-5p,lst-miR-n152-3p,lst-miR-n229-3p
	FBgn0028544	3	lst-miR-n12-5p,lst-miR-n76-5p,lst-miR-n190-3p
	FBgn0034789	3	lst-miR-n71-5p,lst-miR-n172-3p,lst-miR-n187-3p
	FBgn0052982	3	lst-miR-n13-1-5p,lst-miR-n13-2-5p,lst-miR-n144-3p
	FBgn0035290	3	lst-miR-n21-5p,lst-miR-n75-5p,lst-miR-n191-3p
	FBgn0027602	3	lst-miR-n41-5p,lst-miR-n52-5p,lst-miR-n194-3p
	FBgn0052594	3	lst-miR-n55-5p,lst-miR-n201-3p,lst-miR-n221-3p
	FBgn0037184	3	lst-miR-n3-5p,lst-miR-n167-3p,lst-miR-n229-3p
	FBgn0260390	3	lst-miR-n55-5p,lst-miR-n168-3p,lst-miR-n172-3p
	FBgn0014037	3	lst-miR-n21-5p,lst-miR-n41-5p,lst-miR-n91-5p
	FBgn0034051	3	lst-miR-n106-5p,lst-miR-n226-3p,lst-miR-n151-3p
	FBgn0085450	3	lst-miR-n13-1-5p,lst-miR-n13-2-5p,lst-miR-n191-3p
	FBgn0031739	3	lst-miR-n13-1-5p,lst-miR-n13-2-5p,lst-miR-n65-5p
	FBgn0036211	3	lst-miR-n12-5p,lst-miR-n184-3p,lst-miR-n190-3p
	FBgn0026149	3	lst-miR-n13-1-5p,lst-miR-n13-2-5p,lst-miR-n79-5p
	FBgn0004666	3	lst-miR-n86-1-5p,lst-miR-n86-2-5p,lst-miR-n197-3p
	FBgn0004397	3	lst-miR-n1-3p,lst-miR-n216-3p,lst-miR-n221-3p
	FBgn0034396	3	lst-miR-n37-1-5p,lst-miR-n37-2-5p,lst-miR-n41-5p
	FBgn0011217	3	lst-miR-n13-1-5p,lst-miR-n13-2-5p,lst-miR-n198-3p
	FBgn0000056	3	lst-miR-n25-5p,lst-miR-n43-5p,lst-miR-n76-5p
	FBgn0045862	3	lst-miR-n13-1-5p,lst-miR-n13-2-5p,lst-miR-n55-5p
	FBgn0000028	3	lst-miR-n21-5p,lst-miR-n101-5p,lst-miR-n212-3p
	FBgn0265416	3	lst-miR-n13-1-5p,lst-miR-n13-2-5p,lst-miR-n151-3p
	FBgn0259223	3	lst-miR-n12-5p,lst-miR-n151-3p,lst-miR-n190-3p
	FBgn0027528	3	lst-miR-n12-5p,lst-miR-n101-5p,lst-miR-n190-3p
	FBgn0029804	3	lst-miR-n190-3p,lst-miR-n201-3p,lst-miR-n224-3p
	FBgn0052301	3	lst-miR-n12-5p,lst-miR-n204-3p,lst-miR-n230-3p
	FBgn0259481	3	lst-miR-n8-5p,lst-miR-n13-1-5p,lst-miR-n13-2-5p
	FBgn0030304	3	lst-miR-n4-3p,lst-miR-n175-3p,lst-miR-n212-3p
	FBgn0011474	3	lst-miR-n54-5p,lst-miR-n76-5p,lst-miR-n216-3p
	FBgn0259220	3	lst-miR-n42-5p,lst-miR-n59-5p,lst-miR-n144-3p
	FBgn0032787	3	lst-miR-n144-3p,lst-miR-n151-3p,lst-miR-n207-3p
	FBgn0000382	3	lst-miR-n21-5p,lst-miR-n55-5p,lst-miR-n201-3p
	FBgn0035917	3	lst-miR-n2-1-3p,lst-miR-n2-2-3p,lst-miR-n201-3p
	FBgn0040347	3	lst-miR-n2-1-3p,lst-miR-n2-2-3p,lst-miR-n172-3p
	FBgn0004117	3	lst-miR-n2-1-3p,lst-miR-n2-2-3p,lst-miR-n3-5p
	FBgn0014001	3	lst-miR-n106-5p,lst-miR-n226-3p,lst-miR-n190-3p
	FBgn0015379	3	lst-miR-n55-5p,lst-miR-n190-3p,lst-miR-n227-3p
	FBgn0031038	3	lst-miR-n4-3p,lst-miR-n189-3p,lst-miR-n212-3p
	FBgn0058191	3	lst-miR-n13-1-5p,lst-miR-n13-2-5p,lst-miR-n167-3p
	FBgn0039347	3	lst-miR-n4-3p,lst-miR-n25-5p,lst-miR-n141-3p
	FBgn0028527	3	lst-miR-n25-5p,lst-miR-n199-3p,lst-miR-n208-3p
	FBgn0264000	3	lst-miR-n144-3p,lst-miR-n168-3p,lst-miR-n172-3p
	FBgn0031030	3	lst-miR-n12-5p,lst-miR-n45-5p,lst-miR-n190-3p
	FBgn0024992	3	lst-miR-n21-5p,lst-miR-n151-3p,lst-miR-n216-3p
	FBgn0028704	3	lst-miR-n4-3p,lst-miR-n141-3p,lst-miR-n187-3p
	FBgn0026144	3	lst-miR-n48-5p,lst-miR-n57-5p,lst-miR-n151-3p
	FBgn0004370	3	lst-miR-n13-1-5p,lst-miR-n13-2-5p,lst-miR-n152-3p
	FBgn0261514	3	lst-miR-n6-3p,lst-miR-n88-5p,lst-miR-n91-5p
	FBgn0263757	3	lst-miR-n152-3p,lst-miR-n165-3p,lst-miR-n208-3p
	FBgn0037698	3	lst-miR-n3-5p,lst-miR-n106-5p,lst-miR-n226-3p
	FBgn0003415	3	lst-miR-n106-5p,lst-miR-n226-3p,lst-miR-n144-3p
	FBgn0086655	3	lst-miR-n154-3p,lst-miR-n176-3p,lst-miR-n181-3p
	FBgn0023526	3	lst-miR-n28-1-5p,lst-miR-n28-2-5p,lst-miR-n96-5p
	FBgn0031883	3	lst-miR-n21-5p,lst-miR-n48-5p,lst-miR-n121-5p
	FBgn0031051	3	lst-miR-n21-5p,lst-miR-n48-5p,lst-miR-n85-5p
	FBgn0261553	3	lst-miR-n13-1-5p,lst-miR-n13-2-5p,lst-miR-n46-5p
	FBgn0015221	3	lst-miR-n13-1-5p,lst-miR-n13-2-5p,lst-miR-n172-3p
	FBgn0015770	3	lst-miR-n55-5p,lst-miR-n196-3p,lst-miR-n197-3p
	FBgn0037169	3	lst-miR-n2-1-3p,lst-miR-n2-2-3p,lst-miR-n18-5p
	FBgn0050377	3	lst-miR-n168-3p,lst-miR-n172-3p,lst-miR-n189-3p
	FBgn0037655	3	lst-miR-n55-5p,lst-miR-n168-3p,lst-miR-n172-3p
	FBgn0038588	3	lst-miR-n1-3p,lst-miR-n151-3p,lst-miR-n191-3p
	FBgn0266173	3	lst-miR-n12-5p,lst-miR-n48-5p,lst-miR-n190-3p
	FBgn0264089	3	lst-miR-n4-3p,lst-miR-n189-3p,lst-miR-n212-3p
	FBgn0031016	3	lst-miR-n13-1-5p,lst-miR-n13-2-5p,lst-miR-n151-3p
	FBgn0000181	3	lst-miR-n144-3p,lst-miR-n168-3p,lst-miR-n172-3p
	FBgn0027082	3	lst-miR-n2-1-3p,lst-miR-n2-2-3p,lst-miR-n229-3p
	FBgn0264978	3	lst-miR-n21-5p,lst-miR-n152-3p,lst-miR-n229-3p
	FBgn0010415	3	lst-miR-n8-5p,lst-miR-n16-5p,lst-miR-n175-3p
	FBgn0052270	3	lst-miR-n189-3p,lst-miR-n192-3p,lst-miR-n199-3p
	FBgn0260049	3	lst-miR-n13-1-5p,lst-miR-n13-2-5p,lst-miR-n174-3p
	FBgn0051286	3	lst-miR-n25-5p,lst-miR-n42-5p,lst-miR-n201-3p
	FBgn0033926	3	lst-miR-n156-3p,lst-miR-n168-3p,lst-miR-n172-3p
	FBgn0035914	3	lst-miR-n31-5p,lst-miR-n187-3p,lst-miR-n242-3p
	FBgn0037466	3	lst-miR-n168-3p,lst-miR-n172-3p,lst-miR-n174-3p
	FBgn0085343	3	lst-miR-n28-1-5p,lst-miR-n28-2-5p,lst-miR-n151-3p
	FBgn0083950	3	lst-miR-n2-1-3p,lst-miR-n2-2-3p,lst-miR-n40-5p
	FBgn0036725	3	lst-miR-n44-5p,lst-miR-n97-5p,lst-miR-n210-3p
	FBgn0036678	3	lst-miR-n106-5p,lst-miR-n226-3p,lst-miR-n151-3p
	FBgn0039560	3	lst-miR-n13-1-5p,lst-miR-n13-2-5p,lst-miR-n167-3p
	FBgn0052521	3	lst-miR-n13-1-5p,lst-miR-n13-2-5p,lst-miR-n90-5p
	FBgn0034435	3	lst-miR-n40-5p,lst-miR-n84-5p,lst-miR-n101-5p
	FBgn0000427	3	lst-miR-n41-5p,lst-miR-n92-5p,lst-miR-n199-3p
	FBgn0051465	3	lst-miR-n2-1-5p,lst-miR-n41-5p,lst-miR-n62-5p
	FBgn0034327	3	lst-miR-n141-3p,lst-miR-n216-3p,lst-miR-n233-3p
	FBgn0023097	3	lst-miR-n13-1-5p,lst-miR-n13-2-5p,lst-miR-n141-3p
	FBgn0264855	3	lst-miR-n13-1-5p,lst-miR-n13-2-5p,lst-miR-n221-3p
	FBgn0003285	3	lst-miR-n12-5p,lst-miR-n149-3p,lst-miR-n190-3p
	FBgn0011640	3	lst-miR-n2-1-3p,lst-miR-n2-2-3p,lst-miR-n76-5p
	FBgn0051694	3	lst-miR-n29-1-5p,lst-miR-n29-2-5p,lst-miR-n29-3-5p
	FBgn0005648	3	lst-miR-n2-1-3p,lst-miR-n2-2-3p,lst-miR-n198-3p
	FBgn0259099	3	lst-miR-n21-5p,lst-miR-n55-5p,lst-miR-n201-3p
	FBgn0263006	3	lst-miR-n7-5p,lst-miR-n55-5p,lst-miR-n151-3p
	FBgn0051016	3	lst-miR-n12-5p,lst-miR-n60-5p,lst-miR-n190-3p
	FBgn0014859	3	lst-miR-n29-1-5p,lst-miR-n29-2-5p,lst-miR-n29-3-5p
	FBgn0035060	3	lst-miR-n52-5p,lst-miR-n144-3p,lst-miR-n214-3p
	FBgn0033624	3	lst-miR-n44-5p,lst-miR-n168-3p,lst-miR-n172-3p
	FBgn0038167	3	lst-miR-n13-1-5p,lst-miR-n13-2-5p,lst-miR-n198-3p
	FBgn0036194	3	lst-miR-n29-1-5p,lst-miR-n29-2-5p,lst-miR-n29-3-5p
	FBgn0029791	3	lst-miR-n3-5p,lst-miR-n191-3p,lst-miR-n221-3p
	FBgn0037445	3	lst-miR-n138-1-3p,lst-miR-n138-2-3p,lst-miR-n250-3p
	FBgn0085354	3	lst-miR-n13-1-5p,lst-miR-n13-2-5p,lst-miR-n25-5p
	FBgn0036202	3	lst-miR-n41-5p,lst-miR-n151-3p,lst-miR-n175-3p
	FBgn0029992	3	lst-miR-n1-3p,lst-miR-n106-5p,lst-miR-n226-3p
	FBgn0033802	3	lst-miR-n81-5p,lst-miR-n89-5p,lst-miR-n201-3p
	FBgn0038897	3	lst-miR-n42-5p,lst-miR-n52-5p,lst-miR-n54-5p
	FBgn0003175	3	lst-miR-n187-3p,lst-miR-n216-3p,lst-miR-n233-3p
	FBgn0024836	3	lst-miR-n21-5p,lst-miR-n68-5p,lst-miR-n198-3p
	FBgn0051989	3	lst-miR-n152-3p,lst-miR-n174-3p,lst-miR-n215-3p
	FBgn0052813	3	lst-miR-n25-5p,lst-miR-n55-5p,lst-miR-n201-3p
	FBgn0052791	3	lst-miR-n46-5p,lst-miR-n48-5p,lst-miR-n101-5p
	FBgn0265595	3	lst-miR-n13-1-5p,lst-miR-n13-2-5p,lst-miR-n172-3p
	FBgn0030336	3	lst-miR-n2-1-3p,lst-miR-n2-2-3p,lst-miR-n4-3p
	FBgn0259927	3	lst-miR-n13-1-5p,lst-miR-n13-2-5p,lst-miR-n231-3p
	FBgn0085419	3	lst-miR-n62-5p,lst-miR-n213-3p,lst-miR-n214-3p
	FBgn0033760	3	lst-miR-n1-3p,lst-miR-n138-1-3p,lst-miR-n138-2-3p
	FBgn0266458	3	lst-miR-n106-5p,lst-miR-n226-3p,lst-miR-n216-3p
	FBgn0031191	3	lst-miR-n43-5p,lst-miR-n76-5p,lst-miR-n170-3p
	FBgn0035505	3	lst-miR-n48-5p,lst-miR-n86-1-5p,lst-miR-n86-2-5p
	FBgn0086442	3	lst-miR-n37-1-5p,lst-miR-n37-2-5p,lst-miR-n47-5p
	FBgn0263397	3	lst-miR-n55-5p,lst-miR-n164-3p,lst-miR-n201-3p
	FBgn0025641	3	lst-miR-n13-1-5p,lst-miR-n13-2-5p,lst-miR-n198-3p
	FBgn0262617	3	lst-miR-n46-5p,lst-miR-n153-3p,lst-miR-n195-3p
	FBgn0260874	3	lst-miR-n86-1-5p,lst-miR-n86-2-5p,lst-miR-n152-3p
	FBgn0265487	3	lst-miR-n13-1-5p,lst-miR-n13-2-5p,lst-miR-n55-5p
	FBgn0030328	3	lst-miR-n12-5p,lst-miR-n183-3p,lst-miR-n190-3p
	FBgn0261836	3	lst-miR-n168-3p,lst-miR-n172-3p,lst-miR-n231-3p
	FBgn0266174	3	lst-miR-n12-5p,lst-miR-n48-5p,lst-miR-n190-3p
	FBgn0261532	3	lst-miR-n12-5p,lst-miR-n150-3p,lst-miR-n190-3p
	FBgn0003129	3	lst-miR-n3-5p,lst-miR-n201-3p,lst-miR-n221-3p
	FBgn0260775	3	lst-miR-n2-1-3p,lst-miR-n2-2-3p,lst-miR-n11-5p
	FBgn0026064	3	lst-miR-n12-5p,lst-miR-n190-3p,lst-miR-n221-3p
	FBgn0004828	3	lst-miR-n21-5p,lst-miR-n182-3p,lst-miR-n214-3p
	FBgn0000228	3	lst-miR-n13-1-5p,lst-miR-n13-2-5p,lst-miR-n161-3p
	FBgn0259162	3	lst-miR-n4-3p,lst-miR-n21-5p,lst-miR-n212-3p
	FBgn0050073	3	lst-miR-n28-1-5p,lst-miR-n28-2-5p,lst-miR-n216-3p
	FBgn0036830	3	lst-miR-n12-5p,lst-miR-n84-5p,lst-miR-n190-3p
	FBgn0004919	3	lst-miR-n2-1-5p,lst-miR-n16-5p,lst-miR-n170-3p
	FBgn0035424	3	lst-miR-n8-5p,lst-miR-n82-5p,lst-miR-n148-3p
	FBgn0032600	3	lst-miR-n2-1-5p,lst-miR-n167-3p,lst-miR-n208-3p
	FBgn0035001	3	lst-miR-n13-1-5p,lst-miR-n13-2-5p,lst-miR-n58-5p
	FBgn0036391	3	lst-miR-n13-1-5p,lst-miR-n13-2-5p,lst-miR-n151-3p
	FBgn0052687	3	lst-miR-n55-5p,lst-miR-n145-3p,lst-miR-n212-3p
	FBgn0029867	3	lst-miR-n143-3p,lst-miR-n152-3p,lst-miR-n201-3p
	FBgn0031453	3	lst-miR-n41-5p,lst-miR-n145-3p,lst-miR-n170-3p
	FBgn0259243	3	lst-miR-n13-1-5p,lst-miR-n13-2-5p,lst-miR-n182-3p
	FBgn0040773	3	lst-miR-n48-5p,lst-miR-n106-5p,lst-miR-n226-3p
	FBgn0259176	3	lst-miR-n3-5p,lst-miR-n101-5p,lst-miR-n242-3p
	FBgn0085382	3	lst-miR-n71-5p,lst-miR-n168-3p,lst-miR-n172-3p
	FBgn0010909	3	lst-miR-n41-5p,lst-miR-n106-5p,lst-miR-n226-3p
	FBgn0016926	3	lst-miR-n101-5p,lst-miR-n168-3p,lst-miR-n172-3p
	FBgn0000308	3	lst-miR-n1-3p,lst-miR-n106-5p,lst-miR-n226-3p
	FBgn0250869	3	lst-miR-n13-1-5p,lst-miR-n13-2-5p,lst-miR-n67-5p
	FBgn0052057	3	lst-miR-n13-1-5p,lst-miR-n13-2-5p,lst-miR-n195-3p
	FBgn0015400	3	lst-miR-n71-5p,lst-miR-n86-1-5p,lst-miR-n86-2-5p
	FBgn0034795	3	lst-miR-n4-5p,lst-miR-n7-5p,lst-miR-n92-5p
	FBgn0034137	3	lst-miR-n168-3p,lst-miR-n172-3p,lst-miR-n174-3p
	FBgn0004509	3	lst-miR-n25-5p,lst-miR-n168-3p,lst-miR-n172-3p
	FBgn0029687	3	lst-miR-n8-5p,lst-miR-n13-1-5p,lst-miR-n13-2-5p
	FBgn0000567	3	lst-miR-n3-5p,lst-miR-n41-5p,lst-miR-n139-3p
	FBgn0037690	3	lst-miR-n29-1-5p,lst-miR-n29-2-5p,lst-miR-n29-3-5p
	FBgn0003715	3	lst-miR-n76-5p,lst-miR-n86-1-5p,lst-miR-n86-2-5p
	FBgn0037351	3	lst-miR-n106-5p,lst-miR-n226-3p,lst-miR-n189-3p
	FBgn0061356	3	lst-miR-n141-3p,lst-miR-n167-3p,lst-miR-n207-3p
	FBgn0061360	3	lst-miR-n11-5p,lst-miR-n43-5p,lst-miR-n201-3p
	FBgn0035845	3	lst-miR-n37-1-5p,lst-miR-n37-2-5p,lst-miR-n198-3p
	FBgn0037614	3	lst-miR-n39-5p,lst-miR-n41-5p,lst-miR-n201-3p
	FBgn0030018	3	lst-miR-n96-5p,lst-miR-n189-3p,lst-miR-n221-3p
	FBgn0011739	3	lst-miR-n12-5p,lst-miR-n75-5p,lst-miR-n190-3p
	FBgn0033362	3	lst-miR-n12-5p,lst-miR-n141-3p,lst-miR-n190-3p
	FBgn0000017	3	lst-miR-n165-3p,lst-miR-n229-3p,lst-miR-n242-3p
	FBgn0001942	3	lst-miR-n13-1-5p,lst-miR-n13-2-5p,lst-miR-n198-3p
	FBgn0028369	3	lst-miR-n13-1-5p,lst-miR-n13-2-5p,lst-miR-n182-3p
	FBgn0028875	3	lst-miR-n144-3p,lst-miR-n191-3p,lst-miR-n231-3p
	FBgn0034641	3	lst-miR-n86-1-5p,lst-miR-n86-2-5p,lst-miR-n143-3p
	FBgn0035162	3	lst-miR-n75-5p,lst-miR-n141-3p,lst-miR-n191-3p
	FBgn0020622	3	lst-miR-n106-5p,lst-miR-n226-3p,lst-miR-n151-3p
	FBgn0010772	3	lst-miR-n3-5p,lst-miR-n79-5p,lst-miR-n172-3p
	FBgn0024184	3	lst-miR-n21-5p,lst-miR-n48-5p,lst-miR-n176-3p
	FBgn0030892	3	lst-miR-n25-5p,lst-miR-n45-5p,lst-miR-n52-5p
	FBgn0000504	3	lst-miR-n13-1-5p,lst-miR-n13-2-5p,lst-miR-n221-3p
	FBgn0036715	3	lst-miR-n2-1-3p,lst-miR-n2-2-3p,lst-miR-n18-5p
	FBgn0000273	3	lst-miR-n157-3p,lst-miR-n168-3p,lst-miR-n172-3p
	FBgn0020379	3	lst-miR-n144-3p,lst-miR-n212-3p,lst-miR-n257-3p
	FBgn0259994	3	lst-miR-n106-5p,lst-miR-n226-3p,lst-miR-n191-3p
	FBgn0001215	3	lst-miR-n12-5p,lst-miR-n40-5p,lst-miR-n190-3p
	FBgn0031041	4	lst-miR-n43-5p,lst-miR-n55-5p,lst-miR-n174-3p,lst-miR-n199-3p
	FBgn0030608	4	lst-miR-n11-5p,lst-miR-n12-5p,lst-miR-n190-3p,lst-miR-n201-3p
	FBgn0032365	4	lst-miR-n9-5p,lst-miR-n141-3p,lst-miR-n190-3p,lst-miR-n221-3p
	FBgn0067782	4	lst-miR-n76-5p,lst-miR-n151-3p,lst-miR-n190-3p,lst-miR-n191-3p
	FBgn0263102	4	lst-miR-n2-1-3p,lst-miR-n2-2-3p,lst-miR-n150-3p,lst-miR-n175-3p
	FBgn0261341	4	lst-miR-n1-3p,lst-miR-n76-5p,lst-miR-n184-3p,lst-miR-n191-3p
	FBgn0053203	4	lst-miR-n21-5p,lst-miR-n48-5p,lst-miR-n151-3p,lst-miR-n184-3p
	FBgn0026086	4	lst-miR-n28-1-5p,lst-miR-n28-2-5p,lst-miR-n48-5p,lst-miR-n104-5p
	FBgn0011760	4	lst-miR-n79-5p,lst-miR-n106-5p,lst-miR-n226-3p,lst-miR-n141-3p
	FBgn0038639	4	lst-miR-n1-3p,lst-miR-n51-5p,lst-miR-n189-3p,lst-miR-n199-3p
	FBgn0265191	4	lst-miR-n2-1-3p,lst-miR-n2-2-3p,lst-miR-n190-3p,lst-miR-n221-3p
	FBgn0011701	4	lst-miR-n2-1-3p,lst-miR-n2-2-3p,lst-miR-n106-5p,lst-miR-n226-3p
	FBgn0039478	4	lst-miR-n7-5p,lst-miR-n20-5p,lst-miR-n165-3p,lst-miR-n212-3p
	FBgn0004456	4	lst-miR-n2-1-3p,lst-miR-n2-2-3p,lst-miR-n55-5p,lst-miR-n182-3p
	FBgn0260237	4	lst-miR-n189-3p,lst-miR-n199-3p,lst-miR-n201-3p,lst-miR-n242-3p
	FBgn0030090	4	lst-miR-n12-5p,lst-miR-n86-1-5p,lst-miR-n86-2-5p,lst-miR-n190-3p
	FBgn0050480	4	lst-miR-n55-5p,lst-miR-n199-3p,lst-miR-n201-3p,lst-miR-n229-3p
	FBgn0037613	4	lst-miR-n7-5p,lst-miR-n48-5p,lst-miR-n79-5p,lst-miR-n172-3p
	FBgn0000015	4	lst-miR-n13-1-5p,lst-miR-n13-2-5p,lst-miR-n48-5p,lst-miR-n79-5p
	FBgn0264002	4	lst-miR-n21-5p,lst-miR-n48-5p,lst-miR-n168-3p,lst-miR-n172-3p
	FBgn0031190	4	lst-miR-n11-5p,lst-miR-n31-5p,lst-miR-n172-3p,lst-miR-n198-3p
	FBgn0261526	4	lst-miR-n21-5p,lst-miR-n48-5p,lst-miR-n156-3p,lst-miR-n197-3p
	FBgn0039927	4	lst-miR-n1-3p,lst-miR-n168-3p,lst-miR-n172-3p,lst-miR-n182-3p
	FBgn0085427	4	lst-miR-n2-1-3p,lst-miR-n2-2-3p,lst-miR-n91-5p,lst-miR-n172-3p
	FBgn0031279	4	lst-miR-n12-5p,lst-miR-n81-5p,lst-miR-n151-3p,lst-miR-n195-3p
	FBgn0263749	4	lst-miR-n3-5p,lst-miR-n55-5p,lst-miR-n106-5p,lst-miR-n226-3p
	FBgn0037238	4	lst-miR-n12-5p,lst-miR-n89-5p,lst-miR-n172-3p,lst-miR-n190-3p
	FBgn0037379	4	lst-miR-n56-5p,lst-miR-n106-5p,lst-miR-n226-3p,lst-miR-n195-3p
	FBgn0259700	4	lst-miR-n4-3p,lst-miR-n13-1-5p,lst-miR-n13-2-5p,lst-miR-n229-3p
	FBgn0004924	4	lst-miR-n12-5p,lst-miR-n168-3p,lst-miR-n172-3p,lst-miR-n190-3p
	FBgn0035612	4	lst-miR-n55-5p,lst-miR-n59-5p,lst-miR-n144-3p,lst-miR-n229-3p
	FBgn0264606	4	lst-miR-n55-5p,lst-miR-n91-5p,lst-miR-n151-3p,lst-miR-n212-3p
	FBgn0031319	4	lst-miR-n12-5p,lst-miR-n41-5p,lst-miR-n164-3p,lst-miR-n190-3p
	FBgn0261564	4	lst-miR-n25-5p,lst-miR-n94-5p,lst-miR-n151-3p,lst-miR-n229-3p
	FBgn0039659	4	lst-miR-n48-5p,lst-miR-n106-5p,lst-miR-n226-3p,lst-miR-n114-5p
	FBgn0037082	4	lst-miR-n41-5p,lst-miR-n188-3p,lst-miR-n199-3p,lst-miR-n208-3p
	FBgn0035751	4	lst-miR-n12-5p,lst-miR-n16-5p,lst-miR-n55-5p,lst-miR-n190-3p
	FBgn0020762	4	lst-miR-n13-1-5p,lst-miR-n13-2-5p,lst-miR-n168-3p,lst-miR-n172-3p
	FBgn0033639	4	lst-miR-n13-1-5p,lst-miR-n13-2-5p,lst-miR-n191-3p,lst-miR-n233-3p
	FBgn0263250	4	lst-miR-n12-5p,lst-miR-n55-5p,lst-miR-n172-3p,lst-miR-n214-3p
	FBgn0035473	4	lst-miR-n31-5p,lst-miR-n121-5p,lst-miR-n168-3p,lst-miR-n172-3p
	FBgn0262026	4	lst-miR-n55-5p,lst-miR-n192-3p,lst-miR-n212-3p,lst-miR-n229-3p
	FBgn0261641	4	lst-miR-n28-1-5p,lst-miR-n28-2-5p,lst-miR-n151-3p,lst-miR-n212-3p
	FBgn0083975	4	lst-miR-n4-3p,lst-miR-n13-1-5p,lst-miR-n13-2-5p,lst-miR-n212-3p
	FBgn0083959	4	lst-miR-n41-5p,lst-miR-n45-5p,lst-miR-n81-5p,lst-miR-n201-3p
	FBgn0262734	4	lst-miR-n41-5p,lst-miR-n157-3p,lst-miR-n196-3p,lst-miR-n198-3p
	FBgn0262579	4	lst-miR-n2-1-3p,lst-miR-n2-2-3p,lst-miR-n89-5p,lst-miR-n144-3p
	FBgn0035981	4	lst-miR-n52-5p,lst-miR-n66-5p,lst-miR-n121-5p,lst-miR-n170-3p
	FBgn0030810	4	lst-miR-n3-5p,lst-miR-n7-5p,lst-miR-n190-3p,lst-miR-n191-3p
	FBgn0038890	4	lst-miR-n1-3p,lst-miR-n19-5p,lst-miR-n41-5p,lst-miR-n191-3p
	FBgn0004179	4	lst-miR-n12-5p,lst-miR-n174-3p,lst-miR-n189-3p,lst-miR-n190-3p
	FBgn0010314	4	lst-miR-n13-1-5p,lst-miR-n13-2-5p,lst-miR-n106-5p,lst-miR-n226-3p
	FBgn0011817	4	lst-miR-n13-1-5p,lst-miR-n13-2-5p,lst-miR-n55-5p,lst-miR-n201-3p
	FBgn0037913	4	lst-miR-n2-1-5p,lst-miR-n7-5p,lst-miR-n43-5p,lst-miR-n201-3p
	FBgn0020887	4	lst-miR-n13-1-5p,lst-miR-n13-2-5p,lst-miR-n55-5p,lst-miR-n81-5p
	FBgn0020278	4	lst-miR-n13-1-5p,lst-miR-n13-2-5p,lst-miR-n174-3p,lst-miR-n221-3p
	FBgn0013334	4	lst-miR-n21-5p,lst-miR-n43-5p,lst-miR-n48-5p,lst-miR-n245-3p
	FBgn0261955	4	lst-miR-n2-1-3p,lst-miR-n2-2-3p,lst-miR-n4-3p,lst-miR-n212-3p
	FBgn0005427	4	lst-miR-n55-5p,lst-miR-n144-3p,lst-miR-n201-3p,lst-miR-n221-3p
	FBgn0263131	4	lst-miR-n14-5p,lst-miR-n62-5p,lst-miR-n184-3p,lst-miR-n249-3p
	FBgn0035688	4	lst-miR-n106-5p,lst-miR-n226-3p,lst-miR-n175-3p,lst-miR-n190-3p
	FBgn0027951	4	lst-miR-n13-1-5p,lst-miR-n13-2-5p,lst-miR-n21-5p,lst-miR-n215-3p
	FBgn0029157	4	lst-miR-n91-5p,lst-miR-n114-5p,lst-miR-n198-3p,lst-miR-n201-3p
	FBgn0039688	4	lst-miR-n2-1-3p,lst-miR-n2-2-3p,lst-miR-n168-3p,lst-miR-n172-3p
	FBgn0013720	4	lst-miR-n43-5p,lst-miR-n55-5p,lst-miR-n192-3p,lst-miR-n214-3p
	FBgn0086675	4	lst-miR-n52-5p,lst-miR-n55-5p,lst-miR-n106-5p,lst-miR-n226-3p
	FBgn0259720	4	lst-miR-n45-5p,lst-miR-n55-5p,lst-miR-n80-5p,lst-miR-n139-3p
	FBgn0004363	4	lst-miR-n106-5p,lst-miR-n226-3p,lst-miR-n168-3p,lst-miR-n172-3p
	FBgn0035497	4	lst-miR-n2-1-3p,lst-miR-n2-2-3p,lst-miR-n151-3p,lst-miR-n174-3p
	FBgn0264307	4	lst-miR-n96-5p,lst-miR-n141-3p,lst-miR-n157-3p,lst-miR-n212-3p
	FBgn0086676	4	lst-miR-n13-1-5p,lst-miR-n13-2-5p,lst-miR-n139-3p,lst-miR-n190-3p
	FBgn0029154	4	lst-miR-n25-5p,lst-miR-n50-5p,lst-miR-n189-3p,lst-miR-n191-3p
	FBgn0030479	4	lst-miR-n12-5p,lst-miR-n22-5p,lst-miR-n189-3p,lst-miR-n190-3p
	FBgn0264981	4	lst-miR-n8-5p,lst-miR-n13-1-5p,lst-miR-n13-2-5p,lst-miR-n55-5p
	FBgn0260466	4	lst-miR-n98-5p,lst-miR-n168-3p,lst-miR-n172-3p,lst-miR-n219-3p
	FBgn0052767	4	lst-miR-n13-1-5p,lst-miR-n13-2-5p,lst-miR-n41-5p,lst-miR-n91-5p
	FBgn0085400	4	lst-miR-n2-1-3p,lst-miR-n2-2-3p,lst-miR-n13-1-5p,lst-miR-n13-2-5p
	FBgn0015222	4	lst-miR-n42-5p,lst-miR-n93-5p,lst-miR-n102-5p,lst-miR-n201-3p
	FBgn0264975	4	lst-miR-n13-1-5p,lst-miR-n13-2-5p,lst-miR-n106-5p,lst-miR-n226-3p
	FBgn0010114	4	lst-miR-n12-5p,lst-miR-n41-5p,lst-miR-n190-3p,lst-miR-n201-3p
	FBgn0085432	4	lst-miR-n53-5p,lst-miR-n57-5p,lst-miR-n132-5p,lst-miR-n175-3p
	FBgn0003710	4	lst-miR-n106-5p,lst-miR-n226-3p,lst-miR-n172-3p,lst-miR-n212-3p
	FBgn0014020	4	lst-miR-n144-3p,lst-miR-n172-3p,lst-miR-n189-3p,lst-miR-n221-3p
	FBgn0040397	4	lst-miR-n13-1-5p,lst-miR-n13-2-5p,lst-miR-n71-5p,lst-miR-n81-5p
	FBgn0053513	4	lst-miR-n12-5p,lst-miR-n190-3p,lst-miR-n212-3p,lst-miR-n229-3p
	FBgn0085344	4	lst-miR-n43-5p,lst-miR-n52-5p,lst-miR-n175-3p,lst-miR-n201-3p
	FBgn0033884	4	lst-miR-n13-1-5p,lst-miR-n13-2-5p,lst-miR-n41-5p,lst-miR-n62-5p
	FBgn0000253	4	lst-miR-n12-5p,lst-miR-n13-1-5p,lst-miR-n13-2-5p,lst-miR-n190-3p
	FBgn0263031	4	lst-miR-n45-5p,lst-miR-n87-5p,lst-miR-n143-3p,lst-miR-n187-3p
	FBgn0041111	4	lst-miR-n41-5p,lst-miR-n81-5p,lst-miR-n106-5p,lst-miR-n226-3p
	FBgn0044047	4	lst-miR-n12-5p,lst-miR-n168-3p,lst-miR-n172-3p,lst-miR-n190-3p
	FBgn0040010	4	lst-miR-n12-5p,lst-miR-n52-5p,lst-miR-n82-5p,lst-miR-n190-3p
	FBgn0086674	4	lst-miR-n13-1-5p,lst-miR-n13-2-5p,lst-miR-n106-5p,lst-miR-n226-3p
	FBgn0032341	4	lst-miR-n2-1-3p,lst-miR-n2-2-3p,lst-miR-n106-5p,lst-miR-n226-3p
	FBgn0031090	4	lst-miR-n21-5p,lst-miR-n96-5p,lst-miR-n106-5p,lst-miR-n226-3p
	FBgn0086778	4	lst-miR-n155-3p,lst-miR-n191-3p,lst-miR-n201-3p,lst-miR-n212-3p
	FBgn0003475	4	lst-miR-n2-1-3p,lst-miR-n2-2-3p,lst-miR-n40-5p,lst-miR-n56-5p
	FBgn0028550	4	lst-miR-n4-3p,lst-miR-n90-5p,lst-miR-n212-3p,lst-miR-n214-3p
	FBgn0262735	4	lst-miR-n13-1-5p,lst-miR-n13-2-5p,lst-miR-n198-3p,lst-miR-n221-3p
	FBgn0264443	4	lst-miR-n21-5p,lst-miR-n25-5p,lst-miR-n48-5p,lst-miR-n152-3p
	FBgn0036890	4	lst-miR-n3-5p,lst-miR-n14-5p,lst-miR-n21-5p,lst-miR-n48-5p
	FBgn0002938	4	lst-miR-n12-5p,lst-miR-n55-5p,lst-miR-n190-3p,lst-miR-n214-3p
	FBgn0025639	4	lst-miR-n2-1-3p,lst-miR-n2-2-3p,lst-miR-n13-1-5p,lst-miR-n13-2-5p
	FBgn0036272	4	lst-miR-n2-1-3p,lst-miR-n2-2-3p,lst-miR-n13-1-5p,lst-miR-n13-2-5p
	FBgn0024244	4	lst-miR-n2-1-3p,lst-miR-n2-2-3p,lst-miR-n48-5p,lst-miR-n167-3p
	FBgn0053964	4	lst-miR-n152-3p,lst-miR-n182-3p,lst-miR-n189-3p,lst-miR-n233-3p
	FBgn0014024	4	lst-miR-n13-1-5p,lst-miR-n13-2-5p,lst-miR-n102-5p,lst-miR-n121-5p
	FBgn0037040	4	lst-miR-n40-5p,lst-miR-n165-3p,lst-miR-n193-3p,lst-miR-n221-3p
	FBgn0033404	4	lst-miR-n76-5p,lst-miR-n152-3p,lst-miR-n175-3p,lst-miR-n215-3p
	FBgn0004396	4	lst-miR-n12-5p,lst-miR-n42-5p,lst-miR-n57-5p,lst-miR-n190-3p
	FBgn0026083	4	lst-miR-n37-1-5p,lst-miR-n37-2-5p,lst-miR-n47-5p,lst-miR-n156-3p
	FBgn0050120	4	lst-miR-n20-5p,lst-miR-n41-5p,lst-miR-n94-5p,lst-miR-n233-3p
	FBgn0033497	4	lst-miR-n13-1-5p,lst-miR-n13-2-5p,lst-miR-n41-5p,lst-miR-n144-3p
	FBgn0085391	4	lst-miR-n2-1-3p,lst-miR-n2-2-3p,lst-miR-n56-5p,lst-miR-n145-3p
	FBgn0040696	4	lst-miR-n106-5p,lst-miR-n226-3p,lst-miR-n172-3p,lst-miR-n212-3p
	FBgn0263352	4	lst-miR-n12-5p,lst-miR-n25-5p,lst-miR-n39-5p,lst-miR-n190-3p
	FBgn0028582	4	lst-miR-n49-5p,lst-miR-n85-5p,lst-miR-n174-3p,lst-miR-n189-3p
	FBgn0039229	4	lst-miR-n21-5p,lst-miR-n81-5p,lst-miR-n152-3p,lst-miR-n174-3p
	FBgn0051323	4	lst-miR-n55-5p,lst-miR-n194-3p,lst-miR-n221-3p,lst-miR-n245-3p
	FBgn0041097	4	lst-miR-n2-1-3p,lst-miR-n2-2-3p,lst-miR-n21-5p,lst-miR-n175-3p
	FBgn0038354	4	lst-miR-n13-1-5p,lst-miR-n13-2-5p,lst-miR-n198-3p,lst-miR-n201-3p
	FBgn0266459	4	lst-miR-n12-5p,lst-miR-n21-5p,lst-miR-n121-5p,lst-miR-n190-3p
	FBgn0039254	4	lst-miR-n2-1-5p,lst-miR-n2-1-3p,lst-miR-n2-2-3p,lst-miR-n220-3p
	FBgn0026869	4	lst-miR-n37-1-5p,lst-miR-n37-2-5p,lst-miR-n168-3p,lst-miR-n172-3p
	FBgn0011300	4	lst-miR-n21-5p,lst-miR-n48-5p,lst-miR-n187-3p,lst-miR-n229-3p
	FBgn0051296	4	lst-miR-n13-1-5p,lst-miR-n13-2-5p,lst-miR-n91-5p,lst-miR-n141-3p
	FBgn0261823	4	lst-miR-n28-1-5p,lst-miR-n28-2-5p,lst-miR-n144-3p,lst-miR-n151-3p
	FBgn0035246	4	lst-miR-n13-1-5p,lst-miR-n13-2-5p,lst-miR-n41-5p,lst-miR-n143-3p
	FBgn0022349	4	lst-miR-n98-5p,lst-miR-n106-5p,lst-miR-n226-3p,lst-miR-n216-3p
	FBgn0033463	4	lst-miR-n106-5p,lst-miR-n226-3p,lst-miR-n229-3p,lst-miR-n247-3p
	FBgn0032077	4	lst-miR-n48-5p,lst-miR-n97-5p,lst-miR-n167-3p,lst-miR-n190-3p
	FBgn0010383	4	lst-miR-n86-1-5p,lst-miR-n86-2-5p,lst-miR-n229-3p,lst-miR-n230-3p
	FBgn0031428	4	lst-miR-n2-1-3p,lst-miR-n2-2-3p,lst-miR-n117-5p,lst-miR-n151-3p
	FBgn0031765	4	lst-miR-n16-5p,lst-miR-n55-5p,lst-miR-n207-3p,lst-miR-n221-3p
	FBgn0259150	4	lst-miR-n13-1-5p,lst-miR-n13-2-5p,lst-miR-n21-5p,lst-miR-n152-3p
	FBgn0039561	4	lst-miR-n4-3p,lst-miR-n13-1-5p,lst-miR-n13-2-5p,lst-miR-n80-5p
	FBgn0000808	4	lst-miR-n4-3p,lst-miR-n59-5p,lst-miR-n151-3p,lst-miR-n182-3p
	FBgn0010300	4	lst-miR-n106-5p,lst-miR-n226-3p,lst-miR-n164-3p,lst-miR-n204-3p
	FBgn0021764	4	lst-miR-n12-5p,lst-miR-n41-5p,lst-miR-n60-5p,lst-miR-n190-3p
	FBgn0030491	4	lst-miR-n13-1-5p,lst-miR-n13-2-5p,lst-miR-n106-5p,lst-miR-n226-3p
	FBgn0050463	4	lst-miR-n13-1-5p,lst-miR-n13-2-5p,lst-miR-n191-3p,lst-miR-n198-3p
	FBgn0053100	4	lst-miR-n40-5p,lst-miR-n76-5p,lst-miR-n106-5p,lst-miR-n226-3p
	FBgn0028887	4	lst-miR-n2-1-3p,lst-miR-n2-2-3p,lst-miR-n12-5p,lst-miR-n190-3p
	FBgn0000711	4	lst-miR-n2-1-3p,lst-miR-n2-2-3p,lst-miR-n13-1-5p,lst-miR-n13-2-5p
	FBgn0011656	4	lst-miR-n2-1-3p,lst-miR-n2-2-3p,lst-miR-n13-1-5p,lst-miR-n13-2-5p
	FBgn0261710	4	lst-miR-n41-5p,lst-miR-n76-5p,lst-miR-n168-3p,lst-miR-n172-3p
	FBgn0011481	4	lst-miR-n13-1-5p,lst-miR-n13-2-5p,lst-miR-n152-3p,lst-miR-n198-3p
	FBgn0036451	4	lst-miR-n12-5p,lst-miR-n86-1-5p,lst-miR-n86-2-5p,lst-miR-n190-3p
	FBgn0003460	4	lst-miR-n2-1-3p,lst-miR-n2-2-3p,lst-miR-n13-1-5p,lst-miR-n13-2-5p
	FBgn0035720	4	lst-miR-n5-3p,lst-miR-n59-5p,lst-miR-n92-5p,lst-miR-n229-3p
	FBgn0019890	4	lst-miR-n13-1-5p,lst-miR-n13-2-5p,lst-miR-n48-5p,lst-miR-n183-3p
	FBgn0015903	4	lst-miR-n13-1-5p,lst-miR-n13-2-5p,lst-miR-n144-3p,lst-miR-n189-3p
	FBgn0265296	4	lst-miR-n2-1-3p,lst-miR-n2-2-3p,lst-miR-n37-1-5p,lst-miR-n37-2-5p
	FBgn0050366	4	lst-miR-n4-3p,lst-miR-n76-5p,lst-miR-n162-3p,lst-miR-n212-3p
	FBgn0035239	4	lst-miR-n55-5p,lst-miR-n156-3p,lst-miR-n189-3p,lst-miR-n190-3p
	FBgn0037758	4	lst-miR-n31-5p,lst-miR-n168-3p,lst-miR-n172-3p,lst-miR-n174-3p
	FBgn0013726	4	lst-miR-n2-1-3p,lst-miR-n2-2-3p,lst-miR-n86-1-5p,lst-miR-n86-2-5p
	FBgn0022764	4	lst-miR-n13-1-5p,lst-miR-n13-2-5p,lst-miR-n75-5p,lst-miR-n84-5p
	FBgn0262739	4	lst-miR-n36-5p,lst-miR-n106-5p,lst-miR-n226-3p,lst-miR-n190-3p
	FBgn0032363	4	lst-miR-n4-3p,lst-miR-n41-5p,lst-miR-n71-5p,lst-miR-n149-3p
	FBgn0000244	4	lst-miR-n3-5p,lst-miR-n16-5p,lst-miR-n193-3p,lst-miR-n221-3p
	FBgn0024994	4	lst-miR-n168-3p,lst-miR-n172-3p,lst-miR-n174-3p,lst-miR-n189-3p
	FBgn0051158	4	lst-miR-n86-1-5p,lst-miR-n86-2-5p,lst-miR-n152-3p,lst-miR-n219-3p
	FBgn0260468	4	lst-miR-n21-5p,lst-miR-n48-5p,lst-miR-n55-5p,lst-miR-n80-5p
	FBgn0052423	4	lst-miR-n81-5p,lst-miR-n106-5p,lst-miR-n226-3p,lst-miR-n190-3p
	FBgn0261381	4	lst-miR-n11-5p,lst-miR-n162-3p,lst-miR-n189-3p,lst-miR-n207-3p
	FBgn0052815	4	lst-miR-n13-1-5p,lst-miR-n13-2-5p,lst-miR-n151-3p,lst-miR-n157-3p
	FBgn0264718	4	lst-miR-n2-1-3p,lst-miR-n2-2-3p,lst-miR-n106-5p,lst-miR-n226-3p
	FBgn0250846	4	lst-miR-n3-5p,lst-miR-n55-5p,lst-miR-n191-3p,lst-miR-n201-3p
	FBgn0259727	4	lst-miR-n40-5p,lst-miR-n75-5p,lst-miR-n193-3p,lst-miR-n216-3p
	FBgn0035198	5	lst-miR-n3-5p,lst-miR-n57-5p,lst-miR-n81-5p,lst-miR-n144-3p,lst-miR-n170-3p
	FBgn0032856	5	lst-miR-n4-3p,lst-miR-n12-5p,lst-miR-n55-5p,lst-miR-n190-3p,lst-miR-n214-3p
	FBgn0039286	5	lst-miR-n3-5p,lst-miR-n56-5p,lst-miR-n168-3p,lst-miR-n172-3p,lst-miR-n174-3p
	FBgn0260458	5	lst-miR-n43-5p,lst-miR-n182-3p,lst-miR-n189-3p,lst-miR-n199-3p,lst-miR-n229-3p
	FBgn0260941	5	lst-miR-n54-5p,lst-miR-n55-5p,lst-miR-n89-5p,lst-miR-n143-3p,lst-miR-n201-3p
	FBgn0027291	5	lst-miR-n13-1-5p,lst-miR-n13-2-5p,lst-miR-n91-5p,lst-miR-n106-5p,lst-miR-n226-3p
	FBgn0038740	5	lst-miR-n48-5p,lst-miR-n144-3p,lst-miR-n168-3p,lst-miR-n172-3p,lst-miR-n174-3p
	FBgn0031188	5	lst-miR-n13-1-5p,lst-miR-n13-2-5p,lst-miR-n43-5p,lst-miR-n55-5p,lst-miR-n71-5p
	FBgn0031023	5	lst-miR-n1-3p,lst-miR-n13-1-5p,lst-miR-n13-2-5p,lst-miR-n106-5p,lst-miR-n226-3p
	FBgn0035144	5	lst-miR-n2-1-3p,lst-miR-n2-2-3p,lst-miR-n168-3p,lst-miR-n172-3p,lst-miR-n207-3p
	FBgn0260398	5	lst-miR-n41-5p,lst-miR-n55-5p,lst-miR-n144-3p,lst-miR-n168-3p,lst-miR-n172-3p
	FBgn0038980	5	lst-miR-n2-1-3p,lst-miR-n2-2-3p,lst-miR-n8-5p,lst-miR-n55-5p,lst-miR-n201-3p
	FBgn0004102	5	lst-miR-n2-1-3p,lst-miR-n2-2-3p,lst-miR-n51-5p,lst-miR-n56-5p,lst-miR-n198-3p
	FBgn0085409	5	lst-miR-n13-1-5p,lst-miR-n13-2-5p,lst-miR-n164-3p,lst-miR-n174-3p,lst-miR-n189-3p
	FBgn0266489	5	lst-miR-n13-1-5p,lst-miR-n13-2-5p,lst-miR-n91-5p,lst-miR-n172-3p,lst-miR-n212-3p
	FBgn0264294	5	lst-miR-n4-3p,lst-miR-n86-1-5p,lst-miR-n86-2-5p,lst-miR-n155-3p,lst-miR-n212-3p
	FBgn0015789	5	lst-miR-n21-5p,lst-miR-n48-5p,lst-miR-n168-3p,lst-miR-n172-3p,lst-miR-n185-3p
	FBgn0040319	5	lst-miR-n154-3p,lst-miR-n168-3p,lst-miR-n172-3p,lst-miR-n189-3p,lst-miR-n191-3p
	FBgn0085446	5	lst-miR-n8-5p,lst-miR-n13-1-5p,lst-miR-n13-2-5p,lst-miR-n55-5p,lst-miR-n201-3p
	FBgn0052685	5	lst-miR-n2-1-3p,lst-miR-n2-2-3p,lst-miR-n13-1-5p,lst-miR-n13-2-5p,lst-miR-n39-5p
	FBgn0261617	5	lst-miR-n2-1-3p,lst-miR-n2-2-3p,lst-miR-n8-5p,lst-miR-n11-5p,lst-miR-n201-3p
[truncated: 329 more rows]
